# Supplementary material for: Plant Disease Resistance-Related Pathways Recruit Beneficial Bacteria by Remodeling Root Exudates upon Bacillus cereus AR156 Treatment
Source: Microbiol Spectr. 2023 Feb 14;11(2):e03611-22. doi: 10.1128/spectrum.03611-22 (PMC10100852; doi:10.1128/spectrum.03611-22)
Supplement: Supplemental file 1 — Table S1. Download spectrum.03611-22-s0001.xlsx, XLSX file, 0.01 MB [file spectrum.03611-22-s0001.xlsx]

## Sheet: Sheet1
Table S1. different genera between AR156 treatment and sterile water treatment
genus	log_hm	LDA score	p value
Bacillus	3.9489	3.4941	0.0495
Limnobacter	1.5223	2.0655	0.0369
Sphingobium	2.5851	2.1402	0.0495
Marmoricola	2.8976	2.3083	0.0495
Ammoniphilus	2.3096	2.1036	0.0495
Bdellovibrio	3.0639	2.416	0.0495
Alkanibacter	2.0176	2.0715	0.0495
Pseudogulbenkiania	3.5854	3.264	0.0495
Pandoraea	2.2896	2.0309	0.0495
Achromobacter	3.0451	2.7289	0.0495
Dyella	3.7175	3.3705	0.0495
Candidimonas	2.9239	2.5927	0.0495
Shinella	3.0254	2.6711	0.0495
Flexivirga	2.9199	2.4948	0.0495
Ochrobactrum	3.1556	2.8279	0.0495
Frateuria	3.6673	3.3325	0.0495
Mizugakiibacter	2.2896	2.0309	0.0495
Chujaibacter	4.209	3.7235	0.0495
Rhodanobacter	3.6673	3.3325	0.0495
Stenotrophomonas	3.0468	2.7017	0.0495
Bordetella	4.3772	4.0123	0.0495
Comamonas	2.2842	2.0128	0.0463
Pseudomonas	2.6256	2.2517	0.0495
Taibaiella	2.2203	2.0438	0.0463
Nitrosospira	3.6827	3.1854	0.0495
Sphingomonas	4.5323	3.5479	0.0495
SWB02	2.578	2.0587	0.0495
Rhodovastum	2.7507	2.37	0.0495
Arachidicoccus	2.1606	2.069	0.0463
Brevundimonas	2.7781	2.4248	0.0495
Bosea	2.4464	2.1142	0.0495
Dongia	3.6024	2.8148	0.0495
Candidatus_Berkiella	2.9936	2.4806	0.0495
Sphingobacterium	2.7699	2.4297	0.0495
Granulicella	3.1952	2.3046	0.0495
MND1	3.9807	3.1965	0.0495
Ellin6067	4.01	3.1787	0.0495
Ralstonia	3.6613	2.9088	0.0495
Candidatus_Paracaedibacter	2.731	1.6374	0.0369
Aquicella	3.4816	2.6453	0.0495
Pseudoxanthomonas	2.7111	2.3805	0.0495
Hyphomicrobium	3.6607	2.6579	0.0495
Gaiella	2.5099	2.1271	0.0495
Sporichthya	2.5396	2.1432	0.0495
