# Supplementary material for: Plant Disease Resistance-Related Pathways Recruit Beneficial Bacteria by Remodeling Root Exudates upon Bacillus cereus AR156 Treatment
Source: Microbiol Spectr. 2023 Feb 14;11(2):e03611-22. doi: 10.1128/spectrum.03611-22 (PMC10100852; doi:10.1128/spectrum.03611-22)
Supplement: Supplemental file 2 — Table S2. Download spectrum.03611-22-s0002.xlsx, XLSX file, 1.1 MB [file spectrum.03611-22-s0002.xlsx]

## Sheet: Sheet1
Compound.ID	ratio	t.test_p.value	t.test_p.value_BHcorrect	sample	LCplatform	Name	Formula	Molecular.Weight	Actual.RT	KEGG.ID	ID	HMDB.ID	DeltaMass..Da.	DeltaMass..ppm.	mzVault.Best.Match	mzCloud.Best.Match	ChemSpider.Results	level	Super.class	Class	Sub.class	Family	Pathway	label
9.491_713.3818	0.0065	0.0002	0.0024	MM:NahG	C18:pos	NA	C35 H62 N3 O6 P3	713.382	9.491	NA	NA	NA	NA	NA	NA	NA	0	level5	NA	NA	NA	NA	NA	down
3.48_257.1529	0.0066	0.0006	0.0043	MM:NahG	C18:pos	NA	C15 H19 N3 O	257.153	3.48	NA	NA	NA	NA	NA	NA	NA	0	level5	NA	NA	NA	NA	NA	down
9.67_369.1488	0.0072	0	0.0001	MM:NahG	C18:pos	Tivantinib	C23 H19 N3 O2	369.149	9.67	NA	S9669218	NA	0.0011	3.0463	NA	NA	1	level4	NA	NA	NA	NA	NA	down
9.673_713.3813	0.0075	0.001	0.0059	MM:NahG	C18:pos	NA	C36 H61 N O9 P2	713.381	9.673	NA	NA	NA	NA	NA	NA	NA	0	level5	NA	NA	NA	NA	NA	down
11.107_524.4215	0.0076	0	0.0009	MM:NahG	C18:pos	(6z,10z)-4-methoxy-7,11-dimethyl-5,8,9,12-tetrahydrobenzo[10]annulen-1-yl stearate	C35 H56 O3	524.422	11.107	null	S30777502	HMDB0040736	-0.0014	-2.696	NA	NA	1	level4	Benzenoids	Phenol ethers	Anisoles	Benzene and derivatives	NA	down
3.677_365.1004	0.0083	0	0.0005	MM:NahG	C18:pos	NA	C10 H25 N O9 P2	365.1	3.677	NA	NA	NA	NA	NA	NA	NA	0	level5	NA	NA	NA	NA	NA	down
6.556_320.2099	0.0084	0.0008	0.0051	MM:NahG	C18:pos	Iprovalicarb	C18 H28 N2 O3	320.21	6.556	NA	S9133406	NA	0	-0.142	NA	NA	1	level4	NA	NA	NA	NA	NA	down
3.23_589.2236	0.0088	0	0.0003	MM:NahG	C18:pos	NA	C23 H35 N5 O13	589.224	3.23	NA	NA	NA	NA	NA	NA	NA	0	level5	NA	NA	NA	NA	NA	down
9.678_668.324	0.0088	0	0.0006	MM:NahG	C18:pos	NA	C34 H54 O9 P2	668.324	9.678	NA	NA	NA	NA	NA	NA	NA	0	level5	NA	NA	NA	NA	NA	down
11.133_658.5049	0.0094	0	0.0007	MM:NahG	C18:pos	NA	C35 H72 N4 O3 P2	658.505	11.133	NA	NA	NA	NA	NA	NA	NA	0	level5	NA	NA	NA	NA	NA	down
9.411_720.2498	0.0098	0	0.0007	MM:NahG	C18:pos	NA	C34 H47 N2 O9 P3	720.25	9.411	NA	NA	NA	NA	NA	NA	NA	0	level5	NA	NA	NA	NA	NA	down
9.682_480.2484	0.01	0.0001	0.0018	MM:NahG	C18:pos	NA	C18 H37 N6 O7 P	480.248	9.682	NA	NA	NA	NA	NA	NA	NA	0	level5	NA	NA	NA	NA	NA	down
6.429_117.1156	0.0102	0	0.0006	MM:NahG	C18:pos	2-(diethylamino)ethanol	C6 H15 N O	117.116	6.429	null	S13842001	HMDB0033971	2e-04	1.6741	NA	NA	1	level4	Organic nitrogen compounds	Organonitrogen compounds	Amines	Amines	NA	down
8.45_372.2276	0.0107	0.0214	0.0466	MM:NahG	C18:pos	NA	C18 H32 N2 O6	372.228	8.45	NA	NA	NA	NA	NA	NA	73.9	0	level5	NA	NA	NA	NA	NA	down
3.032_673.3148	0.0108	0	0.001	MM:NahG	C18:pos	NA	C31 H54 N3 O7 P3	673.315	3.032	NA	NA	NA	NA	NA	NA	NA	0	level5	NA	NA	NA	NA	NA	down
8.219_494.1844	0.0109	0	0.0008	MM:NahG	C18:pos	NA	C24 H27 N6 O4 P	494.184	8.219	NA	NA	NA	NA	NA	NA	NA	0	level5	NA	NA	NA	NA	NA	down
8.2_516.1668	0.0111	0.0001	0.0016	MM:NahG	C18:pos	NA	C19 H30 N6 O7 P2	516.167	8.2	NA	NA	NA	NA	NA	NA	NA	0	level5	NA	NA	NA	NA	NA	down
8.146_462.1576	0.0113	0.0001	0.0016	MM:NahG	C18:pos	NA	C20 H32 O8 P2	462.158	8.146	NA	NA	NA	NA	NA	NA	NA	0	level5	NA	NA	NA	NA	NA	down
6.431_286.2257	0.0114	0.0013	0.0069	MM:NahG	C18:pos	NA	C15 H30 N2 O3	286.226	6.431	NA	NA	NA	NA	NA	NA	NA	0	level5	NA	NA	NA	NA	NA	down
9.488_668.3238	0.0118	0.0002	0.0021	MM:NahG	C18:pos	NA	C35 H50 N4 O5 P2	668.324	9.488	NA	NA	NA	NA	NA	NA	NA	0	level5	NA	NA	NA	NA	NA	down
8.454_182.1098	0.0121	0.0007	0.0046	MM:NahG	C18:pos	Bibenzyl	C14 H14	182.11	8.454	NA	S7364	NA	3e-04	1.3928	NA	NA	1	level4	NA	NA	NA	NA	NA	down
8.845_394.3193	0.0121	0.0002	0.0022	MM:NahG	C18:pos	NA	C23 H42 N2 O3	394.319	8.845	NA	NA	NA	NA	NA	NA	NA	0	level5	NA	NA	NA	NA	NA	down
10.682_496.3899	0.0126	0	0.0002	MM:NahG	C18:pos	NA	C27 H53 N4 O2 P	496.39	10.682	NA	NA	NA	NA	NA	NA	NA	0	level5	NA	NA	NA	NA	NA	down
4.304_257.1529	0.0131	0.0165	0.0385	MM:NahG	C18:pos	NA	C15 H19 N3 O	257.153	4.304	NA	NA	NA	NA	NA	NA	NA	0	level5	NA	NA	NA	NA	NA	down
9.818_743.3749	0.0133	0.0046	0.0156	MM:NahG	C18:pos	NA	C30 H58 N5 O14 P	743.375	9.818	NA	NA	NA	NA	NA	NA	NA	0	level5	NA	NA	NA	NA	NA	down
3.088_288.0164	0.0137	0	0.0007	MM:NahG	C18:pos	NA	C7 H14 O8 P2	288.016	3.088	NA	NA	NA	NA	NA	NA	NA	0	level5	NA	NA	NA	NA	NA	down
9.487_727.3974	0.0138	0.0001	0.0016	MM:NahG	C18:pos	NA	C33 H61 N O16	727.397	9.487	NA	NA	NA	NA	NA	NA	NA	0	level5	NA	NA	NA	NA	NA	down
9.821_684.3005	0.0143	0	0.0008	MM:NahG	C18:pos	NA	C34 H54 O8 P2 S	684.301	9.821	NA	NA	NA	NA	NA	NA	NA	0	level5	NA	NA	NA	NA	NA	down
9.847_706.2826	0.0147	0.0036	0.0133	MM:NahG	C18:pos	NA	C36 H52 O8 P2 S	706.283	9.847	NA	NA	NA	NA	NA	NA	NA	0	level5	NA	NA	NA	NA	NA	down
9.411_636.2979	0.0149	0	0.0004	MM:NahG	C18:pos	NA	C34 H46 N4 O4 P2	636.298	9.411	NA	NA	NA	NA	NA	NA	NA	0	level5	NA	NA	NA	NA	NA	down
9.49_741.4135	0.0154	0.0012	0.0066	MM:NahG	C18:pos	NA	C32 H66 N5 O8 P3	741.413	9.49	NA	NA	NA	NA	NA	NA	NA	0	level5	NA	NA	NA	NA	NA	down
9.486_369.1488	0.0161	0	0.0003	MM:NahG	C18:pos	Tivantinib	C23 H19 N3 O2	369.149	9.486	NA	S9669218	NA	0.0011	3.0039	NA	NA	1	level4	NA	NA	NA	NA	NA	down
9.415_681.3549	0.0166	0.002	0.0093	MM:NahG	C18:pos	NA	C29 H58 N5 O7 P3	681.355	9.415	NA	NA	NA	NA	NA	NA	NA	0	level5	NA	NA	NA	NA	NA	down
9.817_701.3272	0.0166	0	0.0003	MM:NahG	C18:pos	NA	C25 H55 N3 O17 S	701.327	9.817	NA	NA	NA	NA	NA	NA	NA	0	level5	NA	NA	NA	NA	NA	down
4.455_287.1634	0.0167	0.0005	0.0038	MM:NahG	C18:pos	Zolmitriptan	C16 H21 N3 O2	287.163	4.455	C07218	S54844	HMDB0014460	0	0.0537	NA	NA	2	level4	Organoheterocyclic compounds	Indoles and derivatives	Tryptamines and derivatives	Amines and derivatives	NULL	down
8.763_478.1347	0.017	0.0004	0.0032	MM:NahG	C18:pos	NA	C22 H29 N2 O4 P3	478.135	8.763	NA	NA	NA	NA	NA	NA	NA	0	level5	NA	NA	NA	NA	NA	down
8.451_395.3036	0.0172	0.0006	0.0042	MM:NahG	C18:pos	9,12-hexadecadienoylcarnitine	C23 H41 N O4	395.304	8.451	null	S30776714	HMDB0013334	1e-04	0.1914	NA	NA	1	level4	null	null	null	null	NA	down
3.859_320.0426	0.0174	0	0.001	MM:NahG	C18:pos	NA	C8 H18 O9 P2	320.043	3.859	NA	NA	NA	NA	NA	NA	NA	0	level5	NA	NA	NA	NA	NA	down
3.199_298.0735	0.0175	0.0022	0.01	MM:NahG	C18:pos	5'-s-methyl-5'-thioinosine	C11 H14 N4 O4 S	298.074	3.199	NA	S141619	NA	0	-0.162	NA	NA	1	level4	NA	NA	NA	NA	NA	down
8.164_484.1402	0.0177	0.0001	0.0014	MM:NahG	C18:pos	Etiprednol dicloacetate	C24 H30 Cl2 O6	484.14	8.164	NA	S8110701	NA	-0.0017	-3.5982	NA	NA	1	level4	NA	NA	NA	NA	NA	down
9.748_697.3321	0.0181	0.0005	0.0037	MM:NahG	C18:pos	NA	C28 H62 N O10 P3 S	697.332	9.748	NA	NA	NA	NA	NA	NA	NA	0	level5	NA	NA	NA	NA	NA	down
9.823_729.3588	0.0184	0	0.0008	MM:NahG	C18:pos	NA	C31 H61 N3 O10 P2 S	729.359	9.823	NA	NA	NA	NA	NA	NA	NA	0	level5	NA	NA	NA	NA	NA	down
9.759_620.5121	0.0189	0.0001	0.0017	MM:NahG	C18:pos	2,3-bis(hexadecyloxy)propyl dihydrogen phosphate	C35 H73 O6 P	620.512	9.759	NA	S7826119	NA	-0.0024	-3.7909	NA	NA	2	level4	NA	NA	NA	NA	NA	down
3.029_689.3098	0.019	0	0.0004	MM:NahG	C18:pos	NA	C34 H48 N3 O10 P	689.31	3.029	NA	NA	NA	NA	NA	NA	NA	0	level5	NA	NA	NA	NA	NA	down
8.45_370.212	0.0191	0.011	0.0289	MM:NahG	C18:pos	NA	C17 H31 N4 O3 P	370.212	8.45	NA	NA	NA	NA	NA	NA	NA	0	level5	NA	NA	NA	NA	NA	down
9.489_752.2751	0.0193	0.0001	0.0015	MM:NahG	C18:pos	NA	C29 H50 N6 O11 P2 S	752.275	9.489	NA	NA	NA	NA	NA	NA	NA	0	level5	NA	NA	NA	NA	NA	down
3.676_320.0426	0.0198	0.0001	0.0016	MM:NahG	C18:pos	NA	C8 H18 O9 P2	320.043	3.676	NA	NA	NA	NA	NA	NA	NA	0	level5	NA	NA	NA	NA	NA	down
9.669_752.2753	0.0198	0	0.0002	MM:NahG	C18:pos	NA	C37 H46 N4 O9 P2	752.275	9.669	NA	NA	NA	NA	NA	NA	NA	0	level5	NA	NA	NA	NA	NA	down
11.326_660.5206	0.021	0.0023	0.0103	MM:NahG	C18:pos	NA	C38 H68 N4 O5	660.521	11.326	NA	NA	NA	NA	NA	NA	NA	0	level5	NA	NA	NA	NA	NA	down
8.452_434.198	0.0215	0	0.0001	MM:NahG	C18:pos	NA	C21 H30 N4 O4 S	434.198	8.452	NA	NA	NA	NA	NA	NA	NA	0	level5	NA	NA	NA	NA	NA	down
5.853_298.1569	0.0218	0.017	0.0392	MM:NahG	C18:pos	Auraptene	C19 H22 O3	298.157	5.853	null	S1267148	HMDB0034054	0	-0.142	NA	NA	8	level4	Lipids and lipid-like molecules	Prenol lipids	Terpene lactones	Terpenoids	NA	down
7.75_306.1614	0.0225	0.0001	0.0017	MM:NahG	C18:pos	NA	C13 H28 N2 O2 P2	306.161	7.75	NA	NA	NA	NA	NA	NA	NA	0	level5	NA	NA	NA	NA	NA	down
9.579_700.3505	0.0225	0.0012	0.0066	MM:NahG	C18:pos	NA	C39 H58 O5 P2 S	700.351	9.579	NA	NA	NA	NA	NA	NA	NA	0	level5	NA	NA	NA	NA	NA	down
11.102_519.4659	0.0226	0.0002	0.0026	MM:NahG	C18:pos	NA	C33 H61 N O3	519.466	11.102	NA	NA	NA	NA	NA	NA	NA	0	level5	NA	NA	NA	NA	NA	down
9.579_722.3324	0.023	0.0005	0.004	MM:NahG	C18:pos	NA	C32 H56 N2 O12 P2	722.332	9.579	NA	NA	NA	NA	NA	NA	NA	0	level5	NA	NA	NA	NA	NA	down
9.886_648.5444	0.0238	0.0001	0.0011	MM:NahG	C18:pos	NA	C39 H72 N2 O5	648.544	9.886	NA	NA	NA	NA	NA	NA	NA	0	level5	NA	NA	NA	NA	NA	down
8.083_448.1418	0.0243	0	0.0004	MM:NahG	C18:pos	NA	C19 H30 O8 P2	448.142	8.083	NA	NA	NA	NA	NA	NA	NA	0	level5	NA	NA	NA	NA	NA	down
8.142_546.1106	0.0246	0	0.0009	MM:NahG	C18:pos	NA	C22 H23 N6 O7 P S	546.111	8.142	NA	NA	NA	NA	NA	NA	NA	0	level5	NA	NA	NA	NA	NA	down
8.451_332.235	0.0249	0	0.0007	MM:NahG	C18:pos	20-alfa-dhydrodydrogesterone	C21 H32 O3	332.235	8.451	C04518	S389326	HMDB0011653	-1e-04	-0.3271	NA	50.8	24	level4	Lipids and lipid-like molecules	Steroids and steroid derivatives	Pregnane steroids	Steroids and derivatives	NA	down
9.044_445.3042	0.0261	0.0005	0.004	MM:NahG	C18:pos	NA	C23 H43 N O7	445.304	9.044	NA	NA	NA	NA	NA	NA	NA	0	level5	NA	NA	NA	NA	NA	down
8.088_532.0946	0.0273	0.0009	0.0056	MM:NahG	C18:pos	NA	C17 H29 N2 O11 P S2	532.095	8.088	NA	NA	NA	NA	NA	NA	NA	0	level5	NA	NA	NA	NA	NA	down
7.628_222.1735	0.0276	0	0.0003	MM:NahG	C18:pos	Noruron	C13 H22 N2 O	222.173	7.628	NA	S15696	NA	2e-04	1.0576	NA	NA	2	level4	NA	NA	NA	NA	NA	down
10.147_336.2664	0.0278	0.0006	0.0044	MM:NahG	C18:pos	Pregnanetriol	C21 H36 O3	336.266	10.147	null	S92121	HMDB0006070	-1e-04	-0.2234	NA	82.1	10	level4	Lipids and lipid-like molecules	Steroids and steroid derivatives	Pregnane steroids	Steroids and derivatives	NA	down
8.14_521.2313	0.0279	0.0001	0.0012	MM:NahG	C18:pos	NA	C25 H36 N3 O7 P	521.231	8.14	NA	NA	NA	NA	NA	NA	NA	0	level5	NA	NA	NA	NA	NA	down
9.411_695.3706	0.0279	0.0003	0.0028	MM:NahG	C18:pos	NA	C38 H54 N3 O7 P	695.371	9.411	NA	NA	NA	NA	NA	NA	NA	0	level5	NA	NA	NA	NA	NA	down
10.028_322.2507	0.0284	0	0.0004	MM:NahG	C18:pos	15s-hydroxyeicosatrienoic acid	C20 H34 O3	322.251	10.028	null	S4446269	HMDB0005045	0	-0.1409	NA	67.7	13	level4	Lipids and lipid-like molecules	Fatty Acyls	Eicosanoids	Fatty acyls[FA]	NA	down
9.751_652.2747	0.0286	0	0.0002	MM:NahG	C18:pos	Beta-d-gentiobiosyl crocetin	C32 H44 O14	652.275	9.751	NA	S8637354	NA	0.0016	2.5086	NA	NA	3	level4	NA	NA	NA	NA	NA	down
3.973_223.1687	0.0296	0.0001	0.0013	MM:NahG	C18:pos	NA	C12 H21 N3 O	223.169	3.973	NA	NA	NA	NA	NA	NA	NA	0	level5	NA	NA	NA	NA	NA	down
6.756_416.1601	0.03	0.0002	0.0023	MM:NahG	C18:pos	6,9a-dihydroxy-3,4a,5-trimethyl-2-oxo-2,4,4a,5,6,7,8,8a,9,9a-decahydronaphtho[2,3-b]furan-4-yl 3-chloro-2-hydroxy-2-methylbutanoate	C20 H29 Cl O7	416.16	6.756	null	S35014160	HMDB0036524	-1e-04	-0.1685	NA	NA	1	level4	Lipids and lipid-like molecules	Prenol lipids	Terpene lactones	Terpenoids	NA	down
8.449_150.0683	0.0301	0	0.0006	MM:NahG	C18:pos	3,4-dimethylbenzoic acid	C9 H10 O2	150.068	8.449	null	MReference-2597	HMDB0002237	2e-04	1.583	NA	35.9	35	level3	Benzenoids	Benzene and substituted derivatives	Benzoic acids and derivatives	Benzene and derivatives	NA	down
9.739_933.5469	0.0305	0	0.001	MM:NahG	C18:pos	NA	C50 H86 N3 O5 P3 S	933.547	9.739	NA	NA	NA	NA	NA	NA	NA	0	level5	NA	NA	NA	NA	NA	down
5.659_342.1831	0.031	0.0001	0.0014	MM:NahG	C18:pos	6470	C21 H26 O4	342.183	5.659	NA	S51499	NA	0	-0.0896	NA	NA	2	level4	NA	NA	NA	NA	NA	down
9.413_736.2228	0.031	0.0024	0.0103	MM:NahG	C18:pos	NA	C36 H48 O8 S4	736.223	9.413	NA	NA	NA	NA	NA	NA	NA	0	level5	NA	NA	NA	NA	NA	down
9.752_711.3479	0.0326	0	0.0008	MM:NahG	C18:pos	NA	C36 H59 N O7 P2 S	711.348	9.752	NA	NA	NA	NA	NA	NA	NA	0	level5	NA	NA	NA	NA	NA	down
7.525_737.4194	0.0329	0.0004	0.0034	MM:NahG	C18:pos	NA	C41 H60 N3 O7 P	737.419	7.525	NA	NA	NA	NA	NA	NA	NA	0	level5	NA	NA	NA	NA	NA	down
9.677_612.2605	0.0332	0.0005	0.0039	MM:NahG	C18:pos	NA	C23 H46 N6 O7 P2 S	612.26	9.677	NA	NA	NA	NA	NA	NA	NA	0	level5	NA	NA	NA	NA	NA	down
8.763_368.3037	0.0336	0.0001	0.0016	MM:NahG	C18:pos	NA	C21 H40 N2 O3	368.304	8.763	NA	NA	NA	NA	NA	NA	NA	0	level5	NA	NA	NA	NA	NA	down
10.001_676.5742	0.034	0.0001	0.0013	MM:NahG	C18:pos	NA	C41 H76 N2 O5	676.574	10.001	NA	NA	NA	NA	NA	NA	NA	0	level5	NA	NA	NA	NA	NA	down
9.41_709.3867	0.0342	0.0018	0.0088	MM:NahG	C18:pos	NA	C37 H61 N O8 P2	709.387	9.41	NA	NA	NA	NA	NA	NA	NA	0	level5	NA	NA	NA	NA	NA	down
8.763_422.0719	0.0363	0.0002	0.0019	MM:NahG	C18:pos	NA	C10 H25 N4 O6 P3 S	422.072	8.763	NA	NA	NA	NA	NA	NA	NA	0	level5	NA	NA	NA	NA	NA	down
9.857_722.2568	0.0366	0.0011	0.0065	MM:NahG	C18:pos	Kansuinin b	C38 H42 O14	722.257	9.857	NA	S390598	NA	-6e-04	-0.8962	NA	NA	1	level4	NA	NA	NA	NA	NA	down
8.453_232.1465	0.0367	0.003	0.0119	MM:NahG	C18:pos	(+)-alantolactone	C15 H20 O2	232.147	8.453	NA	S65564	NA	2e-04	0.6744	NA	NA	40	level4	NA	NA	NA	NA	NA	down
3.916_352.0688	0.0368	0.0086	0.0242	MM:NahG	C18:pos	NA	C9 H22 O10 P2	352.069	3.916	NA	NA	NA	NA	NA	NA	NA	0	level5	NA	NA	NA	NA	NA	down
9.488_377.1353	0.0369	0.0012	0.0066	MM:NahG	C18:pos	Lasmiditan	C19 H18 F3 N3 O2	377.135	9.488	NA	S9785281	NA	2e-04	0.3986	NA	NA	3	level4	NA	NA	NA	NA	NA	down
10.158_653.5077	0.0376	0	0.001	MM:NahG	C18:pos	NA	C37 H74 N3 P3	653.508	10.158	NA	NA	NA	NA	NA	NA	NA	0	level5	NA	NA	NA	NA	NA	down
7.525_374.18	0.0376	0.0015	0.0077	MM:NahG	C18:pos	NA	C17 H33 N2 O P3	374.18	7.525	NA	NA	NA	NA	NA	NA	NA	0	level5	NA	NA	NA	NA	NA	down
9.662_684.3005	0.0379	0.0017	0.0085	MM:NahG	C18:pos	NA	C25 H52 N2 O17 S	684.301	9.662	NA	NA	NA	NA	NA	NA	NA	0	level5	NA	NA	NA	NA	NA	down
3.859_365.1004	0.038	0	0.0006	MM:NahG	C18:pos	NA	C10 H25 N O9 P2	365.1	3.859	NA	NA	NA	NA	NA	NA	NA	0	level5	NA	NA	NA	NA	NA	down
11.063_646.5048	0.0394	0.0039	0.014	MM:NahG	C18:pos	(2s,3r,4e)-2-(dodecanoylamino)-3-hydroxy-4-octadecen-1-yl 2-(trimethylammonio)ethyl phosphate	C35 H71 N2 O6 P	646.505	11.063	null	S24846872	HMDB0012096	-1e-04	-0.209	NA	NA	1	level4	Lipids and lipid-like molecules	Sphingolipids	Phosphosphingolipids	Sphingolipids[SP]	NA	down
9.488_736.3611	0.0407	0.0003	0.0026	MM:NahG	C18:pos	NA	C30 H63 N2 O12 P3	736.361	9.488	NA	NA	NA	NA	NA	NA	NA	0	level5	NA	NA	NA	NA	NA	down
8.215_539.2427	0.0408	0.0009	0.0054	MM:NahG	C18:pos	NA	C17 H44 N5 O8 P3	539.243	8.215	NA	NA	NA	NA	NA	NA	NA	0	level5	NA	NA	NA	NA	NA	down
11.595_678.5531	0.0412	0	0.0004	MM:NahG	C18:pos	NA	C40 H74 N2 O6	678.553	11.595	NA	NA	NA	NA	NA	NA	NA	0	level5	NA	NA	NA	NA	NA	down
9.749_736.2268	0.0415	0.0005	0.004	MM:NahG	C18:pos	NA	C34 H47 N2 O8 P3 S	736.227	9.749	NA	NA	NA	NA	NA	NA	NA	0	level5	NA	NA	NA	NA	NA	down
8.185_388.2235	0.0416	0	0.0006	MM:NahG	C18:pos	3225312	C23 H32 O5	388.224	8.185	NA	S224353	NA	-0.0015	-3.7381	NA	NA	5	level4	NA	NA	NA	NA	NA	down
9.411_655.271	0.0419	0.0001	0.0013	MM:NahG	C18:pos	NA	C24 H51 N O15 P2	655.271	9.411	NA	NA	NA	NA	NA	NA	NA	0	level5	NA	NA	NA	NA	NA	down
9.681_741.4131	0.0427	0	0.0002	MM:NahG	C18:pos	NA	C35 H59 N5 O12	741.413	9.681	NA	NA	NA	NA	NA	NA	NA	0	level5	NA	NA	NA	NA	NA	down
10.814_522.4054	0.0445	0.0023	0.0101	MM:NahG	C18:pos	8-(3-heptyl-2-oxiranyl)-1-octene-4,6-diyn-3-yl (9e,12e)-9,12-octadecadienoate	C35 H54 O3	522.405	10.814	null	S35015128	HMDB0041205	-0.0019	-3.6626	NA	NA	1	level4	Lipids and lipid-like molecules	Fatty Acyls	Lineolic acids and derivatives	Fatty acyls[FA]	NA	down
9.441_569.7657	0.0449	0.0011	0.0062	MM:NahG	C18:pos	NA	NA	569.766	9.441	NA	NA	NA	NA	NA	NA	NA	0	level5	NA	NA	NA	NA	NA	down
0.727_217.0366	0.0458	0.0077	0.0223	MM:NahG	C18:pos	NA	C5 H8 N5 O3 P	217.037	0.727	NA	NA	NA	NA	NA	NA	NA	0	level5	NA	NA	NA	NA	NA	down
4.685_353.2201	0.0461	0	0.0005	MM:NahG	C18:pos	NA	C19 H31 N O5	353.22	4.685	NA	NA	NA	NA	NA	NA	NA	0	level5	NA	NA	NA	NA	NA	down
8.548_352.2613	0.0465	0.0027	0.0111	MM:NahG	C18:pos	Glyceryl 2-linolenate	C21 H36 O4	352.261	8.548	null	S9849475	HMDB0011540	-1e-04	-0.2445	NA	NA	6	level4	Lipids and lipid-like molecules	Fatty Acyls	Lineolic acids and derivatives	Fatty acyls[FA]	NA	down
8.451_200.1204	0.0476	0.0015	0.0078	MM:NahG	C18:pos	2-isobutoxynaphthalene	C14 H16 O	200.12	8.451	null	S15722	HMDB0035076	3e-04	1.5205	NA	NA	2	level4	Benzenoids	Naphthalenes	null	Benzene and derivatives	NA	down
10.702_485.445	0.0478	0.0053	0.0175	MM:NahG	C18:pos	NA	C30 H55 N5	485.445	10.702	NA	NA	NA	NA	NA	NA	NA	0	level5	NA	NA	NA	NA	NA	down
3.195_255.0679	0.0478	0	0.0001	MM:NahG	C18:pos	NA	C10 H13 N3 O3 S	255.068	3.195	NA	NA	NA	NA	NA	NA	NA	0	level5	NA	NA	NA	NA	NA	down
8.027_540.1898	0.0478	0	0.0002	MM:NahG	C18:pos	NA	C18 H36 O18	540.19	8.027	NA	NA	NA	NA	NA	NA	NA	0	level5	NA	NA	NA	NA	NA	down
4.909_226.0843	0.0482	0	0.0001	MM:NahG	C18:pos	Genipin	C11 H14 O5	226.084	4.909	null	S390864	HMDB0035830	2e-04	0.9403	NA	NA	14	level4	Lipids and lipid-like molecules	Prenol lipids	Monoterpenoids	Terpenoids	NA	down
9.486_383.1468	0.0484	0.0002	0.0023	MM:NahG	C18:pos	NA	C15 H31 N O4 P2 S	383.147	9.486	NA	NA	NA	NA	NA	NA	NA	0	level5	NA	NA	NA	NA	NA	down
5.815_254.1155	0.0505	0.0098	0.0265	MM:NahG	C18:pos	Hostmaniane	C13 H18 O5	254.115	5.815	null	S9359446	HMDB0032796	1e-04	0.4639	NA	NA	2	level4	Benzenoids	Benzene and substituted derivatives	Benzoic acids and derivatives	Benzene and derivatives	NA	down
9.682_960.4947	0.0505	0.0003	0.003	MM:NahG	C18:pos	NA	C53 H72 N2 O14	960.495	9.682	NA	NA	NA	NA	NA	NA	NA	0	level5	NA	NA	NA	NA	NA	down
10.834_632.489	0.0506	0.0043	0.0149	MM:NahG	C18:pos	NA	C33 H68 N4 O5 S	632.489	10.834	NA	NA	NA	NA	NA	NA	NA	0	level5	NA	NA	NA	NA	NA	down
8.449_388.2013	0.0506	0.005	0.0167	MM:NahG	C18:pos	Trimethobenzamide	C21 H28 N2 O5	388.201	8.449	C07178	S5375	HMDB0014800	0.0015	3.8361	NA	NA	2	level4	Benzenoids	Benzene and substituted derivatives	Benzoic acids and derivatives	Benzene and derivatives	NULL	down
9.751_725.3638	0.0507	0.0001	0.0016	MM:NahG	C18:pos	NA	C33 H61 N O12 P2	725.364	9.751	NA	NA	NA	NA	NA	NA	NA	0	level5	NA	NA	NA	NA	NA	down
8.939_439.3406	0.0512	0.0001	0.0014	MM:NahG	C18:pos	NA	C26 H50 N P S	439.341	8.939	NA	NA	NA	NA	NA	NA	NA	0	level5	NA	NA	NA	NA	NA	down
9.092_568.4459	0.0512	0.0002	0.0021	MM:NahG	C18:pos	NA	C33 H56 N6 O2	568.446	9.092	NA	NA	NA	NA	NA	NA	NA	0	level5	NA	NA	NA	NA	NA	down
8.694_412.3301	0.0521	0.0006	0.0041	MM:NahG	C18:pos	NA	C23 H44 N2 O4	412.33	8.694	NA	NA	NA	NA	NA	NA	NA	0	level5	NA	NA	NA	NA	NA	down
8.756_510.1614	0.0521	0.0001	0.0013	MM:NahG	C18:pos	NA	C24 H29 N6 O P3	510.161	8.756	NA	NA	NA	NA	NA	NA	NA	0	level5	NA	NA	NA	NA	NA	down
10.903_499.4608	0.0528	0.0001	0.0018	MM:NahG	C18:pos	NA	C29 H62 N3 O P	499.461	10.903	NA	NA	NA	NA	NA	NA	NA	0	level5	NA	NA	NA	NA	NA	down
8.85_335.1193	0.0529	0	0.0001	MM:NahG	C18:pos	NA	C11 H22 N5 O3 P S	335.119	8.85	NA	NA	NA	NA	NA	NA	NA	0	level5	NA	NA	NA	NA	NA	down
3.806_198.0532	0.0533	0.0007	0.0046	MM:NahG	C18:pos	Vanillyl mandelic acid	C9 H10 O5	198.053	3.806	C05584	S1207	HMDB0133489	4e-04	2.0256	NA	NA	14	level4	Benzenoids	Phenols	Methoxyphenols	Phenols and derivatives	map00350 Tyrosine metabolism; map01100 Metabolic pathways;	down
3.301_786.326	0.0535	0.0032	0.0123	MM:NahG	C18:pos	NA	C47 H51 N2 O5 P S	786.326	3.301	NA	NA	NA	NA	NA	NA	NA	0	level5	NA	NA	NA	NA	NA	down
8.038_431.1988	0.0544	0	0.001	MM:NahG	C18:pos	NA	C20 H35 N O5 P2	431.199	8.038	NA	NA	NA	NA	NA	NA	NA	0	level5	NA	NA	NA	NA	NA	down
7.775_404.1964	0.0556	0.0041	0.0144	MM:NahG	C18:pos	Emicerfont	C22 H24 N6 O2	404.196	7.775	NA	S9398476	NA	3e-04	0.8218	NA	NA	1	level4	NA	NA	NA	NA	NA	down
8.226_553.2573	0.0556	0.0002	0.0026	MM:NahG	C18:pos	NA	C26 H45 N5 P2 S2	553.257	8.226	NA	NA	NA	NA	NA	NA	NA	0	level5	NA	NA	NA	NA	NA	down
12.017_654.5311	0.0558	0.0097	0.0265	MM:NahG	C18:pos	NA	C38 H75 N2 O2 P S	654.531	12.017	NA	NA	NA	NA	NA	NA	NA	0	level5	NA	NA	NA	NA	NA	down
3.46_193.0967	0.0561	0	0.0002	MM:NahG	C18:pos	NA	C8 H11 N5 O	193.097	3.46	NA	NA	NA	NA	NA	NA	NA	0	level5	NA	NA	NA	NA	NA	down
8.078_388.2234	0.0561	0.0004	0.0032	MM:NahG	C18:pos	3225312	C23 H32 O5	388.223	8.078	NA	S224353	NA	-0.0015	-3.9824	NA	NA	5	level4	NA	NA	NA	NA	NA	down
8.144_507.2156	0.0561	0.0009	0.0056	MM:NahG	C18:pos	NA	C17 H44 N5 O2 P3 S2	507.216	8.144	NA	NA	NA	NA	NA	NA	NA	0	level5	NA	NA	NA	NA	NA	down
8.036_765.4498	0.0567	0	0.0002	MM:NahG	C18:pos	NA	C35 H70 N5 O7 P3	765.45	8.036	NA	NA	NA	NA	NA	NA	NA	0	level5	NA	NA	NA	NA	NA	down
8.169_408.1682	0.0575	0	0.0004	MM:NahG	C18:pos	Bleekerine	C23 H24 N2 O5	408.168	8.169	NA	S390553	NA	-3e-04	-0.8241	NA	NA	1	level4	NA	NA	NA	NA	NA	down
8.919_455.3359	0.0584	0	0.0009	MM:NahG	C18:pos	NA	C24 H45 N3 O5	455.336	8.919	NA	NA	NA	NA	NA	NA	NA	0	level5	NA	NA	NA	NA	NA	down
7.463_654.3226	0.0589	0	0.0009	MM:NahG	C18:pos	NA	C29 H56 N2 O8 P2 S	654.323	7.463	NA	NA	NA	NA	NA	NA	NA	0	level5	NA	NA	NA	NA	NA	down
10.149_697.5332	0.0594	0.0021	0.0094	MM:NahG	C18:pos	NA	C42 H72 N3 O3 P	697.533	10.149	NA	NA	NA	NA	NA	NA	NA	0	level5	NA	NA	NA	NA	NA	down
8.452_282.1983	0.0595	0	0.0006	MM:NahG	C18:pos	Dehydroretinaldehyde	C20 H26 O	282.198	8.452	C05918	S4444397	HMDB0035695	0	-0.08	NA	NA	3	level4	Lipids and lipid-like molecules	Prenol lipids	Retinoids	Prenol lipids[PR]	NULL	down
9.716_594.4976	0.0595	0.0012	0.0067	MM:NahG	C18:pos	NA	C29 H67 N6 O4 P	594.498	9.716	NA	NA	NA	NA	NA	NA	NA	0	level5	NA	NA	NA	NA	NA	down
9.866_622.5281	0.0595	0.0005	0.004	MM:NahG	C18:pos	NA	C37 H70 N2 O5	622.528	9.866	NA	NA	NA	NA	NA	NA	NA	0	level5	NA	NA	NA	NA	NA	down
4.867_240.1363	0.0598	0	0.0006	MM:NahG	C18:pos	Imiquimod	C14 H16 N4	240.136	4.867	null	S51809	HMDB0014862	-0.0012	-4.9659	NA	NA	3	level4	Organoheterocyclic compounds	Quinolines and derivatives	Imidazoquinolines	Imidazoquinolines	NA	down
7.954_291.1834	0.0603	0	0.0008	MM:NahG	C18:pos	Cyclopentolate	C17 H25 N O3	291.183	7.954	C06932	S2802	HMDB0015114	0	-0.0692	NA	NA	8	level4	Benzenoids	Benzene and substituted derivatives	null	Benzene and derivatives	NULL	down
8.163_779.3913	0.0605	0.0039	0.0141	MM:NahG	C18:pos	NA	C34 H64 N5 O9 P3	779.391	8.163	NA	NA	NA	NA	NA	NA	NA	0	level5	NA	NA	NA	NA	NA	down
7.392_444.1788	0.0613	0.0005	0.004	MM:NahG	C18:pos	6-[(3,3-dimethyl-2-oxiranyl)methyl]-5-hydroxy-7-methoxy-2-(3,4,5-trimethoxyphenyl)-2,3-dihydro-4h-chromen-4-one	C24 H28 O8	444.179	7.392	null	S74852982	HMDB0132661	3e-04	0.7684	NA	NA	1	level4	Phenylpropanoids and polyketides	Flavonoids	Flavans	Flavonoids	NA	down
5.271_104.0476	0.0617	0.0005	0.0038	MM:NahG	C18:pos	3-hydroxybutanoate	C4 H8 O3	104.048	5.271	C01089	BGI97	HMDB0000011	2e-04	2.1575	69.3	51.3	13	level2	Organic acids	Carboxylic acids [Fig]	Hydroxycarboxylic acids	Organic acids	map00072 Synthesis and degradation of ketone bodies; map00650 Butanoate metabolism; map01100 Metabolic pathways;	down
9.824_659.4528	0.0618	0.001	0.006	MM:NahG	C18:pos	(5z,17r)-23-amino-20-hydroxy-20-oxido-14-oxo-15,19,21-trioxa-20lambda~5~-phosphatricos-5-en-17-yl (9z)-9-hexadecenoate	C35 H66 N O8 P	659.453	9.824	null	S24768363	HMDB0008858	2e-04	0.3065	NA	NA	3	level4	Lipids and lipid-like molecules	Glycerophospholipids	Glycerophosphoethanolamines	Amines and derivatives	NA	down
9.886_666.5546	0.062	0.0005	0.0037	MM:NahG	C18:pos	NA	C39 H74 N2 O6	666.555	9.886	NA	NA	NA	NA	NA	NA	NA	0	level5	NA	NA	NA	NA	NA	down
10.056_512.3492	0.0621	0.0008	0.0051	MM:NahG	C18:pos	Acetoxolone	C32 H48 O5	512.349	10.056	NA	S85123	NA	-9e-04	-1.7988	NA	NA	4	level4	NA	NA	NA	NA	NA	down
10.663_420.358	0.0622	0.0025	0.0105	MM:NahG	C18:pos	NA	C21 H49 N4 O2 P	420.358	10.663	NA	NA	NA	NA	NA	NA	NA	0	level5	NA	NA	NA	NA	NA	down
8.249_300.0891	0.0623	0	0.0007	MM:NahG	C18:pos	NA	NA	300.089	8.249	NA	NA	NA	NA	NA	NA	NA	0	level5	NA	NA	NA	NA	NA	down
3.199_343.1313	0.0637	0.0036	0.0135	MM:NahG	C18:pos	NA	C13 H21 N5 O4 S	343.131	3.199	NA	NA	NA	NA	NA	NA	NA	0	level5	NA	NA	NA	NA	NA	down
7.496_693.3927	0.0639	0.0027	0.011	MM:NahG	C18:pos	NA	C36 H62 N3 O4 P3	693.393	7.496	NA	NA	NA	NA	NA	NA	NA	0	level5	NA	NA	NA	NA	NA	down
0.638_849.7127	0.0642	0.0001	0.0012	MM:NahG	C18:pos	NA	NA	849.713	0.638	NA	NA	NA	NA	NA	NA	NA	0	level5	NA	NA	NA	NA	NA	down
5.273_274.0454	0.0646	0.0004	0.0034	MM:NahG	C18:pos	1-deoxy-d-altro-heptulose 7-phosphate	C7 H15 O9 P	274.045	5.273	NA	S13085531	NA	0	-0.0179	NA	NA	2	level4	NA	NA	NA	NA	NA	down
9.979_650.5595	0.0648	0.0012	0.0069	MM:NahG	C18:pos	NA	C39 H74 N2 O5	650.559	9.979	NA	NA	NA	NA	NA	NA	NA	0	level5	NA	NA	NA	NA	NA	down
0.632_613.8029	0.065	0.001	0.0059	MM:NahG	C18:pos	NA	C15 H6 Cl N2 O11 P3 S3	613.803	0.632	NA	NA	NA	NA	NA	NA	NA	0	level5	NA	NA	NA	NA	NA	down
4.108_300.1185	0.065	0.0018	0.0086	MM:NahG	C18:pos	NA	C8 H21 N4 O6 P	300.118	4.108	NA	NA	NA	NA	NA	NA	NA	0	level5	NA	NA	NA	NA	NA	down
0.628_765.7508	0.0664	0.0001	0.0015	MM:NahG	C18:pos	NA	C20 H5 N2 O15 P3 S5	765.751	0.628	NA	NA	NA	NA	NA	NA	NA	0	level5	NA	NA	NA	NA	NA	down
10.476_352.2207	0.0684	0.0027	0.0111	MM:NahG	C18:pos	NA	C15 H32 N2 O7	352.221	10.476	NA	NA	NA	NA	NA	NA	NA	0	level5	NA	NA	NA	NA	NA	down
9.326_447.3199	0.0684	0.0054	0.0176	MM:NahG	C18:pos	NA	C24 H49 N O2 S2	447.32	9.326	NA	NA	NA	NA	NA	NA	NA	0	level5	NA	NA	NA	NA	NA	down
5.462_260.0661	0.0685	0.0001	0.0019	MM:NahG	C18:pos	NA	C10 H18 N2 P2 S	260.066	5.462	NA	NA	NA	NA	NA	NA	NA	0	level5	NA	NA	NA	NA	NA	down
10.706_683.5332	0.069	0.0035	0.0132	MM:NahG	C18:pos	NA	C40 H69 N5 O4	683.533	10.706	NA	NA	NA	NA	NA	NA	NA	0	level5	NA	NA	NA	NA	NA	down
8.15_386.1859	0.0691	0.0007	0.005	MM:NahG	C18:pos	Olodaterol	C21 H26 N2 O5	386.186	8.15	NA	S9679097	NA	0.0017	4.4712	NA	NA	1	level4	NA	NA	NA	NA	NA	down
8.022_721.4242	0.0692	0.0001	0.0019	MM:NahG	C18:pos	NA	C35 H63 N O14	721.424	8.022	NA	NA	NA	NA	NA	NA	NA	0	level5	NA	NA	NA	NA	NA	down
3.424_278.1741	0.0696	0.0039	0.014	MM:NahG	C18:pos	NA	C13 H26 O6	278.174	3.424	NA	NA	NA	NA	NA	NA	NA	0	level5	NA	NA	NA	NA	NA	down
8.825_464.119	0.0698	0	0.001	MM:NahG	C18:pos	NA	C11 H24 N6 O12 S	464.119	8.825	NA	NA	NA	NA	NA	NA	NA	0	level5	NA	NA	NA	NA	NA	down
4.48_185.0455	0.0706	0.0008	0.0053	MM:NahG	C18:pos	NA	C4 H12 N O5 P	185.046	4.48	NA	NA	NA	NA	NA	NA	NA	0	level5	NA	NA	NA	NA	NA	down
4.112_323.1944	0.0717	0.0008	0.0052	MM:NahG	C18:pos	NA	C15 H33 N O2 S2	323.194	4.112	NA	NA	NA	NA	NA	NA	NA	0	level5	NA	NA	NA	NA	NA	down
2.947_339.1191	0.0718	0.006	0.0188	MM:NahG	C18:pos	6683	C13 H17 N5 O6	339.119	2.947	NA	S54740	NA	0.0013	3.6901	NA	NA	1	level4	NA	NA	NA	NA	NA	down
6.242_208.1078	0.0732	0.0037	0.0135	MM:NahG	C18:pos	NA	C8 H12 N6 O	208.108	6.242	NA	NA	NA	NA	NA	NA	NA	0	level5	NA	NA	NA	NA	NA	down
8.451_182.0946	0.0735	0	0.0005	MM:NahG	C18:pos	Mephenesin	C10 H14 O3	182.095	8.451	NA	S3919	NA	3e-04	1.6674	NA	NA	23	level4	NA	NA	NA	NA	NA	down
8.911_445.3041	0.0736	0.0001	0.0014	MM:NahG	C18:pos	NA	C27 H45 N P2	445.304	8.911	NA	NA	NA	NA	NA	NA	NA	0	level5	NA	NA	NA	NA	NA	down
7.946_388.1959	0.074	0.0046	0.0158	MM:NahG	C18:pos	NA	C18 H33 N2 O3 P S	388.196	7.946	NA	NA	NA	NA	NA	NA	NA	0	level5	NA	NA	NA	NA	NA	down
10.476_666.4951	0.0745	0.0001	0.0019	MM:NahG	C18:pos	NA	C33 H72 N4 O5 P2	666.495	10.476	NA	NA	NA	NA	NA	NA	NA	0	level5	NA	NA	NA	NA	NA	down
8.535_397.319	0.0745	0.0005	0.0037	MM:NahG	C18:pos	(2e)-hexadecenoylcarnitine	C23 H43 N O4	397.319	8.535	null	S26948132	HMDB0006317	-3e-04	-0.6347	NA	NA	2	level4	Lipids and lipid-like molecules	Fatty Acyls	Fatty acid esters	Fatty acyls[FA]	NA	down
8.451_122.0734	0.0749	0	0.0007	MM:NahG	C18:pos	Phenylethyl alcohol	C8 H10 O	122.073	8.451	C05853	S5830	HMDB0033944	2e-04	1.4906	NA	NA	17	level4	Benzenoids	Benzene and substituted derivatives	null	Benzene and derivatives	map00360 Phenylalanine metabolism;	down
8.14_403.2123	0.0752	0.0004	0.0034	MM:NahG	C18:pos	NA	C19 H34 N O6 P	403.212	8.14	NA	NA	NA	NA	NA	NA	NA	0	level5	NA	NA	NA	NA	NA	down
5.467_322.0365	0.0758	0.0085	0.0241	MM:NahG	C18:pos	NA	C11 H16 O7 P2	322.036	5.467	NA	NA	NA	NA	NA	NA	NA	0	level5	NA	NA	NA	NA	NA	down
1.093_285.0961	0.0764	0.0024	0.0104	MM:NahG	C18:pos	N4-acetylcytidine	C11 H15 N3 O6	285.096	1.093	null	MReference-500	HMDB0005923	0	0.0041	NA	64.3	1	level2	Nucleosides, nucleotides, and analogues	Pyrimidine nucleosides	null	Nucleic acids and analogues	NA	down
9.633_325.2617	0.0775	0.0085	0.024	MM:NahG	C18:pos	NA	C19 H35 N O3	325.262	9.633	NA	NA	NA	NA	NA	NA	NA	0	level5	NA	NA	NA	NA	NA	down
7.95_573.3512	0.078	0.0026	0.011	MM:NahG	C18:pos	NA	C23 H52 N5 O9 P	573.351	7.95	NA	NA	NA	NA	NA	NA	NA	0	level5	NA	NA	NA	NA	NA	down
6.918_297.1575	0.0785	0.0031	0.0122	MM:NahG	C18:pos	NA	C15 H23 N O5	297.158	6.918	NA	NA	NA	NA	NA	NA	NA	0	level5	NA	NA	NA	NA	NA	down
8.66_352.2613	0.0796	0.001	0.006	MM:NahG	C18:pos	Glyceryl 2-linolenate	C21 H36 O4	352.261	8.66	null	S9849475	HMDB0011540	-1e-04	-0.203	NA	NA	6	level4	Lipids and lipid-like molecules	Fatty Acyls	Lineolic acids and derivatives	Fatty acyls[FA]	NA	down
7.429_610.296	0.0803	0.003	0.0119	MM:NahG	C18:pos	NA	C27 H42 N6 O10	610.296	7.429	NA	NA	NA	NA	NA	NA	NA	0	level5	NA	NA	NA	NA	NA	down
9.262_505.2811	0.0806	0.0008	0.0052	MM:NahG	C18:pos	Telapristone acetate	C31 H39 N O5	505.281	9.262	NA	S7981950	NA	-0.0017	-3.442	NA	NA	1	level4	NA	NA	NA	NA	NA	down
8.634_402.163	0.081	0.0012	0.0068	MM:NahG	C18:pos	NA	C21 H28 N2 O2 P2	402.163	8.634	NA	NA	NA	NA	NA	NA	NA	0	level5	NA	NA	NA	NA	NA	down
8.452_367.2721	0.0814	0.0004	0.0034	MM:NahG	C18:pos	3, 5-tetradecadiencarnitine	C21 H37 N O4	367.272	8.452	null	S30776713	HMDB0013331	-1e-04	-0.3724	NA	66.9	1	level4	Organic acids and derivatives	Hydroxy acids and derivatives	Beta hydroxy acids and derivatives	Organic acids	NA	down
9.06_584.4398	0.0817	0	0.0002	MM:NahG	C18:pos	NA	C33 H56 N6 O3	584.44	9.06	NA	NA	NA	NA	NA	NA	NA	0	level5	NA	NA	NA	NA	NA	down
5.432_292.2515	0.0818	0.0032	0.0125	MM:NahG	C18:pos	NA	C18 H32 N2 O	292.252	5.432	NA	NA	NA	NA	NA	NA	NA	0	level5	NA	NA	NA	NA	NA	down
2.67_245.1265	0.082	0.0002	0.0022	MM:NahG	C18:pos	NA	C11 H19 N O5	245.126	2.67	NA	NA	NA	NA	NA	NA	NA	0	level5	NA	NA	NA	NA	NA	down
8.658_334.2507	0.0825	0.0059	0.0187	MM:NahG	C18:pos	Tetrahydrodeoxycorticosterone	C21 H34 O3	334.251	8.658	C13713	S91953	HMDB0000879	-1e-04	-0.219	NA	NA	11	level4	Lipids and lipid-like molecules	Steroids and steroid derivatives	Hydroxysteroids	Steroids and derivatives	NA	down
8.59_386.3144	0.0826	0	0.001	MM:NahG	C18:pos	NA	C21 H42 N2 O4	386.314	8.59	NA	NA	NA	NA	NA	NA	NA	0	level5	NA	NA	NA	NA	NA	down
10.076_664.5754	0.0827	0.0012	0.0067	MM:NahG	C18:pos	NA	C40 H76 N2 O5	664.575	10.076	NA	NA	NA	NA	NA	NA	NA	0	level5	NA	NA	NA	NA	NA	down
9.913_357.2012	0.0828	0.0041	0.0145	MM:NahG	C18:pos	E-64	C15 H27 N5 O5	357.201	9.913	NA	S110504	NA	-1e-04	-0.1747	NA	NA	2	level4	NA	NA	NA	NA	NA	down
7.727_524.3005	0.0833	0.0004	0.0035	MM:NahG	C18:pos	NA	C25 H50 O7 P2	524.301	7.727	NA	NA	NA	NA	NA	NA	NA	0	level5	NA	NA	NA	NA	NA	down
0.649_771.6919	0.0834	0.0066	0.0201	MM:NahG	C18:pos	NA	C46 H95 Cl N3 O P	771.692	0.649	NA	NA	NA	NA	NA	NA	NA	0	level5	NA	NA	NA	NA	NA	down
6.842_366.1288	0.0842	0	0.0008	MM:NahG	C18:pos	NA	C14 H28 N2 O3 P2 S	366.129	6.842	NA	NA	NA	NA	NA	NA	NA	0	level5	NA	NA	NA	NA	NA	down
6.965_302.0824	0.0843	0.0104	0.0276	MM:NahG	C18:pos	1-(4-methoxyphenyl)-4-methyl-3-oxo-2-pentanyl hydrogen sulfate	C13 H18 O6 S	302.082	6.965	null	S74853068	HMDB0132968	0	-0.1039	NA	NA	3	level4	Benzenoids	Phenol ethers	Anisoles	Benzene and derivatives	NA	down
7.22_452.1661	0.0849	0.0003	0.0028	MM:NahG	C18:pos	NA	C18 H24 N6 O8	452.166	7.22	NA	NA	NA	NA	NA	NA	NA	0	level5	NA	NA	NA	NA	NA	down
8.535_334.2507	0.0851	0.016	0.0376	MM:NahG	C18:pos	Tetrahydrodeoxycorticosterone	C21 H34 O3	334.251	8.535	C13713	S91953	HMDB0000879	-1e-04	-0.2592	NA	NA	11	level4	Lipids and lipid-like molecules	Steroids and steroid derivatives	Hydroxysteroids	Steroids and derivatives	NA	down
8.421_334.2507	0.0855	0.0019	0.0089	MM:NahG	C18:pos	Tetrahydrodeoxycorticosterone	C21 H34 O3	334.251	8.421	C13713	S91953	HMDB0000879	-1e-04	-0.2138	NA	NA	11	level4	Lipids and lipid-like molecules	Steroids and steroid derivatives	Hydroxysteroids	Steroids and derivatives	NA	down
6.969_318.1355	0.0868	0	0.0007	MM:NahG	C18:pos	NA	C12 H22 N4 O4 S	318.135	6.969	NA	NA	NA	NA	NA	NA	NA	0	level5	NA	NA	NA	NA	NA	down
6.967_286.1092	0.0888	0	0.0007	MM:NahG	C18:pos	His-met	C11 H18 N4 O3 S	286.109	6.967	null	S7971646	HMDB0028891	-7e-04	-2.5556	NA	NA	2	level4	Organic acids and derivatives	Carboxylic acids and derivatives	Amino acids, peptides, and analogues	Amino acids, peptides, and analogues	NA	down
4.963_316.1884	0.0901	0.0001	0.0014	MM:NahG	C18:pos	(6s)-2,6-anhydro-6-[(1s)-2-isopropyl-5-methylcyclohexyl]-l-gulonic acid	C16 H28 O6	316.188	4.963	null	S35031680	HMDB0060004	-2e-04	-0.4929	NA	NA	1	level4	Lipids and lipid-like molecules	Prenol lipids	Terpene glycosides	Terpenoids	NA	down
3.185_250.055	0.0916	0.001	0.0059	MM:NahG	C18:pos	NA	C8 H15 N2 O3 P S	250.055	3.185	NA	NA	NA	NA	NA	NA	NA	0	level5	NA	NA	NA	NA	NA	down
10.126_678.5901	0.092	0.003	0.0119	MM:NahG	C18:pos	NA	C41 H78 N2 O5	678.59	10.126	NA	NA	NA	NA	NA	NA	NA	0	level5	NA	NA	NA	NA	NA	down
8.422_352.2613	0.092	0.0008	0.005	MM:NahG	C18:pos	Glyceryl 2-linolenate	C21 H36 O4	352.261	8.422	null	S9849475	HMDB0011540	-1e-04	-0.2635	NA	NA	6	level4	Lipids and lipid-like molecules	Fatty Acyls	Lineolic acids and derivatives	Fatty acyls[FA]	NA	down
9.352_351.2771	0.0923	0	0.0001	MM:NahG	C18:pos	NA	C21 H37 N O3	351.277	9.352	NA	NA	NA	NA	NA	NA	NA	0	level5	NA	NA	NA	NA	NA	down
1.623_220.9751	0.093	0.0028	0.0112	MM:NahG	C18:pos	NA	C4 H5 N3 O4 P2	220.975	1.623	NA	NA	NA	NA	NA	NA	NA	0	level5	NA	NA	NA	NA	NA	down
0.632_697.7641	0.0931	0.0006	0.0043	MM:NahG	C18:pos	NA	C15 H6 Cl O18 P3 S3	697.764	0.632	NA	NA	NA	NA	NA	NA	NA	0	level5	NA	NA	NA	NA	NA	down
7.074_252.1727	0.094	0	0.0007	MM:NahG	C18:pos	Cuauhtemone	C15 H24 O3	252.173	7.074	NA	S390809	NA	1e-04	0.4832	NA	NA	23	level4	NA	NA	NA	NA	NA	down
4.514_200.0688	0.0941	0	0.0007	MM:NahG	C18:pos	3-[(2z)-1-oxo-2-buten-2-yl]pentanedioic acid	C9 H12 O5	200.069	4.514	null	S11394716	HMDB0033091	4e-04	1.7896	NA	NA	1	level4	Lipids and lipid-like molecules	Fatty Acyls	Fatty acids and conjugates	Fatty acyls[FA]	NA	down
4.837_260.1412	0.0941	0.0061	0.019	MM:NahG	C18:pos	1-hydroxy-4-isopropyl-7-methoxy-1,6-dimethyl-2(1h)-naphthalenone	C16 H20 O3	260.141	4.837	null	S2744555	HMDB0036456	0	-0.0865	NA	NA	10	level4	Lipids and lipid-like molecules	Prenol lipids	Sesquiterpenoids	Terpenoids	NA	down
9.237_343.345	0.0942	0.0001	0.0014	MM:NahG	C18:pos	NA	C21 H45 N O2	343.345	9.237	NA	NA	NA	NA	NA	NA	NA	0	level5	NA	NA	NA	NA	NA	down
0.635_781.7249	0.0946	0.0018	0.0088	MM:NahG	C18:pos	NA	C14 H2 Cl N6 O17 P3 S4	781.725	0.635	NA	NA	NA	NA	NA	NA	NA	0	level5	NA	NA	NA	NA	NA	down
3.231_254.1267	0.0957	0	0.0002	MM:NahG	C18:pos	Midodrine	C12 H18 N2 O4	254.127	3.231	C07890	S4050	HMDB0014356	1e-04	0.3761	NA	NA	5	level4	Benzenoids	Benzene and substituted derivatives	Methoxybenzenes	Benzene and derivatives	NULL	down
0.633_461.8549	0.0974	0.0001	0.0017	MM:NahG	C18:pos	NA	C7 H2 Cl N4 O12 P3	461.855	0.633	NA	NA	NA	NA	NA	NA	NA	0	level5	NA	NA	NA	NA	NA	down
8.584_277.1137	0.0979	0	0.0002	MM:NahG	C18:pos	NA	C15 H19 N O2 S	277.114	8.584	NA	NA	NA	NA	NA	NA	NA	0	level5	NA	NA	NA	NA	NA	down
8.452_104.0628	0.0982	0	0.0007	MM:NahG	C18:pos	Styrene	C8 H8	104.063	8.452	C19506	S7220	HMDB0034240	2e-04	1.7111	NA	NA	1	level4	Benzenoids	Benzene and substituted derivatives	Styrenes	Benzene and derivatives	NULL	down
5.48_218.1672	0.0988	0.0034	0.013	MM:NahG	C18:pos	(+)-nootkatone	C15 H22 O	218.167	5.48	NA	S1064812	NA	2e-04	0.7924	NA	NA	49	level4	NA	NA	NA	NA	NA	down
8.258_384.2986	0.0993	0.0005	0.0041	MM:NahG	C18:pos	NA	C23 H45 P S	384.299	8.258	NA	NA	NA	NA	NA	NA	NA	0	level5	NA	NA	NA	NA	NA	down
11.144_757.5845	0.1011	0.0032	0.0124	MM:NahG	C18:pos	NA	C41 H79 N3 O9	757.585	11.144	NA	NA	NA	NA	NA	NA	NA	0	level5	NA	NA	NA	NA	NA	down
9.293_320.212	0.1011	0	0.001	MM:NahG	C18:pos	NA	C17 H33 Cl O3	320.212	9.293	NA	NA	NA	NA	NA	NA	NA	0	level5	NA	NA	NA	NA	NA	down
10.272_645.4735	0.1017	0.0041	0.0146	MM:NahG	C18:pos	(15z,19r)-25-amino-22-hydroxy-22-oxido-17,21,23-trioxa-22lambda~5~-phosphapentacos-15-en-19-yl (9z)-9-tetradecenoate	C35 H68 N O7 P	645.473	10.272	null	S24769223	HMDB0011336	2e-04	0.3091	NA	NA	2	level4	Lipids and lipid-like molecules	Glycerophospholipids	Glycerophosphoethanolamines	Amines and derivatives	NA	down
8.635_346.1002	0.102	0.0047	0.0159	MM:NahG	C18:pos	Vatalanib	C20 H15 Cl N4	346.1	8.635	NA	S133257	NA	0.0017	4.7721	NA	NA	1	level4	NA	NA	NA	NA	NA	down
4.393_188.0589	0.1024	0	0.0003	MM:NahG	C18:pos	(3-hydroxy-2-oxo-2,3-dihydro-1h-indol-3-yl)acetonitrile	C10 H8 N2 O2	188.059	4.393	null	S9833148	HMDB0038633	4e-04	1.9454	NA	NA	1	level4	Organoheterocyclic compounds	Indoles and derivatives	Indolines	Indole and derivatives	NA	down
8.144_406.0931	0.1025	0.0008	0.0051	MM:NahG	C18:pos	NA	C10 H25 N4 O7 P3	406.093	8.144	NA	NA	NA	NA	NA	NA	NA	0	level5	NA	NA	NA	NA	NA	down
7.46_632.3406	0.1027	0.0005	0.0041	MM:NahG	C18:pos	NA	C31 H52 O13	632.341	7.46	NA	NA	NA	NA	NA	NA	NA	0	level5	NA	NA	NA	NA	NA	down
6.966_304.1197	0.1045	0	0.0008	MM:NahG	C18:pos	Ceceline	C19 H16 N2 O2	304.12	6.966	NA	S4444738	NA	-0.0015	-4.8329	NA	NA	1	level4	NA	NA	NA	NA	NA	down
8.047_663.4191	0.1049	0	0.0006	MM:NahG	C18:pos	NA	C39 H58 N3 O4 P	663.419	8.047	NA	NA	NA	NA	NA	NA	NA	0	level5	NA	NA	NA	NA	NA	down
9.358_521.3724	0.1056	0.0011	0.0065	MM:NahG	C18:pos	NA	C30 H51 N O6	521.372	9.358	NA	NA	NA	NA	NA	NA	NA	0	level5	NA	NA	NA	NA	NA	down
8.3_390.125	0.1066	0.0003	0.0028	MM:NahG	C18:pos	NA	C21 H19 N4 O2 P	390.125	8.3	NA	NA	NA	NA	NA	NA	NA	0	level5	NA	NA	NA	NA	NA	down
4.056_137.0843	0.1069	0	0.0007	MM:NahG	C18:pos	Tyramine	C8 H11 N O	137.084	4.056	C00483	S5408	HMDB0000306	2e-04	1.7704	NA	NA	12	level4	Benzenoids	Benzene and substituted derivatives	Phenethylamines	Amines and derivatives	map00350 Tyrosine metabolism; map00950 Isoquinoline alkaloid biosynthesis; map01110 Biosynthesis of secondary metabolites;	down
3.499_245.1264	0.107	0.0187	0.042	MM:NahG	C18:pos	NA	C11 H19 N O5	245.126	3.499	NA	NA	NA	NA	NA	NA	NA	0	level5	NA	NA	NA	NA	NA	down
7.463_649.3672	0.107	0.0009	0.0055	MM:NahG	C18:pos	NA	C32 H51 N5 O9	649.367	7.463	NA	NA	NA	NA	NA	NA	NA	0	level5	NA	NA	NA	NA	NA	down
8.249_526.2106	0.1088	0.0072	0.0213	MM:NahG	C18:pos	NA	C22 H40 O10 P2	526.211	8.249	NA	NA	NA	NA	NA	NA	NA	0	level5	NA	NA	NA	NA	NA	down
4.197_212.0662	0.1093	0	0.0008	MM:NahG	C18:pos	NA	C6 H18 N2 P2 S	212.066	4.197	NA	NA	NA	NA	NA	NA	NA	0	level5	NA	NA	NA	NA	NA	down
0.643_865.686	0.11	0.0003	0.0029	MM:NahG	C18:pos	NA	C45 H98 N5 O4 P3	865.686	0.643	NA	NA	NA	NA	NA	NA	NA	0	level5	NA	NA	NA	NA	NA	down
6.966_216.1363	0.1108	0	0.0005	MM:NahG	C18:pos	1780537	C11 H20 O4	216.136	6.966	null	S15037	HMDB0000888	1e-04	0.5571	NA	NA	2	level4	Lipids and lipid-like molecules	Fatty Acyls	Fatty acids and conjugates	Fatty acyls[FA]	NA	down
6.271_247.121	0.1119	0	0.0006	MM:NahG	C18:pos	Fagaramide	C14 H17 N O3	247.121	6.271	NA	S4445085	NA	2e-04	0.6825	NA	NA	1	level4	NA	NA	NA	NA	NA	down
8.097_150.0683	0.1119	0.0014	0.0073	MM:NahG	C18:pos	3-phenylpropanoic acid	C9 H10 O2	150.068	8.097	C05629	S10181339	HMDB0000764	3e-04	1.7268	NA	NA	35	level4	Phenylpropanoids and polyketides	Phenylpropanoic acids	null	Phenylpropanoic acids	map00360 Phenylalanine metabolism;	down
7.987_374.2457	0.1125	0.002	0.0093	MM:NahG	C18:pos	Digitoxigenin	C23 H34 O4	374.246	7.987	NA	S3571902	NA	0	-0.0691	NA	NA	5	level4	NA	NA	NA	NA	NA	down
9.008_315.3136	0.1126	0.0002	0.002	MM:NahG	C18:pos	NA	C19 H41 N O2	315.314	9.008	NA	NA	NA	NA	NA	NA	NA	0	level5	NA	NA	NA	NA	NA	down
7.174_350.1728	0.1131	0.0018	0.0087	MM:NahG	C18:pos	(3ar,4s,6z,10z,11ar)-6,10-bis(hydroxymethyl)-3-methylene-2-oxo-2,3,3a,4,5,8,9,11a-octahydrocyclodeca[b]furan-4-yl 2-methylpropanoate	C19 H26 O6	350.173	7.174	NA	S4444769	NA	-1e-04	-0.363	NA	NA	4	level4	NA	NA	NA	NA	NA	down
0.732_179.0809	0.1132	0.0021	0.0096	MM:NahG	C18:pos	7-aminomethyl-7-deazaguanine	C7 H9 N5 O	179.081	0.732	C16675	S166	HMDB0011690	2e-04	1.1333	NA	NA	1	level4	Organoheterocyclic compounds	Pyrrolopyrimidines	Pyrrolo[2,3-d]pyrimidines	Pyrrolo[2,3-d]pyrimidines	map00790 Folate biosynthesis; map01100 Metabolic pathways;	down
1.077_302.1477	0.1137	0.0004	0.0036	MM:NahG	C18:pos	5-oxidanidyl-5-oxidanylidenenorvalylarginine	C11 H20 N5 O5	302.148	1.077	NA	S35031909	NA	0.0013	4.333	NA	NA	1	level4	NA	NA	NA	NA	NA	down
9.407_318.2558	0.1137	0.0001	0.0015	MM:NahG	C18:pos	Allopregnanolone	C21 H34 O2	318.256	9.407	C13712	S83760	HMDB0001449	0	-0.1311	NA	NA	13	level4	Lipids and lipid-like molecules	Steroids and steroid derivatives	Pregnane steroids	Steroids and derivatives	NA	down
9.939_640.5385	0.1142	0.0029	0.0115	MM:NahG	C18:pos	NA	C35 H73 N6 P S	640.538	9.939	NA	NA	NA	NA	NA	NA	NA	0	level5	NA	NA	NA	NA	NA	down
8.077_378.1248	0.1143	0.0002	0.0024	MM:NahG	C18:pos	Propicillin	C18 H22 N2 O5 S	378.125	8.077	NA	S83843	NA	-1e-04	-0.2435	NA	NA	1	level4	NA	NA	NA	NA	NA	down
7.344_545.3211	0.115	0.0001	0.0015	MM:NahG	C18:pos	NA	C31 H49 N O3 P2	545.321	7.344	NA	NA	NA	NA	NA	NA	NA	0	level5	NA	NA	NA	NA	NA	down
9.618_264.209	0.115	0.0007	0.0048	MM:NahG	C18:pos	2-(4-nonylphenoxy)ethanol	C17 H28 O2	264.209	9.618	NA	S7414	NA	1e-04	0.42	NA	NA	10	level4	NA	NA	NA	NA	NA	down
7.659_460.2828	0.1155	0.0031	0.0121	MM:NahG	C18:pos	Hydrocortisone caproate	C27 H40 O6	460.283	7.659	NA	S96677	NA	3e-04	0.6542	NA	NA	2	level4	NA	NA	NA	NA	NA	down
0.633_545.8172	0.1158	0.0002	0.0026	MM:NahG	C18:pos	NA	C5 H10 Cl N2 O14 P3 S3	545.817	0.633	NA	NA	NA	NA	NA	NA	NA	0	level5	NA	NA	NA	NA	NA	down
7.756_256.1676	0.116	0.0001	0.0014	MM:NahG	C18:pos	4-[(2-isopropyl-5-methylcyclohexyl)oxy]-4-oxobutanoic acid	C14 H24 O4	256.168	7.756	null	S8374504	HMDB0036143	1e-04	0.4503	NA	NA	4	level4	Lipids and lipid-like molecules	Prenol lipids	Monoterpenoids	Terpenoids	NA	down
10.043_421.2617	0.117	0.0046	0.0158	MM:NahG	C18:pos	(2s,3r,6as,12bs,12cs,14as)-2-(2-hydroxy-2-propanyl)-12b,12c-dimethyl-3,4b,5,6,6a,7,12,12b,12c,13,14,14a-dodecahydro-2h-chromeno[5',6':6,7]indeno[1,2-b]indol-3-ol	C27 H35 N O3	421.262	10.043	null	S35014606	HMDB0038568	0	-0.0453	NA	NA	3	level4	NA	NA	NA	NA	NA	down
6.557_254.1519	0.1176	0.0004	0.0036	MM:NahG	C18:pos	Ferimzone	C15 H18 N4	254.152	6.557	NA	S7304099	NA	-0.0012	-4.8884	NA	NA	1	level4	NA	NA	NA	NA	NA	down
6.403_502.2358	0.1177	0.0004	0.0036	MM:NahG	C18:pos	Amcinonide	C28 H35 F O7	502.236	6.403	null	S392009	HMDB0014433	-9e-04	-1.822	NA	NA	1	level4	Lipids and lipid-like molecules	Steroids and steroid derivatives	Pregnane steroids	Steroids and derivatives	NA	down
7.334_459.2836	0.1179	0.0007	0.0047	MM:NahG	C18:pos	NA	C23 H41 N O8	459.284	7.334	NA	NA	NA	NA	NA	NA	NA	0	level5	NA	NA	NA	NA	NA	down
8.107_358.2122	0.1181	0.0174	0.0399	MM:NahG	C18:pos	NA	C16 H31 N4 O3 P	358.212	8.107	NA	NA	NA	NA	NA	NA	NA	0	level5	NA	NA	NA	NA	NA	down
3.236_166.0746	0.1186	0.0025	0.0107	MM:NahG	C18:pos	NA	C8 H10 N2 O2	166.075	3.236	NA	NA	NA	NA	NA	NA	NA	0	level5	NA	NA	NA	NA	NA	down
9.236_356.1863	0.1186	0.0009	0.0057	MM:NahG	C18:pos	Pibutidine	C19 H24 N4 O3	356.186	9.236	null	S4445602	HMDB0041986	0.0015	4.0873	NA	NA	2	level4	Organic nitrogen compounds	Organonitrogen compounds	Amines	Amines	NA	down
7.93_420.2514	0.1187	0.0037	0.0135	MM:NahG	C18:pos	Dimethyl (2e)-3-methoxy-4-oxo-5-[(8e,11e)-8,11,14-pentadecatrien-1-yl]-2-hexenedioate	C24 H36 O6	420.251	7.93	null	S35013443	HMDB0032099	2e-04	0.5156	NA	NA	1	level4	Organic acids and derivatives	Keto acids and derivatives	Beta-keto acids and derivatives	Organic acids	NA	down
9.941_382.3066	0.1194	0.0099	0.0267	MM:NahG	C18:pos	1,3-dihydroxy-2-propanyl (11z,14z)-11,14-icosadienoate	C23 H42 O4	382.307	9.941	null	S24765773	HMDB0011544	-0.0017	-4.5073	NA	NA	6	level4	Lipids and lipid-like molecules	Endocannabinoids	null	Glycerolipids[GL]	NA	down
2.337_110.0846	0.1196	0.0004	0.0037	MM:NahG	C18:pos	NA	C6 H10 N2	110.085	2.337	NA	NA	NA	NA	NA	NA	NA	0	level5	NA	NA	NA	NA	NA	down
9.348_356.2327	0.1202	0	0.001	MM:NahG	C18:pos	Arachidonyl trifluoromethyl ketone	C21 H31 F3 O	356.233	9.348	NA	S4444095	NA	0	-0.0698	NA	NA	1	level4	NA	NA	NA	NA	NA	down
10.171_505.4348	0.1208	0.0152	0.0362	MM:NahG	C18:pos	NA	C28 H59 N O6	505.435	10.171	NA	NA	NA	NA	NA	NA	NA	0	level5	NA	NA	NA	NA	NA	down
8.143_445.2596	0.1211	0.0003	0.0027	MM:NahG	C18:pos	NA	C24 H35 N3 O5	445.26	8.143	NA	NA	NA	NA	NA	NA	NA	0	level5	NA	NA	NA	NA	NA	down
3.564_359.1454	0.1214	0.0001	0.0013	MM:NahG	C18:pos	NA	C13 H21 N5 O7	359.145	3.564	NA	NA	NA	NA	NA	NA	NA	0	level5	NA	NA	NA	NA	NA	down
9.237_334.2507	0.1215	0	0.0004	MM:NahG	C18:pos	(+/-)-cp 47,497-c7-hydroxy metabolite	C21 H34 O3	334.251	9.237	NA	MReference-4910	NA	-1e-04	-0.2741	NA	46	11	level3	NA	NA	NA	NA	NA	down
8.001_677.3974	0.1221	0	0.0008	MM:NahG	C18:pos	NA	C33 H59 N O13	677.397	8.001	NA	NA	NA	NA	NA	NA	NA	0	level5	NA	NA	NA	NA	NA	down
11.831_675.5193	0.1225	0.0021	0.0097	MM:NahG	C18:pos	1-(hexadec-1-enyl)-2-hexadecanoyl-sn-glycero-3-phosphoethanolamine	C37 H74 N O7 P	675.519	11.831	null	S24769221	HMDB0011158	-0.001	-1.4276	NA	NA	4	level4	Lipids and lipid-like molecules	Glycerophospholipids	Glycerophosphoethanolamines	Amines and derivatives	NA	down
6.202_221.1782	0.1228	0.0079	0.0227	MM:NahG	C18:pos	Tapentadol	C14 H23 N O	221.178	6.202	NA	S8013742	NA	3e-04	1.183	NA	NA	4	level4	NA	NA	NA	NA	NA	down
5.487_306.2671	0.1248	0.0038	0.0137	MM:NahG	C18:pos	NA	C19 H34 N2 O	306.267	5.487	NA	NA	NA	NA	NA	NA	NA	0	level5	NA	NA	NA	NA	NA	down
7.967_638.3278	0.1254	0.0016	0.0082	MM:NahG	C18:pos	NA	C33 H48 N6 O3 P2	638.328	7.967	NA	NA	NA	NA	NA	NA	NA	0	level5	NA	NA	NA	NA	NA	down
0.636_949.6472	0.1257	0.0028	0.0115	MM:NahG	C18:pos	NA	C50 H99 N3 O5 S4	949.647	0.636	NA	NA	NA	NA	NA	NA	NA	0	level5	NA	NA	NA	NA	NA	down
7.295_473.2629	0.1269	0	0.0007	MM:NahG	C18:pos	Ximelagatran	C24 H35 N5 O5	473.263	7.295	null	S7848559	HMDB0015603	-9e-04	-1.959	NA	NA	1	level4	Organic acids and derivatives	Carboxylic acids and derivatives	Amino acids, peptides, and analogues	Amino acids, peptides, and analogues	NA	down
8.672_218.1673	0.1269	0.0003	0.0028	MM:NahG	C18:pos	Nootkatone	C15 H22 O	218.167	8.672	C17914	MReference-842	NA	2e-04	0.9352	NA	77.2	49	level2	NA	NA	NA	NA	NULL	down
7.789_587.3309	0.1274	0.0046	0.0158	MM:NahG	C18:pos	NA	C23 H50 N5 O10 P	587.331	7.789	NA	NA	NA	NA	NA	NA	NA	0	level5	NA	NA	NA	NA	NA	down
5.465_220.0738	0.1275	0.0036	0.0133	MM:NahG	C18:pos	Eugenitin	C12 H12 O4	220.074	5.465	null	S2340764	HMDB0029467	3e-04	1.1651	NA	NA	5	level4	Organoheterocyclic compounds	Benzopyrans	1-benzopyrans	1-benzopyrans	NA	down
10.895_390.2798	0.128	0	0.0008	MM:NahG	C18:pos	NA	C21 H42 O4 S	390.28	10.895	NA	NA	NA	NA	NA	NA	NA	0	level5	NA	NA	NA	NA	NA	down
6.555_151.1	0.129	0.0001	0.0013	MM:NahG	C18:pos	Hydroxyamphetamine	C9 H13 N O	151.1	6.555	null	S3525	HMDB0060765	3e-04	1.7433	NA	NA	17	level4	Benzenoids	Benzene and substituted derivatives	Phenethylamines	Amines and derivatives	NA	down
1.097_328.1382	0.13	0.0067	0.0203	MM:NahG	C18:pos	NA	C12 H24 O10	328.138	1.097	NA	NA	NA	NA	NA	NA	NA	0	level5	NA	NA	NA	NA	NA	down
7.295_456.2364	0.1307	0.0006	0.0041	MM:NahG	C18:pos	NA	C23 H36 O9	456.236	7.295	NA	NA	NA	NA	NA	NA	NA	0	level5	NA	NA	NA	NA	NA	down
11.078_807.6005	0.1308	0.0086	0.0242	MM:NahG	C18:pos	NA	C54 H81 N O2 S	807.601	11.078	NA	NA	NA	NA	NA	NA	NA	0	level5	NA	NA	NA	NA	NA	down
8.138_898.3425	0.1309	0.0017	0.0083	MM:NahG	C18:pos	NA	C40 H61 N4 O13 P3	898.342	8.138	NA	NA	NA	NA	NA	NA	NA	0	level5	NA	NA	NA	NA	NA	down
1.631_206.0107	0.131	0.0011	0.0065	MM:NahG	C18:pos	NA	C6 H3 N6 O P	206.011	1.631	NA	NA	NA	NA	NA	NA	NA	0	level5	NA	NA	NA	NA	NA	down
7.308_510.3903	0.1315	0.0124	0.0313	MM:NahG	C18:pos	(7r)-4,7-dihydroxy-n,n,n-trimethyl-3,5,9-trioxa-4-phosphaheptacosan-1-aminium 4-oxide	C26 H57 N O6 P	510.39	7.308	NA	S394119	NA	-0.002	-4.0041	NA	NA	1	level4	NA	NA	NA	NA	NA	down
11.228_647.4887	0.1327	0.0157	0.037	MM:NahG	C18:pos	(15z,19r)-25-amino-22-hydroxy-22-oxido-17,21,23-trioxa-22lambda~5~-phosphapentacos-15-en-19-yl myristate	C35 H70 N O7 P	647.489	11.228	null	S24769222	HMDB0011335	-2e-04	-0.3847	NA	NA	2	level4	Lipids and lipid-like molecules	Glycerophospholipids	Glycerophosphoethanolamines	Amines and derivatives	NA	down
9.932_360.1599	0.1327	0.0008	0.0053	MM:NahG	C18:pos	2-{3-[2-(1h-imidazol-2-ylmethyl)-4-methoxyphenoxy]benzyl}-1h-imidazole	C21 H20 N4 O2	360.16	9.932	null	S30776950	HMDB0032717	0.0012	3.4446	NA	NA	2	level4	Benzenoids	Benzene and substituted derivatives	Diphenylethers	Benzene and derivatives	NA	down
6.805_303.147	0.1329	0	0.0009	MM:NahG	C18:pos	Fenoterol	C17 H21 N O4	303.147	6.805	null	S3226	HMDB0015405	-1e-04	-0.3403	NA	NA	14	level4	Benzenoids	Benzene and substituted derivatives	Phenethylamines	Amines and derivatives	NA	down
7.415_358.2143	0.1331	0.0063	0.0194	MM:NahG	C18:pos	Terameprocol	C22 H30 O4	358.214	7.415	NA	S418597	NA	-1e-04	-0.1878	NA	NA	9	level4	NA	NA	NA	NA	NA	down
8.53_204.1153	0.1336	0.0001	0.0019	MM:NahG	C18:pos	3688	C13 H16 O2	204.115	8.53	null	S4519192	HMDB0033379	3e-04	1.3855	NA	NA	15	level4	Benzenoids	Benzene and substituted derivatives	Benzoic acids and derivatives	Benzene and derivatives	NA	down
6.854_344.1471	0.134	0.0001	0.0018	MM:NahG	C18:pos	Boschnaloside	C16 H24 O8	344.147	6.854	NA	S137353	NA	-1e-04	-0.1589	NA	NA	2	level4	NA	NA	NA	NA	NA	down
10.269_650.4287	0.1349	0.0023	0.0102	MM:NahG	C18:pos	NA	C39 H58 N2 O6	650.429	10.269	NA	NA	NA	NA	NA	NA	NA	0	level5	NA	NA	NA	NA	NA	down
7.239_394.1988	0.135	0.0005	0.0037	MM:NahG	C18:pos	Nigakilactone m	C21 H30 O7	394.199	7.239	NA	S30791717	NA	-4e-04	-0.9092	NA	NA	3	level4	NA	NA	NA	NA	NA	down
7.424_588.315	0.1352	0	0.0006	MM:NahG	C18:pos	NA	C30 H44 N4 O8	588.315	7.424	NA	NA	NA	NA	NA	NA	NA	0	level5	NA	NA	NA	NA	NA	down
0.651_779.6788	0.1354	0.0015	0.0077	MM:NahG	C18:pos	NA	C48 H96 N P3	779.679	0.651	NA	NA	NA	NA	NA	NA	NA	0	level5	NA	NA	NA	NA	NA	down
8.005_660.371	0.1356	0	0.0006	MM:NahG	C18:pos	NA	C33 H56 O13	660.371	8.005	NA	NA	NA	NA	NA	NA	NA	0	level5	NA	NA	NA	NA	NA	down
0.636_629.7771	0.1357	0.0025	0.0105	MM:NahG	C18:pos	NA	C9 H2 Cl N4 O17 P3 S2	629.777	0.636	NA	NA	NA	NA	NA	NA	NA	0	level5	NA	NA	NA	NA	NA	down
7.296_478.2183	0.1357	0.0007	0.0049	MM:NahG	C18:pos	2-methoxy-17beta-estradiol 3-glucosiduronic acid	C25 H34 O9	478.218	7.296	C11131	S391375	HMDB0006765	-0.0019	-4.0427	NA	NA	4	level4	Lipids and lipid-like molecules	Steroids and steroid derivatives	Steroidal glycosides	Steroids and derivatives	NA	down
8.251_321.1034	0.1369	0.0013	0.0072	MM:NahG	C18:pos	NA	C18 H16 N3 O P	321.103	8.251	NA	NA	NA	NA	NA	NA	NA	0	level5	NA	NA	NA	NA	NA	down
8.082_348.2299	0.1382	0.002	0.0094	MM:NahG	C18:pos	17,21-dihydroxypregnenolone	C21 H32 O4	348.23	8.082	C05487	S167253	HMDB0006762	-1e-04	-0.3959	NA	NA	20	level4	Lipids and lipid-like molecules	Steroids and steroid derivatives	Hydroxysteroids	Steroids and derivatives	NA	down
9.716_314.282	0.1386	0	0.0009	MM:NahG	C18:pos	2-hydroxynonadecanoic acid	C19 H38 O3	314.282	9.716	NA	S4446043	NA	-1e-04	-0.4156	NA	NA	2	level4	NA	NA	NA	NA	NA	down
8.152_480.1684	0.1393	0.0219	0.0475	MM:NahG	C18:pos	NA	C30 H20 N6 O	480.168	8.152	NA	NA	NA	NA	NA	NA	NA	0	level5	NA	NA	NA	NA	NA	down
0.635_309.9058	0.1394	0.0003	0.0027	MM:NahG	C18:pos	NA	C4 H9 O6 P3 S2	309.906	0.635	NA	NA	NA	NA	NA	NA	NA	0	level5	NA	NA	NA	NA	NA	down
7.201_855.303	0.14	0	0.0009	MM:NahG	C18:pos	NA	C39 H60 N3 O8 P3 S2	855.303	7.201	NA	NA	NA	NA	NA	NA	NA	0	level5	NA	NA	NA	NA	NA	down
1.649_203.9724	0.1404	0	0.0004	MM:NahG	C18:pos	NA	C6 H4 O6 S	203.972	1.649	NA	NA	NA	NA	NA	NA	NA	0	level5	NA	NA	NA	NA	NA	down
7.758_543.3051	0.1405	0.0072	0.0213	MM:NahG	C18:pos	NA	C22 H50 N5 O4 P S2	543.305	7.758	NA	NA	NA	NA	NA	NA	NA	0	level5	NA	NA	NA	NA	NA	down
9.716_331.3086	0.1413	0.0078	0.0226	MM:NahG	C18:pos	NA	C19 H41 N O3	331.309	9.716	NA	NA	NA	NA	NA	NA	NA	0	level5	NA	NA	NA	NA	NA	down
7.98_633.372	0.1414	0	0.0006	MM:NahG	C18:pos	NA	C31 H55 N O12	633.372	7.98	NA	NA	NA	NA	NA	NA	NA	0	level5	NA	NA	NA	NA	NA	down
10.233_320.2715	0.142	0.0028	0.0113	MM:NahG	C18:pos	Pregnane-3,3-diol	C21 H36 O2	320.272	10.233	null	S2297701	HMDB0004025	0	-0.048	NA	NA	11	level4	Lipids and lipid-like molecules	Steroids and steroid derivatives	Pregnane steroids	Steroids and derivatives	NA	down
7.427_605.3417	0.1421	0.0002	0.0022	MM:NahG	C18:pos	D-arginyl-l-arginyl-d-glutaminyl-l-phenylalanine	C26 H43 N11 O6	605.342	7.427	null	S30776664	HMDB0012937	0.0019	3.1705	NA	NA	1	level4	Organic acids and derivatives	Carboxylic acids and derivatives	Amino acids, peptides, and analogues	Amino acids, peptides, and analogues	NA	down
10.161_549.4614	0.1433	0.0009	0.0055	MM:NahG	C18:pos	NA	C34 H65 N P2	549.461	10.161	NA	NA	NA	NA	NA	NA	NA	0	level5	NA	NA	NA	NA	NA	down
7.492_404.2191	0.1433	0	0.0009	MM:NahG	C18:pos	Cortisol 21-acetate	C23 H32 O6	404.219	7.492	C02821	BGI193	NA	-8e-04	-1.8685	48.9	33.8	4	level3	ST Sterol Lipids	ST02 Steroids	ST0203 C21 steroids (gluco/mineralocorticoids, progestogens) and derivatives	Sterol lipids[ST]	NULL	down
7.911_543.305	0.1434	0	0.0006	MM:NahG	C18:pos	NA	C21 H46 N5 O9 P	543.305	7.911	NA	NA	NA	NA	NA	NA	NA	0	level5	NA	NA	NA	NA	NA	down
2.257_213.1116	0.144	0	0.0005	MM:NahG	C18:pos	NA	C9 H15 N3 O3	213.112	2.257	NA	NA	NA	NA	NA	NA	NA	0	level5	NA	NA	NA	NA	NA	down
7.881_499.2789	0.1441	0	0.0006	MM:NahG	C18:pos	Aconine	C25 H41 N O9	499.279	7.881	NA	S10202348	NA	8e-04	1.5529	NA	NA	1	level4	NA	NA	NA	NA	NA	down
8.959_414.3456	0.1441	0.0006	0.0041	MM:NahG	C18:pos	NA	C23 H46 N2 O4	414.346	8.959	NA	NA	NA	NA	NA	NA	NA	0	level5	NA	NA	NA	NA	NA	down
7.673_575.331	0.1448	0.0047	0.016	MM:NahG	C18:pos	NA	C28 H49 N O11	575.331	7.673	NA	NA	NA	NA	NA	NA	NA	0	level5	NA	NA	NA	NA	NA	down
10.096_323.2824	0.145	0.0148	0.0356	MM:NahG	C18:pos	Mfcd00674434	C20 H37 N O2	323.282	10.096	null	S4446566	HMDB0012252	-1e-04	-0.24	NA	NA	1	level4	Organic nitrogen compounds	Organonitrogen compounds	Amines	Amines	NA	down
4.479_247.0158	0.145	0.0101	0.0271	MM:NahG	C18:pos	4-acetamido-3-hydroxyphenyl hydrogen sulfate	C8 H9 N O6 S	247.016	4.479	null	S34448632	HMDB0062547	8e-04	3.0421	NA	NA	1	level4	Organic acids and derivatives	Organic sulfuric acids and derivatives	Arylsulfates	Organic acids	NA	down
11.016_474.3387	0.1458	0.0016	0.008	MM:NahG	C18:pos	NA	C28 H47 N2 O2 P	474.339	11.016	NA	NA	NA	NA	NA	NA	NA	0	level5	NA	NA	NA	NA	NA	down
7.944_587.3308	0.1462	0.0001	0.0017	MM:NahG	C18:pos	NA	C28 H50 N3 O8 P	587.331	7.944	NA	NA	NA	NA	NA	NA	NA	0	level5	NA	NA	NA	NA	NA	down
7.173_390.1655	0.1466	0.0023	0.0102	MM:NahG	C18:pos	Flibanserin	C20 H21 F3 N4 O	390.166	7.173	NA	S5293454	NA	-0.0012	-3.18	NA	NA	1	level4	NA	NA	NA	NA	NA	down
6.84_188.1416	0.1467	0.0002	0.002	MM:NahG	C18:pos	10-hydroxydecanoate	C10 H20 O3	188.142	6.84	C02774	BGI40	NA	3e-04	1.7573	50.5	NA	23	level3	FA Fatty acyls	FA01 Fatty Acids and Conjugates	FA0105 Hydroxy fatty acids	Fatty acyls[FA]	NULL	down
7.982_616.3455	0.1467	0	0.0005	MM:NahG	C18:pos	NA	C31 H52 O12	616.346	7.982	NA	NA	NA	NA	NA	NA	NA	0	level5	NA	NA	NA	NA	NA	down
8.346_426.2768	0.1472	0.0225	0.0486	MM:NahG	C18:pos	Azafrin	C27 H38 O4	426.277	8.346	NA	S4444637	NA	-2e-04	-0.5552	NA	NA	3	level4	NA	NA	NA	NA	NA	down
7.444_179.1677	0.1474	0.0001	0.0018	MM:NahG	C18:pos	Memantine	C12 H21 N	179.168	7.444	C13736	S3914	HMDB0015177	3e-04	1.5685	NA	NA	2	level4	Organic nitrogen compounds	Organonitrogen compounds	Amines	Amines	NULL	down
6.966_230.152	0.1475	0	0.0002	MM:NahG	C18:pos	Dodecanedioic acid	C12 H22 O4	230.152	6.966	C02678	S12213	HMDB0000623	2e-04	0.7687	NA	NA	5	level4	Lipids and lipid-like molecules	Fatty Acyls	Fatty acids and conjugates	Fatty acyls[FA]	NULL	down
7.173_385.21	0.1476	0.0033	0.0125	MM:NahG	C18:pos	Bamifylline	C20 H27 N5 O3	385.21	7.173	NA	S15401	NA	-0.0014	-3.5656	NA	NA	1	level4	NA	NA	NA	NA	NA	down
8.505_385.2827	0.1478	0	0.0009	MM:NahG	C18:pos	3-hydroxy-cis-5-tetradecenoylcarnitine	C21 H39 N O5	385.283	8.505	null	S35032591	HMDB0013330	-1e-04	-0.2694	NA	NA	1	level4	Organic acids and derivatives	Hydroxy acids and derivatives	Beta hydroxy acids and derivatives	Organic acids	NA	down
0.651_856.6517	0.1481	0.0052	0.0172	MM:NahG	C18:pos	NA	C48 H96 N4 S4	856.652	0.651	NA	NA	NA	NA	NA	NA	NA	0	level5	NA	NA	NA	NA	NA	down
4.92_583.4311	0.1482	0.0154	0.0365	MM:NahG	C18:pos	NA	C30 H57 N5 O6	583.431	4.92	NA	NA	NA	NA	NA	NA	NA	0	level5	NA	NA	NA	NA	NA	down
4.196_190.0844	0.1487	0.0001	0.0015	MM:NahG	C18:pos	Diethyleneglycol diacetate	C8 H14 O5	190.084	4.196	NA	MReference-2720	NA	2e-04	1.3095	NA	48.1	4	level3	NA	NA	NA	NA	NA	down
5.463_238.0843	0.1487	0.003	0.0119	MM:NahG	C18:pos	(e)-3,4,5-trimethoxycinnamic acid	C12 H14 O5	238.084	5.463	null	S642910	HMDB0002511	2e-04	0.8062	NA	NA	7	level4	Phenylpropanoids and polyketides	Cinnamic acids and derivatives	Hydroxycinnamic acids and derivatives	Polyketides[PK]	NA	down
0.636_393.8673	0.1489	0.0001	0.0012	MM:NahG	C18:pos	NA	C10 H3 O9 P S3	393.867	0.636	NA	NA	NA	NA	NA	NA	NA	0	level5	NA	NA	NA	NA	NA	down
4.345_193.0742	0.1502	0.0005	0.004	MM:NahG	C18:pos	1107116	C10 H11 N O3	193.074	4.345	C05598	S61452	HMDB0000821	3e-04	1.7583	NA	NA	15	level4	Organic acids and derivatives	Carboxylic acids and derivatives	Amino acids, peptides, and analogues	Amino acids, peptides, and analogues	map00360 Phenylalanine metabolism;	down
9.409_358.2484	0.1504	0.0167	0.0388	MM:NahG	C18:pos	NA	C19 H30 N6 O	358.248	9.409	NA	NA	NA	NA	NA	NA	NA	0	level5	NA	NA	NA	NA	NA	down
6.967_244.1675	0.1505	0	0.0008	MM:NahG	C18:pos	Brassylic acid	C13 H24 O4	244.167	6.967	null	S10026	HMDB0002327	1e-04	0.2702	NA	NA	7	level4	Lipids and lipid-like molecules	Fatty Acyls	Fatty acids and conjugates	Fatty acyls[FA]	NA	down
8.236_578.1371	0.1512	0.0003	0.0028	MM:NahG	C18:pos	NA	C21 H32 N4 O9 P2 S	578.137	8.236	NA	NA	NA	NA	NA	NA	NA	0	level5	NA	NA	NA	NA	NA	down
7.131_210.0796	0.1516	0.0003	0.0028	MM:NahG	C18:pos	Amac	C13 H10 N2 O	210.08	7.131	NA	S108805	NA	3e-04	1.3876	NA	NA	1	level4	NA	NA	NA	NA	NA	down
0.637_713.7383	0.1518	0.0024	0.0105	MM:NahG	C18:pos	NA	C11 H2 Cl N6 O15 P3 S4	713.738	0.637	NA	NA	NA	NA	NA	NA	NA	0	level5	NA	NA	NA	NA	NA	down
2.768_424.1685	0.1541	0	0.0004	MM:NahG	C18:pos	Chitobiose	C16 H28 N2 O11	424.168	2.768	C01674	S388637	HMDB0062702	-8e-04	-1.8255	NA	NA	1	level4	Organic oxygen compounds	Organooxygen compounds	Carbohydrates and carbohydrate conjugates	Carbohydrates	map00520 Amino sugar and nucleotide sugar metabolism; map01100 Metabolic pathways; map02010 ABC transporters;	down
5.109_178.136	0.1543	0.0007	0.0046	MM:NahG	C18:pos	Propofol	C12 H18 O	178.136	5.109	C07523	S4774	HMDB0014956	3e-04	1.5097	NA	NA	11	level4	Benzenoids	Benzene and substituted derivatives	Cumenes	Benzene and derivatives	NULL	down
0.737_366.0937	0.1544	0.0025	0.0105	MM:NahG	C18:pos	3,5,7-trihydroxy-2-(1-hydroxy-3-methoxy-4-oxocyclohexyl)-6-methoxy-4h-chromen-4-one	C17 H18 O9	366.094	0.737	null	S74852349	HMDB0128768	-0.0014	-3.925	NA	NA	1	level4	Organoheterocyclic compounds	Benzopyrans	1-benzopyrans	1-benzopyrans	NA	down
1.616_188.0001	0.1544	0.0019	0.0091	MM:NahG	C18:pos	NA	C3 H10 O5 P2	188	1.616	NA	NA	NA	NA	NA	NA	NA	0	level5	NA	NA	NA	NA	NA	down
0.64_797.6989	0.1556	0.0006	0.0044	MM:NahG	C18:pos	NA	C14 H2 Cl N6 O16 P3 S5	797.699	0.64	NA	NA	NA	NA	NA	NA	NA	0	level5	NA	NA	NA	NA	NA	down
7.221_447.2106	0.1559	0.0006	0.0044	MM:NahG	C18:pos	NA	C24 H35 N O3 P2	447.211	7.221	NA	NA	NA	NA	NA	NA	NA	0	level5	NA	NA	NA	NA	NA	down
8.696_287.2824	0.1562	0.0075	0.0219	MM:NahG	C18:pos	(2s,3r)-2-amino-1,3-heptadecanediol	C17 H37 N O2	287.282	8.696	NA	S2497508	NA	0	-0.0755	NA	NA	1	level4	NA	NA	NA	NA	NA	down
8.001_307.1245	0.1563	0.0023	0.0101	MM:NahG	C18:pos	NA	C18 H18 N3 P	307.125	8.001	NA	NA	NA	NA	NA	NA	NA	0	level5	NA	NA	NA	NA	NA	down
9.693_388.2589	0.1568	0.0016	0.0081	MM:NahG	C18:pos	NA	C20 H32 N6 O2	388.259	9.693	NA	NA	NA	NA	NA	NA	NA	0	level5	NA	NA	NA	NA	NA	down
8.996_256.2039	0.1571	0.0001	0.0018	MM:NahG	C18:pos	3-oxopentadecanoic acid	C15 H28 O3	256.204	8.996	NA	S3675092	NA	0	0.122	NA	NA	6	level4	NA	NA	NA	NA	NA	down
10.096_306.2557	0.1578	0.0034	0.0128	MM:NahG	C18:pos	Eicosa-8,11,14-trienoic acid	C20 H34 O2	306.256	10.096	NA	S4445953	NA	-2e-04	-0.654	NA	NA	26	level4	NA	NA	NA	NA	NA	down
7.702_619.3564	0.1583	0.0019	0.0091	MM:NahG	C18:pos	NA	C28 H56 N5 O4 P3	619.356	7.702	NA	NA	NA	NA	NA	NA	NA	0	level5	NA	NA	NA	NA	NA	down
8.591_302.1861	0.1585	0.001	0.0061	MM:NahG	C18:pos	NA	C13 H27 N4 O2 P	302.186	8.591	NA	NA	NA	NA	NA	NA	NA	0	level5	NA	NA	NA	NA	NA	down
2.866_229.0952	0.1588	0.0032	0.0124	MM:NahG	C18:pos	N-hydroxy-meiqx	C11 H11 N5 O	229.095	2.866	NA	S20129465	NA	-0.0011	-4.9461	NA	NA	1	level4	NA	NA	NA	NA	NA	down
7.239_434.1917	0.1605	0.0019	0.0089	MM:NahG	C18:pos	NA	C19 H26 N6 O6	434.192	7.239	NA	NA	NA	NA	NA	NA	NA	0	level5	NA	NA	NA	NA	NA	down
7.24_429.2364	0.1606	0.0001	0.0019	MM:NahG	C18:pos	Melagatran	C22 H31 N5 O4	429.236	7.24	NA	S159822	NA	-0.0013	-2.9226	NA	NA	1	level4	NA	NA	NA	NA	NA	down
8.045_312.1938	0.1607	0.0016	0.0079	MM:NahG	C18:pos	1-methyl-n-(9-methyl-9-azabicyclo[3.3.1]non-3-yl)-1h-indazole-3-carboxamide	C18 H24 N4 O	312.194	8.045	null	S3390	HMDB0015026	-0.0012	-3.9288	NA	NA	3	level4	Organoheterocyclic compounds	Benzopyrazoles	Indazoles	Indazoles	NA	down
7.385_566.2705	0.1613	0.0001	0.0012	MM:NahG	C18:pos	?-antiarin	C29 H42 O11	566.27	7.385	NA	S390419	NA	-0.0022	-3.8756	NA	NA	1	level4	NA	NA	NA	NA	NA	down
8.605_355.2722	0.162	0.0073	0.0215	MM:NahG	C18:pos	NA	C20 H37 N O4	355.272	8.605	NA	NA	NA	NA	NA	NA	NA	0	level5	NA	NA	NA	NA	NA	down
9.108_329.3293	0.1622	0	0.001	MM:NahG	C18:pos	NA	C20 H43 N O2	329.329	9.108	NA	NA	NA	NA	NA	NA	NA	0	level5	NA	NA	NA	NA	NA	down
9.557_253.2407	0.1629	0	0.0007	MM:NahG	C18:pos	NA	C16 H31 N O	253.241	9.557	NA	NA	NA	NA	NA	NA	NA	0	level5	NA	NA	NA	NA	NA	down
5.087_231.1625	0.1635	0.0046	0.0156	MM:NahG	C18:pos	Eptazocine	C15 H21 N O	231.162	5.087	NA	S2305268	NA	2e-04	0.8396	NA	NA	4	level4	NA	NA	NA	NA	NA	down
5.058_321.1787	0.1638	0.0107	0.0283	MM:NahG	C18:pos	Arg-phe	C15 H23 N5 O3	321.179	5.058	null	S3640706	HMDB0028716	-0.0014	-4.458	NA	NA	2	level4	Organic acids and derivatives	Carboxylic acids and derivatives	Amino acids, peptides, and analogues	Amino acids, peptides, and analogues	NA	down
7.711_271.1938	0.1639	0.0031	0.0121	MM:NahG	C18:pos	Cyclazocine	C18 H25 N O	271.194	7.711	NA	S18063	NA	2e-04	0.7686	NA	NA	5	level4	NA	NA	NA	NA	NA	down
7.873_339.1681	0.1646	0.0017	0.0084	MM:NahG	C18:pos	NA	C17 H25 N O6	339.168	7.873	NA	NA	NA	NA	NA	NA	NA	0	level5	NA	NA	NA	NA	NA	down
6.93_302.1164	0.165	0.0041	0.0146	MM:NahG	C18:pos	4380	C17 H18 O5	302.116	6.93	NA	S58941	NA	9e-04	3.1006	NA	NA	32	level4	NA	NA	NA	NA	NA	down
6.966_152.1203	0.1665	0.0001	0.0012	MM:NahG	C18:pos	Pulegone	C10 H16 O	152.12	6.966	C09893	MReference-1258	HMDB0035604	2e-04	1.4529	NA	39.8	97	level3	Lipids and lipid-like molecules	Prenol lipids	Monoterpenoids	Terpenoids	map00902 Monoterpenoid biosynthesis; map01110 Biosynthesis of secondary metabolites;	down
4.894_172.064	0.1671	0.0006	0.0041	MM:NahG	C18:pos	(4-hydroxy-1h-indol-3-yl)acetonitrile	C10 H8 N2 O	172.064	4.894	null	S9438778	HMDB0038462	3e-04	2.0191	NA	NA	2	level4	Organoheterocyclic compounds	Indoles and derivatives	Hydroxyindoles	Indole and derivatives	NA	down
7.388_544.2885	0.1671	0	0.0004	MM:NahG	C18:pos	NA	C28 H40 N4 O7	544.288	7.388	NA	NA	NA	NA	NA	NA	NA	0	level5	NA	NA	NA	NA	NA	down
7.947_330.1356	0.1677	0.0002	0.0019	MM:NahG	C18:pos	Gambirtannine	C21 H18 N2 O2	330.136	7.947	NA	S26233592	NA	-0.0013	-3.8425	NA	NA	1	level4	NA	NA	NA	NA	NA	down
10.364_314.2473	0.1679	0.0216	0.047	MM:NahG	C18:pos	NA	NA	314.247	10.364	NA	NA	NA	NA	NA	NA	NA	0	level5	NA	NA	NA	NA	NA	down
2.98_541.2381	0.1681	0.0043	0.0149	MM:NahG	C18:pos	NA	C22 H39 N O14	541.238	2.98	NA	NA	NA	NA	NA	NA	NA	0	level5	NA	NA	NA	NA	NA	down
9.15_270.1984	0.1683	0.0013	0.007	MM:NahG	C18:pos	17beta-methylestra-1,3,5(10)-trien-3-ol	C19 H26 O	270.198	9.15	NA	S10128395	NA	0	0.1804	NA	NA	2	level4	NA	NA	NA	NA	NA	down
5.809_414.1566	0.1685	0.0003	0.003	MM:NahG	C18:pos	NA	C18 H27 N2 O7 P	414.157	5.809	NA	NA	NA	NA	NA	NA	NA	0	level5	NA	NA	NA	NA	NA	down
9.291_266.2246	0.1696	0.0003	0.003	MM:NahG	C18:pos	Hydroprene	C17 H30 O2	266.225	9.291	NA	S4522732	NA	0	0.1311	NA	NA	8	level4	NA	NA	NA	NA	NA	down
7.304_470.3976	0.1706	0.0003	0.0027	MM:NahG	C18:pos	3-(decanoyloxy)-2-hydroxypropyl pentadecanoate	C28 H54 O5	470.398	7.304	null	S59692509	HMDB0092978	4e-04	0.9459	NA	NA	71	level4	Lipids and lipid-like molecules	Glycerolipids	Diradylglycerols	Glycerolipids[GL]	NA	down
2.969_334.1739	0.1707	0.0019	0.0091	MM:NahG	C18:pos	NA	C14 H26 N2 O7	334.174	2.969	NA	NA	NA	NA	NA	NA	NA	0	level5	NA	NA	NA	NA	NA	down
6.742_489.258	0.1711	0.0013	0.0069	MM:NahG	C18:pos	NA	C23 H39 N O10	489.258	6.742	NA	NA	NA	NA	NA	NA	NA	0	level5	NA	NA	NA	NA	NA	down
7.387_561.3151	0.1718	0	0.0002	MM:NahG	C18:pos	NA	C27 H47 N O11	561.315	7.387	NA	NA	NA	NA	NA	NA	NA	0	level5	NA	NA	NA	NA	NA	down
8.206_532.1406	0.1723	0.0004	0.0032	MM:NahG	C18:pos	Trichotomine	C30 H20 N4 O6	532.141	8.206	NA	S4444761	NA	0.0023	4.3698	NA	NA	1	level4	NA	NA	NA	NA	NA	down
4.595_268.1425	0.173	0.0039	0.0141	MM:NahG	C18:pos	NA	C13 H20 N2 O4	268.142	4.595	NA	NA	NA	NA	NA	NA	NA	0	level5	NA	NA	NA	NA	NA	down
0.638_881.6595	0.1739	0.0075	0.0219	MM:NahG	C18:pos	NA	C47 H99 N3 O3 S4	881.659	0.638	NA	NA	NA	NA	NA	NA	NA	0	level5	NA	NA	NA	NA	NA	down
5.821_280.1073	0.174	0	0.0008	MM:NahG	C18:pos	Levosimendan	C14 H12 N6 O	280.107	5.821	null	S2298414	HMDB0015058	0	0.1501	NA	NA	5	level4	Benzenoids	Benzene and substituted derivatives	Phenylhydrazines	Benzene and derivatives	NA	down
7.589_396.2046	0.1752	0.002	0.0094	MM:NahG	C18:pos	Ethyl (4beta,8alpha,9r)-6'-methoxycinchonan-9-yl carbonate	C23 H28 N2 O4	396.205	7.589	NA	S6499	NA	-3e-04	-0.7962	NA	NA	3	level4	NA	NA	NA	NA	NA	down
9.902_683.5439	0.1757	0.0009	0.0057	MM:NahG	C18:pos	NA	C38 H73 N3 O7	683.544	9.902	NA	NA	NA	NA	NA	NA	NA	0	level5	NA	NA	NA	NA	NA	down
7.754_156.1153	0.1773	0	0.0007	MM:NahG	C18:pos	4-hydroxynonenal	C9 H16 O2	156.115	7.754	C21642	S4446465	HMDB0004362	3e-04	1.9267	NA	NA	40	level4	Lipids and lipid-like molecules	Fatty Acyls	Fatty alcohols	Fatty acyls[FA]	NA	down
9.458_484.2598	0.1781	0.0031	0.0121	MM:NahG	C18:pos	2-hydroxy-3-(phosphonooxy)propyl (4z,7z,10z,13z,16z)-4,7,10,13,16-docosapentaenoate	C25 H41 O7 P	484.26	9.458	null	S74851455	HMDB0114753	8e-04	1.7001	NA	NA	2	level4	Lipids and lipid-like molecules	Glycerophospholipids	Glycerophosphates	Glycerophospholipids[GP]	NA	down
7.685_339.1681	0.1783	0.0037	0.0136	MM:NahG	C18:pos	NA	C12 H30 N5 P S2	339.168	7.685	NA	NA	NA	NA	NA	NA	NA	0	level5	NA	NA	NA	NA	NA	down
0.637_477.8291	0.1786	0.001	0.006	MM:NahG	C18:pos	NA	C8 H3 N2 O12 P S4	477.829	0.637	NA	NA	NA	NA	NA	NA	NA	0	level5	NA	NA	NA	NA	NA	down
3.225_275.1005	0.1787	0.0007	0.0046	MM:NahG	C18:pos	Sarmentosin	C11 H17 N O7	275.101	3.225	null	NA	HMDB0030697	NA	NA	NA	NA	4	level5	Lipids and lipid-like molecules	Fatty Acyls	Fatty acyl glycosides	Fatty acyls[FA]	NA	down
5.809_430.1291	0.1797	0.003	0.0118	MM:NahG	C18:pos	NA	C21 H23 N2 O6 P	430.129	5.809	NA	NA	NA	NA	NA	NA	NA	0	level5	NA	NA	NA	NA	NA	down
2.98_671.3003	0.181	0.0174	0.0399	MM:NahG	C18:pos	NA	C29 H45 N5 O13	671.3	2.98	NA	NA	NA	NA	NA	NA	NA	0	level5	NA	NA	NA	NA	NA	down
9.959_360.3246	0.1811	0.0148	0.0356	MM:NahG	C18:pos	NA	C21 H44 O4	360.325	9.959	NA	NA	NA	NA	NA	NA	NA	0	level5	NA	NA	NA	NA	NA	down
6.555_179.1313	0.1816	0	0.001	MM:NahG	C18:pos	Mexiletine	C11 H17 N O	179.131	6.555	C07220	S4034	HMDB0014523	3e-04	1.7858	NA	NA	12	level4	Benzenoids	Phenol ethers	null	Benzene and derivatives	NULL	down
6.843_156.1153	0.182	0.0057	0.0183	MM:NahG	C18:pos	4-hydroxynonenal	C9 H16 O2	156.115	6.843	C21642	S4446465	HMDB0004362	3e-04	1.8429	NA	NA	40	level4	Lipids and lipid-like molecules	Fatty Acyls	Fatty alcohols	Fatty acyls[FA]	NA	down
5.109_271.1936	0.1823	0.0013	0.0072	MM:NahG	C18:pos	Cyclazocine	C18 H25 N O	271.194	5.109	NA	S18063	NA	0	0.13	NA	NA	5	level4	NA	NA	NA	NA	NA	down
9.937_636.5434	0.1831	0.0047	0.0159	MM:NahG	C18:pos	NA	C39 H68 N6 O	636.543	9.937	NA	NA	NA	NA	NA	NA	NA	0	level5	NA	NA	NA	NA	NA	down
7.345_522.2449	0.1833	0.0005	0.0041	MM:NahG	C18:pos	Trilobolide	C27 H38 O10	522.245	7.345	NA	S4444837	NA	-0.0016	-3.0287	NA	NA	1	level4	NA	NA	NA	NA	NA	down
9.798_696.5837	0.186	0.0113	0.0293	MM:NahG	C18:pos	NA	C41 H82 N2 O2 P2	696.584	9.798	NA	NA	NA	NA	NA	NA	NA	0	level5	NA	NA	NA	NA	NA	down
6.583_200.084	0.1863	0.0001	0.0012	MM:NahG	C18:pos	Monobenzone	C13 H12 O2	200.084	6.583	C14244	S7356	HMDB0014738	3e-04	1.6134	NA	NA	10	level4	Benzenoids	Phenols	4-alkoxyphenols	Phenols and derivatives	NULL	down
4.079_135.0687	0.1871	0.0024	0.0103	MM:NahG	C18:pos	N-benzylformamide	C8 H9 N O	135.069	4.079	C15561	MReference-817	NA	3e-04	2.4382	85	75.5	14	level2	NA	NA	NA	NA	NULL	down
2.951_227.1272	0.188	0.0052	0.017	MM:NahG	C18:pos	NA	C10 H17 N3 O3	227.127	2.951	NA	NA	NA	NA	NA	NA	NA	0	level5	NA	NA	NA	NA	NA	down
8.215_562.2214	0.1893	0.0102	0.0272	MM:NahG	C18:pos	NA	C18 H39 N6 O10 P S	562.221	8.215	NA	NA	NA	NA	NA	NA	NA	0	level5	NA	NA	NA	NA	NA	down
9.558_365.2707	0.1894	0.019	0.0426	MM:NahG	C18:pos	NA	NA	365.271	9.558	NA	NA	NA	NA	NA	NA	NA	0	level5	NA	NA	NA	NA	NA	down
8.781_441.3201	0.1895	0.0016	0.0083	MM:NahG	C18:pos	NA	C23 H43 N3 O5	441.32	8.781	NA	NA	NA	NA	NA	NA	NA	0	level5	NA	NA	NA	NA	NA	down
4.48_145.053	0.19	0.0005	0.0038	MM:NahG	C18:pos	8-hydroxyquinoline	C9 H7 N O	145.053	4.48	C19434	MReference-2633	NA	3e-04	1.7589	NA	86.5	6	level2	NA	NA	NA	NA	NULL	down
10.2_404.165	0.1903	0.0181	0.041	MM:NahG	C18:pos	N-[(1s)-4-carbamimidamido-1-carboxybutyl]asparaginylaspartic acid	C14 H24 N6 O8	404.165	10.2	NA	S30790935	NA	-5e-04	-1.3156	NA	NA	1	level4	NA	NA	NA	NA	NA	down
7.296_438.2257	0.1904	0.0074	0.0217	MM:NahG	C18:pos	NA	C23 H34 O8	438.226	7.296	NA	NA	NA	NA	NA	NA	NA	0	level5	NA	NA	NA	NA	NA	down
9.689_334.2504	0.1905	0.0005	0.0037	MM:NahG	C18:pos	Tetrahydrodeoxycorticosterone	C21 H34 O3	334.25	9.689	C13713	S91953	HMDB0000879	-4e-04	-1.2081	NA	NA	11	level4	Lipids and lipid-like molecules	Steroids and steroid derivatives	Hydroxysteroids	Steroids and derivatives	NA	down
0.635_241.9184	0.1921	0	0.0007	MM:NahG	C18:pos	NA	C4 H2 O8 S2	241.918	0.635	NA	NA	NA	NA	NA	NA	NA	0	level5	NA	NA	NA	NA	NA	down
7.441_334.0729	0.1921	0.0008	0.0052	MM:NahG	C18:pos	NA	C13 H18 O8 S	334.073	7.441	NA	NA	NA	NA	NA	NA	NA	0	level5	NA	NA	NA	NA	NA	down
9.384_473.3358	0.1926	0.0036	0.0135	MM:NahG	C18:pos	NA	C29 H49 N P2	473.336	9.384	NA	NA	NA	NA	NA	NA	NA	0	level5	NA	NA	NA	NA	NA	down
9.64_304.1715	0.193	0.0017	0.0086	MM:NahG	C18:pos	NA	C15 H30 O2 P2	304.171	9.64	NA	NA	NA	NA	NA	NA	NA	0	level5	NA	NA	NA	NA	NA	down
2.783_250.0591	0.1949	0.0175	0.04	MM:NahG	C18:pos	NA	C5 H11 N6 O4 P	250.059	2.783	NA	NA	NA	NA	NA	NA	NA	0	level5	NA	NA	NA	NA	NA	down
4.605_102.0319	0.195	0	0.0006	MM:NahG	C18:pos	2-oxobutyric acid	C4 H6 O3	102.032	4.605	C00109	S57	HMDB0000005	2e-04	1.9067	NA	NA	8	level4	Organic acids and derivatives	Keto acids and derivatives	Short-chain keto acids and derivatives	Organic acids	map00260 Glycine, serine and threonine metabolism; map00270 Cysteine and methionine metabolism; map00290 Valine, leucine and isoleucine biosynthesis; map00640 Propanoate metabolism; map00660 C5-Branched dibasic acid metabolism; map01100 Metabolic pathways; map01110 Biosynthesis of secondary metabolites; map01210 2-Oxocarboxylic acid metabolism; map01230 Biosynthesis of amino acids;	down
8.208_292.1197	0.1956	0.02	0.0442	MM:NahG	C18:pos	NA	C10 H20 N4 O4 S	292.12	8.208	NA	NA	NA	NA	NA	NA	NA	0	level5	NA	NA	NA	NA	NA	down
4.602_270.0417	0.1957	0.0003	0.0031	MM:NahG	C18:pos	NA	C8 H14 O8 S	270.042	4.602	NA	NA	NA	NA	NA	NA	NA	0	level5	NA	NA	NA	NA	NA	down
9.38_926.7189	0.1967	0.0033	0.0125	MM:NahG	C18:pos	NA	C46 H99 N6 O10 P	926.719	9.38	NA	NA	NA	NA	NA	NA	NA	0	level5	NA	NA	NA	NA	NA	down
9.373_395.2803	0.1975	0.003	0.0118	MM:NahG	C18:pos	Sphingosine 1-phosphate (d19:1-p)	C19 H42 N O5 P	395.28	9.373	null	S30778524	HMDB0060062	3e-04	0.6998	NA	NA	1	level4	Lipids and lipid-like molecules	Sphingolipids	Phosphosphingolipids	Sphingolipids[SP]	NA	down
8.337_392.1403	0.1979	0.0011	0.0062	MM:NahG	C18:pos	Cloprednol	C21 H25 Cl O5	392.14	8.337	NA	S4447592	NA	0.0013	3.1975	NA	NA	1	level4	NA	NA	NA	NA	NA	down
9.904_356.2027	0.1982	0.0001	0.0013	MM:NahG	C18:pos	Niaprazine	C20 H25 F N4 O	356.203	9.904	NA	S64930	NA	0.0014	3.9471	NA	53.4	1	level4	NA	NA	NA	NA	NA	down
9.444_280.2015	0.1987	0.0004	0.0036	MM:NahG	C18:pos	NA	C13 H24 N6 O	280.202	9.444	NA	NA	NA	NA	NA	NA	NA	0	level5	NA	NA	NA	NA	NA	down
4.494_219.0533	0.2001	0	0.001	MM:NahG	C18:pos	8-methoxykynurenic acid	C11 H9 N O4	219.053	4.494	C05830	S68710	HMDB0060426	2e-04	0.8926	NA	NA	3	level4	Organoheterocyclic compounds	Quinolines and derivatives	Quinoline carboxylic acids	Quinoline carboxylic acids	map00380 Tryptophan metabolism;	down
7.344_500.2629	0.2001	0	0.0008	MM:NahG	C18:pos	NA	C25 H40 O10	500.263	7.344	NA	NA	NA	NA	NA	NA	NA	0	level5	NA	NA	NA	NA	NA	down
0.648_864.6359	0.2005	0.0092	0.0253	MM:NahG	C18:pos	NA	C49 H100 O S5	864.636	0.648	NA	NA	NA	NA	NA	NA	NA	0	level5	NA	NA	NA	NA	NA	down
6.173_386.2094	0.2005	0.0071	0.0212	MM:NahG	C18:pos	Anecortave	C23 H30 O5	386.209	6.173	NA	S99892	NA	1e-04	0.16	NA	NA	12	level4	NA	NA	NA	NA	NA	down
7.416_547.3368	0.2011	0.0004	0.0036	MM:NahG	C18:pos	NA	C21 H50 N5 O9 P	547.337	7.416	NA	NA	NA	NA	NA	NA	NA	0	level5	NA	NA	NA	NA	NA	down
8.744_378.2768	0.2012	0.0064	0.0197	MM:NahG	C18:pos	2-arachidonoylglycerol	C23 H38 O4	378.277	8.744	C13856	S4445451	HMDB0004666	-2e-04	-0.4463	NA	NA	11	level4	Lipids and lipid-like molecules	Endocannabinoids	null	Glycerolipids[GL]	NA	down
8.143_559.3358	0.2014	0.0045	0.0155	MM:NahG	C18:pos	NA	C28 H49 N O10	559.336	8.143	NA	NA	NA	NA	NA	NA	NA	0	level5	NA	NA	NA	NA	NA	down
9.176_521.2084	0.2022	0.0061	0.019	MM:NahG	C18:pos	NA	C21 H44 Cl N O5 S3	521.208	9.176	NA	NA	NA	NA	NA	NA	NA	0	level5	NA	NA	NA	NA	NA	down
2.783_106.0421	0.2033	0.0064	0.0196	MM:NahG	C18:pos	Benzaldehyde	C7 H6 O	106.042	2.783	C00261	S235	HMDB0006115	2e-04	1.7048	NA	NA	1	level4	Benzenoids	Benzene and substituted derivatives	Benzoyl derivatives	Benzene and derivatives	NA	down
5.32_260.0661	0.2033	0.0011	0.0064	MM:NahG	C18:pos	NA	C10 H8 N6 O3	260.066	5.32	NA	NA	NA	NA	NA	NA	NA	0	level5	NA	NA	NA	NA	NA	down
9.237_823.5286	0.2033	0.0193	0.0431	MM:NahG	C18:pos	NA	C39 H78 N5 O9 P S	823.529	9.237	NA	NA	NA	NA	NA	NA	NA	0	level5	NA	NA	NA	NA	NA	down
0.682_295.0589	0.2041	0	0.0002	MM:NahG	C18:pos	NA	C7 H15 N5 O4 P2	295.059	0.682	NA	NA	NA	NA	NA	NA	NA	0	level5	NA	NA	NA	NA	NA	down
7.927_529.3263	0.2046	0.0004	0.0033	MM:NahG	C18:pos	NA	C22 H52 N5 O3 P S2	529.326	7.927	NA	NA	NA	NA	NA	NA	NA	0	level5	NA	NA	NA	NA	NA	down
2.502_284.0757	0.2047	0.0001	0.0012	MM:NahG	C18:pos	Xanthosine	C10 H12 N4 O6	284.076	2.502	C01762	BGI568	HMDB0000299	1e-04	0.1917	93.1	NA	1	level1	Alkaloids	Others	Purine alkaloids	Alkaloids	map00230 Purine metabolism; map00232 Caffeine metabolism; map01100 Metabolic pathways; map01110 Biosynthesis of secondary metabolites;	down
3.521_164.1317	0.2054	0.0001	0.0017	MM:NahG	C18:pos	2,5-diethyl-3,6-dimethylpyrazine	C10 H16 N2	164.132	3.521	null	S10307217	HMDB0039979	3e-04	1.8507	NA	NA	4	level4	Organoheterocyclic compounds	Diazines	Pyrazines	Pyrazines	NA	down
10.057_507.3932	0.2057	0	0.0004	MM:NahG	C18:pos	NA	C31 H57 N S2	507.393	10.057	NA	NA	NA	NA	NA	NA	NA	0	level5	NA	NA	NA	NA	NA	down
0.687_197.1169	0.206	0.0005	0.004	MM:NahG	C18:pos	Nitrilacarb	C9 H15 N3 O2	197.117	0.687	NA	S7845104	NA	5e-04	2.6228	NA	NA	2	level4	NA	NA	NA	NA	NA	down
6.81_533.2846	0.2064	0.0003	0.0028	MM:NahG	C18:pos	NA	C26 H49 N O4 P2 S	533.285	6.81	NA	NA	NA	NA	NA	NA	NA	0	level5	NA	NA	NA	NA	NA	down
7.734_214.1571	0.2064	0.0226	0.0487	MM:NahG	C18:pos	3-oxolauric acid	C12 H22 O3	214.157	7.734	C02367	S388783	HMDB0010727	2e-04	1.1196	NA	NA	11	level4	Organic acids and derivatives	Keto acids and derivatives	Medium-chain keto acids and derivatives	Organic acids	NULL	down
8.001_682.3528	0.2064	0.0069	0.0207	MM:NahG	C18:pos	NA	C41 H51 N2 O5 P	682.353	8.001	NA	NA	NA	NA	NA	NA	NA	0	level5	NA	NA	NA	NA	NA	down
8.232_575.3677	0.2064	0.0054	0.0176	MM:NahG	C18:pos	NA	C23 H54 N5 O9 P	575.368	8.232	NA	NA	NA	NA	NA	NA	NA	0	level5	NA	NA	NA	NA	NA	down
7.341_517.2894	0.2068	0	0.0007	MM:NahG	C18:pos	NA	C25 H43 N O10	517.289	7.341	NA	S30791721	NA	8e-04	1.4666	NA	NA	1	level4	NA	NA	NA	NA	NA	down
8.551_503.2424	0.2068	0.0003	0.0031	MM:NahG	C18:pos	NA	C25 H45 Cl N O P3	503.242	8.551	NA	NA	NA	NA	NA	NA	NA	0	level5	NA	NA	NA	NA	NA	down
7.114_232.0991	0.2082	0.0019	0.0089	MM:NahG	C18:pos	Cryptolepine	C16 H12 N2	232.099	7.114	NA	S74137	NA	-0.001	-4.2695	NA	NA	2	level4	NA	NA	NA	NA	NA	down
4.607_249.1578	0.2091	0.003	0.0119	MM:NahG	C18:pos	NA	NA	249.158	4.607	NA	NA	NA	NA	NA	NA	NA	0	level5	NA	NA	NA	NA	NA	down
0.639_561.7902	0.2094	0.0023	0.01	MM:NahG	C18:pos	NA	C11 H2 Cl N2 O13 P3 S2	561.79	0.639	NA	NA	NA	NA	NA	NA	NA	0	level5	NA	NA	NA	NA	NA	down
4.494_525.2794	0.2094	0.0102	0.0273	MM:NahG	C18:pos	NA	C23 H43 N O12	525.279	4.494	NA	NA	NA	NA	NA	NA	NA	0	level5	NA	NA	NA	NA	NA	down
9.775_283.1936	0.2097	0.0084	0.0239	MM:NahG	C18:pos	Levallorphan	C19 H25 N O	283.194	9.775	C07069	S10481920	HMDB0014647	0	-0.0616	NA	NA	6	level4	Alkaloids and derivatives	Morphinans	null	Alkaloids and derivatives	NULL	down
0.639_325.8797	0.2118	0.0014	0.0074	MM:NahG	C18:pos	NA	C7 H5 O5 P3 S2	325.88	0.639	NA	NA	NA	NA	NA	NA	NA	0	level5	NA	NA	NA	NA	NA	down
7.962_631.3564	0.2122	0.0001	0.0012	MM:NahG	C18:pos	NA	C42 H50 N O2 P	631.356	7.962	NA	NA	NA	NA	NA	NA	NA	0	level5	NA	NA	NA	NA	NA	down
8.693_371.267	0.2125	0.0041	0.0146	MM:NahG	C18:pos	NA	C21 H33 N5 O	371.267	8.693	NA	NA	NA	NA	NA	NA	NA	0	level5	NA	NA	NA	NA	NA	down
10.109_374.3396	0.2127	0.0032	0.0123	MM:NahG	C18:pos	NA	C22 H46 O4	374.34	10.109	NA	NA	NA	NA	NA	NA	NA	0	level5	NA	NA	NA	NA	NA	down
1.093_153.0541	0.2128	0.0001	0.0019	MM:NahG	C18:pos	St2975000	C6 H7 N3 O2	153.054	1.093	NA	S4286892	NA	3e-04	1.6897	NA	NA	2	level4	NA	NA	NA	NA	NA	down
9.231_442.2917	0.2128	0.0017	0.0084	MM:NahG	C18:pos	Ascorbyl stearate	C24 H42 O7	442.292	9.231	null	S18619275	HMDB0038242	-0.0013	-3.0509	NA	NA	2	level4	Lipids and lipid-like molecules	Fatty Acyls	Fatty acid esters	Fatty acyls[FA]	NA	down
3.422_187.0848	0.2129	0	0.0007	MM:NahG	C18:pos	6-acetamido-2-oxohexanoic acid	C8 H13 N O4	187.085	3.422	C05548	S168403	HMDB0012150	3e-04	1.8491	NA	NA	4	level4	Organic acids and derivatives	Keto acids and derivatives	Medium-chain keto acids and derivatives	Organic acids	map00310 Lysine degradation;	down
8.233_619.393	0.2134	0.0003	0.0027	MM:NahG	C18:pos	NA	C29 H60 N5 O3 P3	619.393	8.233	NA	NA	NA	NA	NA	NA	NA	0	level5	NA	NA	NA	NA	NA	down
6.098_269.1265	0.2139	0.003	0.0119	MM:NahG	C18:pos	Endralazine	C14 H15 N5 O	269.127	6.098	NA	S43316	NA	-0.0012	-4.3749	NA	NA	1	level4	NA	NA	NA	NA	NA	down
9.79_608.5122	0.214	0.022	0.0477	MM:NahG	C18:pos	NA	C37 H64 N6 O	608.512	9.79	NA	NA	NA	NA	NA	NA	NA	0	level5	NA	NA	NA	NA	NA	down
3.799_237.1003	0.2145	0.0034	0.013	MM:NahG	C18:pos	Ethopabate	C12 H15 N O4	237.1	3.799	NA	S5812	NA	2e-04	0.6883	NA	NA	6	level4	NA	NA	NA	NA	NA	down
9.911_382.2486	0.2145	0.0216	0.0469	MM:NahG	C18:pos	NA	C21 H30 N6 O	382.249	9.911	NA	NA	NA	NA	NA	NA	NA	0	level5	NA	NA	NA	NA	NA	down
0.642_645.7513	0.2151	0.0044	0.0153	MM:NahG	C18:pos	NA	C9 H2 Cl N4 O16 P3 S3	645.751	0.642	NA	NA	NA	NA	NA	NA	NA	0	level5	NA	NA	NA	NA	NA	down
5.073_254.1266	0.2154	0.0011	0.0064	MM:NahG	C18:pos	Midodrine	C12 H18 N2 O4	254.127	5.073	C07890	S4050	HMDB0014356	-1e-04	-0.298	NA	NA	5	level4	Benzenoids	Benzene and substituted derivatives	Methoxybenzenes	Benzene and derivatives	NULL	down
6.759_240.1339	0.2155	0.0069	0.0208	MM:NahG	C18:pos	NA	C9 H16 N6 O2	240.134	6.759	NA	NA	NA	NA	NA	NA	NA	0	level5	NA	NA	NA	NA	NA	down
9.351_411.275	0.2155	0.0005	0.0037	MM:NahG	C18:pos	NA	C21 H37 N3 O5	411.275	9.351	NA	NA	NA	NA	NA	NA	NA	0	level5	NA	NA	NA	NA	NA	down
5.203_348.2573	0.2161	0.0007	0.005	MM:NahG	C18:pos	NA	C16 H38 N4 P2	348.257	5.203	NA	NA	NA	NA	NA	NA	NA	0	level5	NA	NA	NA	NA	NA	down
6.624_160.0891	0.2169	0.0002	0.0025	MM:NahG	C18:pos	2-phenyl-4-pentenal	C11 H12 O	160.089	6.624	null	S489034	HMDB0035207	3e-04	1.7673	NA	NA	3	level4	Benzenoids	Benzene and substituted derivatives	Phenylacetaldehydes	Benzene and derivatives	NA	down
4.679_198.0896	0.2182	0.014	0.0342	MM:NahG	C18:pos	2-amino-3-methyl-3h-imidazo[4,5-f]quinoline	C11 H10 N4	198.09	4.679	C19180	S48285	HMDB0029706	-0.001	-4.8999	NA	NA	14	level4	NA	NA	NA	NA	NA	down
7.506_533.248	0.2184	0.0022	0.0097	MM:NahG	C18:pos	NA	C23 H40 N3 O9 P	533.248	7.506	NA	NA	NA	NA	NA	NA	NA	0	level5	NA	NA	NA	NA	NA	down
8.087_383.2671	0.2188	0.0002	0.0023	MM:NahG	C18:pos	3-hydroxy-5, 8-tetradecadiencarnitine	C21 H37 N O5	383.267	8.087	null	S35032592	HMDB0013332	-1e-04	-0.3007	NA	NA	1	level4	Organic acids and derivatives	Hydroxy acids and derivatives	Beta hydroxy acids and derivatives	Organic acids	NA	down
8.784_412.3417	0.2195	0.0002	0.0026	MM:NahG	C18:pos	NA	C22 H44 N4 O3	412.342	8.784	NA	NA	NA	NA	NA	NA	NA	0	level5	NA	NA	NA	NA	NA	down
7.334_464.239	0.2197	0.0002	0.0021	MM:NahG	C18:pos	Testosterone glucuronide	C25 H36 O8	464.239	7.334	C11134	S97270	HMDB0003193	-0.002	-4.2851	NA	NA	2	level4	Lipids and lipid-like molecules	Steroids and steroid derivatives	Steroidal glycosides	Steroids and derivatives	NA	down
7.115_248.0714	0.221	0.0004	0.0034	MM:NahG	C18:pos	NA	C10 H16 O5 S	248.071	7.115	NA	NA	NA	NA	NA	NA	NA	0	level5	NA	NA	NA	NA	NA	down
6.771_211.1688	0.2212	0.0049	0.0164	MM:NahG	C18:pos	NA	C11 H21 N3 O	211.169	6.771	NA	NA	NA	NA	NA	NA	NA	0	level5	NA	NA	NA	NA	NA	down
8.6_246.1621	0.2216	0.0002	0.0022	MM:NahG	C18:pos	Geroquinol	C16 H22 O2	246.162	8.6	NA	S4445151	NA	1e-04	0.3653	NA	NA	6	level4	NA	NA	NA	NA	NA	down
10.834_335.2182	0.222	0.0002	0.0024	MM:NahG	C18:pos	NA	NA	335.218	10.834	NA	NA	NA	NA	NA	NA	NA	0	level5	NA	NA	NA	NA	NA	down
7.083_306.1467	0.2224	0.0077	0.0223	MM:NahG	C18:pos	Matricin	C17 H22 O5	306.147	7.083	null	S83299	HMDB0036643	0	-0.0158	NA	NA	24	level4	Organoheterocyclic compounds	Lactones	Gamma butyrolactones	Gamma butyrolactones	NA	down
4.921_284.1372	0.2225	0.0002	0.002	MM:NahG	C18:pos	NA	C13 H20 N2 O5	284.137	4.921	NA	NA	NA	NA	NA	NA	NA	0	level5	NA	NA	NA	NA	NA	down
4.376_206.1058	0.2231	0.0001	0.0017	MM:NahG	C18:pos	2-ethyl-2-phenylmalonamide	C11 H14 N2 O2	206.106	4.376	NA	S22078	NA	3e-04	1.492	NA	NA	2	level4	NA	NA	NA	NA	NA	down
6.91_271.1936	0.2231	0.0068	0.0206	MM:NahG	C18:pos	Cyclazocine	C18 H25 N O	271.194	6.91	NA	S18063	NA	0	0.0115	NA	NA	5	level4	NA	NA	NA	NA	NA	down
9.289_234.1985	0.2237	0.0058	0.0185	MM:NahG	C18:pos	2,6-di-tert-butyl-4-ethylphenol	C16 H26 O	234.198	9.289	null	S18924	HMDB0040179	1e-04	0.5342	NA	NA	2	level4	Benzenoids	Benzene and substituted derivatives	Phenylpropanes	Benzene and derivatives	NA	down
8.489_390.2384	0.2249	0.0023	0.0102	MM:NahG	C18:pos	NA	C18 H34 N2 O7	390.238	8.489	NA	NA	NA	NA	NA	NA	NA	0	level5	NA	NA	NA	NA	NA	down
10.329_270.2556	0.2251	0.0035	0.013	MM:NahG	C18:pos	Margaric acid	C17 H34 O2	270.256	10.329	null	S10033	HMDB0002259	-3e-04	-1.0303	NA	NA	23	level4	Lipids and lipid-like molecules	Fatty Acyls	Fatty acids and conjugates	Fatty acyls[FA]	NA	down
7.852_455.2521	0.2265	0.005	0.0166	MM:NahG	C18:pos	NA	C24 H41 N O3 S2	455.252	7.852	NA	NA	NA	NA	NA	NA	NA	0	level5	NA	NA	NA	NA	NA	down
8.05_248.1413	0.2284	0.0117	0.03	MM:NahG	C18:pos	Amiloxate	C15 H20 O3	248.141	8.05	NA	S1266578	NA	1e-04	0.3866	NA	NA	57	level4	NA	NA	NA	NA	NA	down
7.933_406.2358	0.2285	0.0032	0.0123	MM:NahG	C18:pos	16-acetoxy-17-methoxy-17-oxokauran-18-oic acid	C23 H34 O6	406.236	7.933	null	S35014111	HMDB0036263	2e-04	0.5675	NA	NA	1	level4	Lipids and lipid-like molecules	Prenol lipids	Diterpenoids	Terpenoids	NA	down
8.533_360.2663	0.2286	0.0006	0.0041	MM:NahG	C18:pos	Drostanolone propionate	C23 H36 O3	360.266	8.533	NA	S194604	NA	-1e-04	-0.4014	NA	NA	4	level4	NA	NA	NA	NA	NA	down
9.679_731.4365	0.2287	0.0011	0.0064	MM:NahG	C18:pos	NA	C35 H67 N5 O5 P2 S	731.437	9.679	NA	NA	NA	NA	NA	NA	NA	0	level5	NA	NA	NA	NA	NA	down
7.599_487.2787	0.2292	0.0004	0.0034	MM:NahG	C18:pos	NA	C28 H43 N O2 P2	487.279	7.599	NA	NA	NA	NA	NA	NA	NA	0	level5	NA	NA	NA	NA	NA	down
6.341_313.1525	0.2293	0.0016	0.0081	MM:NahG	C18:pos	NA	C15 H23 N O6	313.152	6.341	NA	NA	NA	NA	NA	NA	NA	0	level5	NA	NA	NA	NA	NA	down
0.712_253.0119	0.2294	0.023	0.0494	MM:NahG	C18:pos	NA	C6 H12 N3 O2 P S2	253.012	0.712	NA	NA	NA	NA	NA	NA	NA	0	level5	NA	NA	NA	NA	NA	down
7.845_264.1726	0.2299	0.0131	0.0325	MM:NahG	C18:pos	Methyl 3,5-ditert-butyl-4-hydroxybenzoate	C16 H24 O3	264.173	7.845	null	S68160	HMDB0061935	0	0.1692	NA	NA	4	level4	Benzenoids	Benzene and substituted derivatives	Benzoic acids and derivatives	Benzene and derivatives	NA	down
7.955_572.32	0.2299	0.001	0.006	MM:NahG	C18:pos	NA	C29 H48 O11	572.32	7.955	NA	NA	NA	NA	NA	NA	NA	0	level5	NA	NA	NA	NA	NA	down
3.42_351.1528	0.2304	0.0001	0.0016	MM:NahG	C18:pos	5460894	C15 H21 N5 O5	351.153	3.42	NA	S4945213	NA	-0.0014	-4.063	NA	NA	4	level4	NA	NA	NA	NA	NA	down
5.122_349.2099	0.2316	0.0011	0.0065	MM:NahG	C18:pos	NA	C17 H35 N O2 S2	349.21	5.122	NA	NA	NA	NA	NA	NA	NA	0	level5	NA	NA	NA	NA	NA	down
7.957_589.3467	0.2316	0.0008	0.0052	MM:NahG	C18:pos	NA	C30 H47 N5 O7	589.347	7.957	NA	NA	NA	NA	NA	NA	NA	0	level5	NA	NA	NA	NA	NA	down
2.5_152.0337	0.232	0.0002	0.0024	MM:NahG	C18:pos	Xanthine	C5 H4 N4 O2	152.034	2.5	C00385	S1151	HMDB0000292	3e-04	1.97	NA	NA	3	level4	Organoheterocyclic compounds	Imidazopyrimidines	Purines and purine derivatives	Purines and derivatives	map00230 Purine metabolism; map00232 Caffeine metabolism; map01100 Metabolic pathways; map01110 Biosynthesis of secondary metabolites;	down
9.695_940.7317	0.232	0.0044	0.0153	MM:NahG	C18:pos	NA	NA	940.732	9.695	NA	NA	NA	NA	NA	NA	NA	0	level5	NA	NA	NA	NA	NA	down
6.341_318.1078	0.2331	0.0012	0.0068	MM:NahG	C18:pos	NA	C12 H18 N2 O8	318.108	6.341	NA	NA	NA	NA	NA	NA	NA	0	level5	NA	NA	NA	NA	NA	down
0.69_290.9678	0.2335	0.008	0.023	MM:NahG	C18:pos	NA	C3 H8 Cl N5 O5 P2	290.968	0.69	NA	NA	NA	NA	NA	NA	NA	0	level5	NA	NA	NA	NA	NA	down
7.306_398.3548	0.2336	0.0149	0.0356	MM:NahG	C18:pos	24-methylenecholesterol	C28 H46 O	398.355	7.306	null	S83160	HMDB0006849	0	-0.0786	NA	NA	30	level4	Lipids and lipid-like molecules	Steroids and steroid derivatives	Ergostane steroids	Steroids and derivatives	NA	down
4.605_204.1001	0.2347	0.0002	0.0021	MM:NahG	C18:pos	Diethyl (2r,3r)-2-hydroxy-3-methylsuccinate	C9 H16 O5	204.1	4.605	NA	S389348	NA	3e-04	1.6429	NA	NA	2	level4	NA	NA	NA	NA	NA	down
7.468_230.1156	0.2348	0.0013	0.007	MM:NahG	C18:pos	3448	C12 H22 S2	230.116	7.468	null	S16423	HMDB0041448	-7e-04	-2.8596	NA	NA	1	level4	Organosulfur compounds	Organic disulfides	Dialkyldisulfides	Dialkyldisulfides	NA	down
5.31_166.0269	0.2358	0	0.0001	MM:NahG	C18:pos	Phthalic acid	C8 H6 O4	166.027	5.31	C01606	S992	HMDB0002107	3e-04	1.8426	NA	NA	7	level4	Benzenoids	Benzene and substituted derivatives	Benzoic acids and derivatives	Benzene and derivatives	map01100 Metabolic pathways; map02010 ABC transporters;	down
8.373_319.2722	0.2366	0.0155	0.0366	MM:NahG	C18:pos	NA	C17 H37 N O4	319.272	8.373	NA	NA	NA	NA	NA	NA	NA	0	level5	NA	NA	NA	NA	NA	down
8_348.1933	0.2374	0.0057	0.0183	MM:NahG	C18:pos	Gibberellin a53	C20 H28 O5	348.193	8	null	S389744	HMDB0036895	-3e-04	-0.9691	NA	NA	14	level4	Lipids and lipid-like molecules	Prenol lipids	Diterpenoids	Terpenoids	NA	down
0.645_729.7125	0.2377	0.0114	0.0295	MM:NahG	C18:pos	NA	C15 H6 Cl O16 P3 S5	729.712	0.645	NA	NA	NA	NA	NA	NA	NA	0	level5	NA	NA	NA	NA	NA	down
1.915_267.0968	0.2377	0.0033	0.0128	MM:NahG	C18:pos	Adenosine	C10 H13 N5 O4	267.097	1.915	C00212	BGI144	HMDB0000050	1e-04	0.2472	89.8	86.7	5	level1	Nucleic acids	Nucleosides [Fig]	Ribonucleosides	Nucleic acids	map00230 Purine metabolism; map01100 Metabolic pathways;	down
0.637_173.9312	0.2386	0.0005	0.0041	MM:NahG	C18:pos	NA	NA	173.931	0.637	NA	NA	NA	NA	NA	NA	NA	0	level5	NA	NA	NA	NA	NA	down
8.104_318.2193	0.2386	0.0148	0.0355	MM:NahG	C18:pos	Steviol	C20 H30 O3	318.219	8.104	null	S398979	HMDB0036706	-2e-04	-0.4765	NA	NA	64	level4	Lipids and lipid-like molecules	Prenol lipids	Diterpenoids	Terpenoids	NA	down
5.103_363.2409	0.239	0.0004	0.0032	MM:NahG	C18:pos	Cardiopetalidine	C21 H33 N O4	363.241	5.103	NA	S390321	NA	-1e-04	-0.1934	NA	44	1	level4	NA	NA	NA	NA	NA	down
9.769_695.4289	0.2392	0.0093	0.0257	MM:NahG	C18:pos	NA	C36 H62 N3 O8 P	695.429	9.769	NA	NA	NA	NA	NA	NA	NA	0	level5	NA	NA	NA	NA	NA	down
8.088_227.1523	0.2397	0.0009	0.0056	MM:NahG	C18:pos	NA	C12 H21 N O3	227.152	8.088	NA	NA	NA	NA	NA	NA	NA	0	level5	NA	NA	NA	NA	NA	down
9.095_467.3015	0.2402	0.0024	0.0103	MM:NahG	C18:pos	Buprenorphine	C29 H41 N O4	467.301	9.095	C08007	S559124	HMDB0015057	-0.002	-4.3333	NA	NA	6	level4	Benzenoids	Phenanthrenes and derivatives	null	Benzene and derivatives	NULL	down
4.557_138.0684	0.2407	0.0014	0.0072	MM:NahG	C18:pos	3-acetyl-2,5-dimethylfuran	C8 H10 O2	138.068	4.557	null	MReference-3313	HMDB0029563	3e-04	1.9435	NA	48.1	22	level3	Organooxygen compounds	Carbonyl compounds	Ketones	Ketones	NA	down
4.804_284.1372	0.2409	0.0008	0.005	MM:NahG	C18:pos	NA	C13 H20 N2 O5	284.137	4.804	NA	NA	NA	NA	NA	NA	NA	0	level5	NA	NA	NA	NA	NA	down
7.063_348.2776	0.2409	0.0001	0.0012	MM:NahG	C18:pos	NA	C21 H36 N2 O2	348.278	7.063	NA	NA	NA	NA	NA	NA	NA	0	level5	NA	NA	NA	NA	NA	down
10.148_336.2643	0.241	0	0.001	MM:NahG	C18:pos	NA	C15 H37 N4 O2 P	336.264	10.148	NA	NA	NA	NA	NA	NA	37.5	0	level5	NA	NA	NA	NA	NA	down
7.927_534.2817	0.2412	0.0066	0.0202	MM:NahG	C18:pos	Erisimin	C29 H42 O9	534.282	7.927	NA	S390436	NA	-0.0012	-2.2575	NA	NA	2	level4	NA	NA	NA	NA	NA	down
0.644_409.8412	0.2413	0.0018	0.0087	MM:NahG	C18:pos	NA	C6 H9 N2 O3 P3 S5	409.841	0.644	NA	NA	NA	NA	NA	NA	NA	0	level5	NA	NA	NA	NA	NA	down
7.715_278.1042	0.2414	0.008	0.0229	MM:NahG	C18:pos	NA	C9 H18 N4 O4 S	278.104	7.715	NA	NA	NA	NA	NA	NA	NA	0	level5	NA	NA	NA	NA	NA	down
2.563_187.1576	0.2419	0	0.0004	MM:NahG	C18:pos	Dl-decyline	C10 H21 N O2	187.158	2.563	NA	S272190	NA	4e-04	2.2312	NA	NA	5	level4	NA	NA	NA	NA	NA	down
7.942_268.1576	0.2422	0.0008	0.0052	MM:NahG	C18:pos	Michler's ketone	C17 H20 N2 O	268.158	7.942	NA	S6764	NA	1e-04	0.2877	NA	NA	3	level4	NA	NA	NA	NA	NA	down
8.108_471.2835	0.2425	0.0061	0.0191	MM:NahG	C18:pos	NA	C27 H42 N3 P S	471.284	8.108	NA	NA	NA	NA	NA	NA	NA	0	level5	NA	NA	NA	NA	NA	down
6.425_179.1313	0.2426	0.0085	0.0241	MM:NahG	C18:pos	Mexiletine	C11 H17 N O	179.131	6.425	C07220	S4034	HMDB0014523	3e-04	1.7949	NA	NA	12	level4	Benzenoids	Phenol ethers	null	Benzene and derivatives	NULL	down
10.201_383.2359	0.2432	0.0021	0.0094	MM:NahG	C18:pos	NA	C18 H35 N5 P2	383.236	10.201	NA	NA	NA	NA	NA	NA	NA	0	level5	NA	NA	NA	NA	NA	down
1.721_201.1368	0.2433	0.0148	0.0356	MM:NahG	C18:pos	Capryloylglycine	C10 H19 N O3	201.137	1.721	null	MReference-339	HMDB0000832	3e-04	1.6674	NA	57	4	level3	Organic acids and derivatives	Carboxylic acids and derivatives	Amino acids, peptides, and analogues	Amino acids, peptides, and analogues	NA	down
9.246_404.1191	0.2433	0.0178	0.0405	MM:NahG	C18:pos	Sulfinpyrazone	C23 H20 N2 O3 S	404.119	9.246	C07317	S5149	HMDB0015269	-3e-04	-0.8235	NA	NA	1	level4	Benzenoids	Benzene and substituted derivatives	Phenyl sulfoxides	Benzene and derivatives	NULL	down
7.91_490.2549	0.2443	0.0089	0.0248	MM:NahG	C18:pos	NA	C31 H40 O P2	490.255	7.91	NA	NA	NA	NA	NA	NA	NA	0	level5	NA	NA	NA	NA	NA	down
4.977_369.1552	0.2448	0.0001	0.0017	MM:NahG	C18:pos	NA	C16 H23 N3 O7	369.155	4.977	NA	NA	NA	NA	NA	NA	NA	0	level5	NA	NA	NA	NA	NA	down
8.475_231.1625	0.2461	0.0001	0.0016	MM:NahG	C18:pos	Eptazocine	C15 H21 N O	231.162	8.475	NA	S2305268	NA	1e-04	0.6154	NA	NA	4	level4	NA	NA	NA	NA	NA	down
7.841_240.0676	0.2464	0.0048	0.0162	MM:NahG	C18:pos	1-(propyldisulfanyl)-1-(propylsulfinyl)propane	C9 H20 O S3	240.068	7.841	null	S35013539	HMDB0033071	-1e-04	-0.3129	NA	NA	1	level4	NA	NA	NA	NA	NA	down
8.078_316.2038	0.247	0.0067	0.0203	MM:NahG	C18:pos	Mfcd00065806	C20 H28 O3	316.204	8.078	C14717	S4470730	HMDB0005079	-1e-04	-0.184	NA	NA	41	level4	Lipids and lipid-like molecules	Fatty Acyls	Eicosanoids	Fatty acyls[FA]	map00590 Arachidonic acid metabolism;	down
4.657_190.0997	0.2471	0	0.0007	MM:NahG	C18:pos	Butylphthalide	C12 H14 O2	190.1	4.657	C17854	S55293	HMDB0032064	3e-04	1.78	NA	NA	19	level4	Organoheterocyclic compounds	Benzofurans	Benzofuranones	Benzofuranones	NULL	down
8.26_383.3037	0.2476	0.0088	0.0245	MM:NahG	C18:pos	NA	NA	383.304	8.26	NA	NA	NA	NA	NA	NA	NA	0	level5	NA	NA	NA	NA	NA	down
11.622_741.5665	0.2479	0.0074	0.0217	MM:NahG	C18:pos	1-(1z-hexadecenyl)-2-(9z,12z-octadecadienoyl)-sn-glycero-3-phosphocholine	C42 H80 N O7 P	741.567	11.622	null	S24767486	HMDB0011211	-7e-04	-0.9502	NA	NA	7	level4	Lipids and lipid-like molecules	Glycerophospholipids	Glycerophosphocholines	Glycerophospholipids[GP]	NA	down
4.865_387.1923	0.2482	0.0203	0.0446	MM:NahG	C18:pos	Terazosin	C19 H25 N5 O4	387.192	4.865	C07127	S5208	HMDB0015293	0.0017	4.2749	NA	NA	1	level4	Organoheterocyclic compounds	Diazinanes	Piperazines	Piperazines	NULL	down
8.409_376.2611	0.2483	0.0004	0.0032	MM:NahG	C18:pos	3beta,17beta-diacetoxy-5alpha-androstane	C23 H36 O4	376.261	8.409	NA	S194608	NA	-3e-04	-0.7217	NA	NA	6	level4	NA	NA	NA	NA	NA	down
7.644_473.2994	0.2484	0.0023	0.01	MM:NahG	C18:pos	NA	NA	473.299	7.644	NA	NA	NA	NA	NA	NA	NA	0	level5	NA	NA	NA	NA	NA	down
4.495_259.0838	0.2486	0	0.0006	MM:NahG	C18:pos	In00216	C14 H13 N O4	259.084	4.495	NA	S6502	NA	-6e-04	-2.4681	NA	NA	4	level4	NA	NA	NA	NA	NA	down
0.644_813.6732	0.2487	0.0121	0.0309	MM:NahG	C18:pos	NA	C45 H93 N5 O3 P2	813.673	0.644	NA	NA	NA	NA	NA	NA	NA	0	level5	NA	NA	NA	NA	NA	down
7.476_278.1995	0.2487	0.0035	0.0131	MM:NahG	C18:pos	Lycocernuine	C16 H26 N2 O2	278.2	7.476	NA	S390914	NA	1e-04	0.426	NA	NA	1	level4	NA	NA	NA	NA	NA	down
7.785_327.1464	0.2488	0.0028	0.0113	MM:NahG	C18:pos	Naloxone	C19 H21 N O4	327.146	7.785	C07252	S4447644	HMDB0015314	-7e-04	-2.1283	NA	NA	19	level4	Benzenoids	Phenanthrenes and derivatives	null	Benzene and derivatives	NULL	down
7.044_545.2844	0.2495	0.0098	0.0265	MM:NahG	C18:pos	NA	C30 H45 N O4 P2	545.284	7.044	NA	NA	NA	NA	NA	NA	NA	0	level5	NA	NA	NA	NA	NA	down
7.888_506.2499	0.2496	0.0024	0.0104	MM:NahG	C18:pos	NA	C31 H40 O2 P2	506.25	7.888	NA	NA	NA	NA	NA	NA	NA	0	level5	NA	NA	NA	NA	NA	down
9.685_607.3855	0.2503	0.0001	0.0014	MM:NahG	C18:pos	NA	C35 H54 N5 P S	607.385	9.685	NA	NA	NA	NA	NA	NA	NA	0	level5	NA	NA	NA	NA	NA	down
5.245_129.0581	0.2507	0.0002	0.0021	MM:NahG	C18:pos	Leucoline	C9 H7 N	129.058	5.245	C06413	S6780	HMDB0033731	2e-04	1.8814	NA	NA	3	level4	NA	NA	NA	NA	NULL	down
9.883_476.3068	0.2508	0.001	0.0058	MM:NahG	C18:pos	NA	C23 H46 Cl N4 O2 P	476.307	9.883	NA	NA	NA	NA	NA	NA	NA	0	level5	NA	NA	NA	NA	NA	down
5.854_288.1362	0.2512	0.0154	0.0366	MM:NahG	C18:pos	Karwinaphthol b	C17 H20 O4	288.136	5.854	NA	S390947	NA	0	0.0955	NA	NA	5	level4	NA	NA	NA	NA	NA	down
9.585_294.2176	0.2513	0.0001	0.0017	MM:NahG	C18:pos	NA	C14 H26 N6 O	294.218	9.585	NA	NA	NA	NA	NA	NA	76.4	0	level5	NA	NA	NA	NA	NA	down
7.716_262.087	0.2515	0.0135	0.0334	MM:NahG	C18:pos	NA	C11 H18 O5 S	262.087	7.716	NA	NA	NA	NA	NA	NA	NA	0	level5	NA	NA	NA	NA	NA	down
10.08_402.2084	0.252	0.0001	0.0015	MM:NahG	C18:pos	NA	C22 H31 N2 O3 P	402.208	10.08	NA	NA	NA	NA	NA	NA	NA	0	level5	NA	NA	NA	NA	NA	down
5.373_220.0738	0.252	0.0011	0.0063	MM:NahG	C18:pos	Eugenitin	C12 H12 O4	220.074	5.373	null	S2340764	HMDB0029467	3e-04	1.1706	NA	NA	5	level4	Organoheterocyclic compounds	Benzopyrans	1-benzopyrans	1-benzopyrans	NA	down
7.065_232.1036	0.2526	0.0019	0.0089	MM:NahG	C18:pos	Rezatomidine	C13 H16 N2 S	232.104	7.065	NA	S9462709	NA	2e-04	0.7093	NA	NA	1	level4	NA	NA	NA	NA	NA	down
3.621_251.1158	0.253	0.0031	0.0121	MM:NahG	C18:pos	Atee	C13 H17 N O4	251.116	3.621	NA	S12729	NA	1e-04	0.3278	NA	NA	1	level4	NA	NA	NA	NA	NA	down
8.977_340.1925	0.2532	0.0014	0.0073	MM:NahG	C18:pos	NA	C15 H34 O4 P2	340.192	8.977	NA	NA	NA	NA	NA	NA	NA	0	level5	NA	NA	NA	NA	NA	down
9.675_186.1259	0.2536	0.0121	0.0307	MM:NahG	C18:pos	Queen bee acid	C10 H18 O3	186.126	9.675	NA	S4472163	NA	3e-04	1.5913	NA	NA	32	level4	NA	NA	NA	NA	NA	down
5.583_537.2795	0.2539	0.0151	0.0359	MM:NahG	C18:pos	NA	C24 H43 N O12	537.279	5.583	NA	NA	NA	NA	NA	NA	NA	0	level5	NA	NA	NA	NA	NA	down
7.715_264.1251	0.254	0.001	0.0059	MM:NahG	C18:pos	NA	C10 H21 N2 O4 P	264.125	7.715	NA	NA	NA	NA	NA	NA	NA	0	level5	NA	NA	NA	NA	NA	down
7.773_376.2613	0.2553	0.004	0.0143	MM:NahG	C18:pos	3beta,17beta-diacetoxy-5alpha-androstane	C23 H36 O4	376.261	7.773	NA	S194608	NA	0	-0.1275	NA	NA	6	level4	NA	NA	NA	NA	NA	down
5.169_162.0684	0.2554	0.001	0.006	MM:NahG	C18:pos	Methyl cinnamate	C10 H10 O2	162.068	5.169	C06358	MReference-6564	NA	3e-04	1.8961	NA	80.2	30	level2	NA	NA	NA	NA	NULL	down
9.3_498.3333	0.2557	0.0019	0.0089	MM:NahG	C18:pos	NA	C27 H52 N2 P2 S	498.333	9.3	NA	NA	NA	NA	NA	NA	NA	0	level5	NA	NA	NA	NA	NA	down
10.2_388.1912	0.2559	0.0005	0.0037	MM:NahG	C18:pos	NA	C21 H29 N2 O3 P	388.191	10.2	NA	NA	NA	NA	NA	NA	NA	0	level5	NA	NA	NA	NA	NA	down
10.202_385.2325	0.2564	0.0006	0.0044	MM:NahG	C18:pos	NA	C20 H36 Cl N3 S	385.233	10.202	NA	NA	NA	NA	NA	NA	NA	0	level5	NA	NA	NA	NA	NA	down
7.207_218.0945	0.2565	0.0009	0.0056	MM:NahG	C18:pos	Eupatoriochromene	C13 H14 O3	218.095	7.207	NA	S91049	NA	2e-04	0.8013	NA	NA	4	level4	NA	NA	NA	NA	NA	down
6.327_268.1311	0.257	0.0018	0.0086	MM:NahG	C18:pos	Ripazepam	C15 H16 N4 O	268.131	6.327	NA	S30896	NA	-0.0013	-4.8184	NA	NA	3	level4	NA	NA	NA	NA	NA	down
8.044_280.1674	0.2572	0.0015	0.0078	MM:NahG	C18:pos	Unii:v9q7uuz15u	C16 H24 O4	280.167	8.044	NA	S55046	NA	-1e-04	-0.1874	NA	58.5	6	level4	NA	NA	NA	NA	NA	down
8.126_515.31	0.2574	0.0015	0.0078	MM:NahG	C18:pos	NA	C25 H46 N3 O6 P	515.31	8.126	NA	NA	NA	NA	NA	NA	NA	0	level5	NA	NA	NA	NA	NA	down
7.439_272.1024	0.2578	0.0015	0.0078	MM:NahG	C18:pos	NA	C13 H23 P3	272.102	7.439	NA	NA	NA	NA	NA	NA	NA	0	level5	NA	NA	NA	NA	NA	down
6.422_425.2414	0.258	0.0014	0.0074	MM:NahG	C18:pos	NA	C16 H36 N5 O6 P	425.241	6.422	NA	NA	NA	NA	NA	NA	NA	0	level5	NA	NA	NA	NA	NA	down
9.442_342.1719	0.2591	0.0134	0.0331	MM:NahG	C18:pos	NA	C16 H27 N2 O4 P	342.172	9.442	NA	NA	NA	NA	NA	NA	NA	0	level5	NA	NA	NA	NA	NA	down
2.745_111.0687	0.2592	0.0115	0.0296	MM:NahG	C18:pos	1-vinyl-2-pyrrolidone	C6 H9 N O	111.069	2.745	NA	S6651	NA	3e-04	2.9449	NA	NA	10	level4	NA	NA	NA	NA	NA	down
6.183_291.1469	0.2593	0.0003	0.003	MM:NahG	C18:pos	Befunolol	C16 H21 N O4	291.147	6.183	NA	S2219	NA	-2e-04	-0.6161	NA	NA	4	level4	NA	NA	NA	NA	NA	down
9.92_692.5693	0.2595	0.0004	0.0034	MM:NahG	C18:pos	NA	C36 H76 N4 O8	692.569	9.92	NA	NA	NA	NA	NA	NA	NA	0	level5	NA	NA	NA	NA	NA	down
8.152_390.3246	0.2597	0.0024	0.0103	MM:NahG	C18:pos	NA	C18 H43 N6 O P	390.325	8.152	NA	NA	NA	NA	NA	NA	NA	0	level5	NA	NA	NA	NA	NA	down
4.495_534.1406	0.2601	0	0.0005	MM:NahG	C18:pos	NA	C23 H26 N4 O9 S	534.141	4.495	NA	NA	NA	NA	NA	NA	NA	0	level5	NA	NA	NA	NA	NA	down
5.544_245.1628	0.2608	0.0003	0.0028	MM:NahG	C18:pos	2-methylbutyrylcarnitine	C12 H23 N O4	245.163	5.544	null	S4932320	HMDB0000378	1e-04	0.5528	NA	NA	4	level4	Lipids and lipid-like molecules	Fatty Acyls	Fatty acid esters	Fatty acyls[FA]	NA	down
7.067_425.2414	0.2621	0.0074	0.0217	MM:NahG	C18:pos	NA	C16 H36 N5 O6 P	425.241	7.067	NA	NA	NA	NA	NA	NA	NA	0	level5	NA	NA	NA	NA	NA	down
10.149_593.4875	0.2624	0.0078	0.0227	MM:NahG	C18:pos	NA	C35 H68 N3 P S	593.487	10.149	NA	NA	NA	NA	NA	NA	NA	0	level5	NA	NA	NA	NA	NA	down
9.679_316.2013	0.2628	0.0009	0.0057	MM:NahG	C18:pos	NA	C15 H28 N2 O5	316.201	9.679	NA	NA	NA	NA	NA	NA	52.4	0	level5	NA	NA	NA	NA	NA	down
7.125_246.1258	0.2631	0.0149	0.0357	MM:NahG	C18:pos	Loxoprofen	C15 H18 O3	246.126	7.125	null	S3828	HMDB0041920	2e-04	0.6565	NA	NA	29	level4	Phenylpropanoids and polyketides	Phenylpropanoic acids	null	Phenylpropanoic acids	NA	down
7.202_298.1569	0.2633	0.0051	0.017	MM:NahG	C18:pos	Auraptene	C19 H22 O3	298.157	7.202	null	S1267148	HMDB0034054	0	-0.0059	NA	NA	8	level4	Lipids and lipid-like molecules	Prenol lipids	Terpene lactones	Terpenoids	NA	down
3.902_156.0425	0.2642	0.007	0.0209	MM:NahG	C18:pos	2-methoxy-phloroglucinol	C7 H8 O4	156.042	3.902	null	S3509032	HMDB0125077	3e-04	1.7321	NA	NA	16	level4	Benzenoids	Phenols	Methoxyphenols	Phenols and derivatives	NA	down
9.805_822.6345	0.2645	0.0001	0.0013	MM:NahG	C18:pos	NA	C47 H86 N2 O9	822.635	9.805	NA	NA	NA	NA	NA	NA	NA	0	level5	NA	NA	NA	NA	NA	down
4.761_209.1419	0.2656	0.0015	0.0076	MM:NahG	C18:pos	Bamethan	C12 H19 N O2	209.142	4.761	NA	S2204	NA	3e-04	1.4656	NA	NA	3	level4	NA	NA	NA	NA	NA	down
0.586_156.1629	0.2658	0.0005	0.0037	MM:NahG	C18:pos	NA	C9 H20 N2	156.163	0.586	NA	NA	NA	NA	NA	NA	NA	0	level5	NA	NA	NA	NA	NA	down
7.874_320.2351	0.2663	0.0134	0.0331	MM:NahG	C18:pos	Icomucret	C20 H32 O3	320.235	7.874	C04742	S4444307	HMDB0003876	-1e-04	-0.304	NA	NA	61	level4	Lipids and lipid-like molecules	Fatty Acyls	Eicosanoids	Fatty acyls[FA]	map00590 Arachidonic acid metabolism;	down
6.734_657.3774	0.2664	0.0009	0.0056	MM:NahG	C18:pos	NA	C29 H60 N3 O9 P S	657.377	6.734	NA	NA	NA	NA	NA	NA	NA	0	level5	NA	NA	NA	NA	NA	down
3.196_184.0237	0.2669	0.0131	0.0325	MM:NahG	C18:pos	5-hydroxyisouric acid	C5 H4 N4 O4	184.024	3.196	C11821	S219288	HMDB0030097	4e-04	2.4138	NA	NA	1	level4	Alkaloids and derivatives	null	null	Alkaloids and derivatives	map00230 Purine metabolism; map01100 Metabolic pathways;	down
9.797_328.3341	0.267	0	0.0007	MM:NahG	C18:pos	1,21-henicosanediol	C21 H44 O2	328.334	9.797	null	S10801105	HMDB0031288	0	-0.1339	NA	NA	2	level4	Lipids and lipid-like molecules	Fatty Acyls	Fatty alcohols	Fatty acyls[FA]	NA	down
7.268_347.173	0.2671	0.0016	0.0079	MM:NahG	C18:pos	Methyl {2-[(1r)-1-(3,4-dimethoxyphenyl)-4-oxo-2-cyclohexen-1-yl]ethyl}methylcarbamate	C19 H25 N O5	347.173	7.268	NA	S391855	NA	-3e-04	-0.7508	NA	NA	1	level4	NA	NA	NA	NA	NA	down
3.425_511.2272	0.2681	0	0.0005	MM:NahG	C18:pos	Litronesib	C23 H37 N5 O4 S2	511.227	3.425	NA	S28528996	NA	-0.0015	-2.9763	NA	NA	1	level4	NA	NA	NA	NA	NA	down
7.959_594.3022	0.269	0.002	0.0092	MM:NahG	C18:pos	NA	C27 H42 N6 O9	594.302	7.959	NA	NA	NA	NA	NA	NA	NA	0	level5	NA	NA	NA	NA	NA	down
9.358_354.2377	0.2693	0.0074	0.0217	MM:NahG	C18:pos	3,3-difluoro-5?-androstan-17?-ol acetate	C21 H32 F2 O2	354.238	9.358	NA	S213137	NA	7e-04	1.8757	NA	36.7	1	level4	NA	NA	NA	NA	NA	down
7.78_638.3276	0.2694	0.0115	0.0296	MM:NahG	C18:pos	NA	C29 H46 N6 O10	638.328	7.78	NA	NA	NA	NA	NA	NA	NA	0	level5	NA	NA	NA	NA	NA	down
8.861_368.34	0.2697	0.0002	0.0019	MM:NahG	C18:pos	NA	C22 H44 N2 O2	368.34	8.861	NA	NA	NA	NA	NA	NA	NA	0	level5	NA	NA	NA	NA	NA	down
3.061_208.0599	0.2702	0.0086	0.0243	MM:NahG	C18:pos	Dihydrolipoic acid	C8 H16 O2 S2	208.06	3.061	C02147	S408	HMDB0012210	8e-04	3.6142	NA	NA	3	level4	Lipids and lipid-like molecules	Fatty Acyls	Fatty acids and conjugates	Fatty acyls[FA]	NULL	down
3.526_213.1004	0.2704	0.0018	0.0086	MM:NahG	C18:pos	Meiqx	C11 H11 N5	213.1	3.526	C19255	S56076	HMDB0029864	-0.001	-4.9258	NA	NA	6	level4	Organoheterocyclic compounds	Diazanaphthalenes	Benzodiazines	Benzodiazines	NA	down
0.741_328.138	0.2707	0.0157	0.0371	MM:NahG	C18:pos	NA	C12 H24 O10	328.138	0.741	NA	NA	NA	NA	NA	NA	NA	0	level5	NA	NA	NA	NA	NA	down
7.637_531.3053	0.2708	0.0003	0.0027	MM:NahG	C18:pos	NA	C26 H45 N O10	531.305	7.637	NA	NA	NA	NA	NA	NA	NA	0	level5	NA	NA	NA	NA	NA	down
6.224_282.0641	0.2718	0.0006	0.0042	MM:NahG	C18:pos	N-(p-nitrobenzyl)phthalimide	C15 H10 N2 O4	282.064	6.224	NA	S238253	NA	0	0.0594	NA	NA	3	level4	NA	NA	NA	NA	NA	down
9.567_348.2434	0.2723	0.0004	0.0033	MM:NahG	C18:pos	NA	C19 H37 Cl O3	348.243	9.567	NA	NA	NA	NA	NA	NA	NA	0	level5	NA	NA	NA	NA	NA	down
7.298_501.2946	0.2728	0.0002	0.0021	MM:NahG	C18:pos	NA	C26 H39 N5 O5	501.295	7.298	NA	NA	NA	NA	NA	NA	NA	0	level5	NA	NA	NA	NA	NA	down
10.68_491.4345	0.2739	0.0026	0.011	MM:NahG	C18:pos	NA	C31 H57 N O3	491.435	10.68	NA	NA	NA	NA	NA	NA	NA	0	level5	NA	NA	NA	NA	NA	down
5.82_539.2952	0.2739	0.0018	0.0087	MM:NahG	C18:pos	NA	C23 H46 N3 O9 P	539.295	5.82	NA	NA	NA	NA	NA	NA	NA	0	level5	NA	NA	NA	NA	NA	down
9.677_736.3616	0.2748	0.0147	0.0354	MM:NahG	C18:pos	NA	C34 H62 Cl N4 O5 P S2	736.362	9.677	NA	NA	NA	NA	NA	NA	NA	0	level5	NA	NA	NA	NA	NA	down
9.938_698.563	0.2749	0.0001	0.0015	MM:NahG	C18:pos	NA	C39 H79 N4 O2 P S	698.563	9.938	NA	NA	NA	NA	NA	NA	NA	0	level5	NA	NA	NA	NA	NA	down
4.493_533.1329	0.2751	0.0024	0.0104	MM:NahG	C18:pos	NA	NA	533.133	4.493	NA	NA	NA	NA	NA	NA	NA	0	level5	NA	NA	NA	NA	NA	down
10_467.3375	0.2752	0.0068	0.0206	MM:NahG	C18:pos	NA	C30 H45 N O3	467.337	10	NA	NA	NA	NA	NA	NA	NA	0	level5	NA	NA	NA	NA	NA	down
7.597_492.2342	0.2755	0.0094	0.0257	MM:NahG	C18:pos	(1r,2r,4ar,5s,6r,8s,8ar)-8a-(acetoxymethyl)-5,6-dimethyl-5-[(2s,3as,6as)-2,3,3a,6a-tetrahydrofuro[2,3-b]furan-2-yl]octahydro-2h-spiro[naphthalene-1,2'-oxirane]-2,8-diyl diacetate	C26 H36 O9	492.234	7.597	NA	S390569	NA	-0.0018	-3.5599	NA	NA	2	level4	NA	NA	NA	NA	NA	down
0.646_493.8031	0.2756	0.0026	0.0109	MM:NahG	C18:pos	NA	C4 H2 Cl N2 O16 P3 S	493.803	0.646	NA	NA	NA	NA	NA	NA	NA	0	level5	NA	NA	NA	NA	NA	down
3.199_397.9985	0.2758	0.0088	0.0245	MM:NahG	C18:pos	NA	C13 H10 N4 O7 S2	397.998	3.199	NA	NA	NA	NA	NA	NA	NA	0	level5	NA	NA	NA	NA	NA	down
5.82_362.194	0.276	0.0009	0.0057	MM:NahG	C18:pos	NA	C18 H34 O3 S2	362.194	5.82	NA	NA	NA	NA	NA	NA	NA	0	level5	NA	NA	NA	NA	NA	down
10.293_575.9108	0.2776	0.0018	0.0089	MM:NahG	C18:pos	NA	NA	575.911	10.293	NA	NA	NA	NA	NA	NA	NA	0	level5	NA	NA	NA	NA	NA	down
7.898_324.1725	0.2779	0.0001	0.0017	MM:NahG	C18:pos	1a-[(2e)-3,7-dimethyl-2,6-octadien-1-yl]-7a-methyl-1a,7a-dihydronaphtho[2,3-b]oxirene-2,7-dione	C21 H24 O3	324.173	7.898	C20265	S30790799	HMDB0060359	0	-0.1015	NA	NA	1	level4	Lipids and lipid-like molecules	Prenol lipids	Quinone and hydroquinone lipids	Quinone	map00130 Ubiquinone and other terpenoid-quinone biosynthesis; map01100 Metabolic pathways; map01110 Biosynthesis of secondary metabolites;	down
5.111_321.1787	0.2782	0.0001	0.0011	MM:NahG	C18:pos	Arg-phe	C15 H23 N5 O3	321.179	5.111	null	S3640706	HMDB0028716	-0.0014	-4.4192	NA	NA	2	level4	Organic acids and derivatives	Carboxylic acids and derivatives	Amino acids, peptides, and analogues	Amino acids, peptides, and analogues	NA	down
6.756_270.0781	0.2787	0.0007	0.0048	MM:NahG	C18:pos	NA	C11 H15 N2 O4 P	270.078	6.756	NA	NA	NA	NA	NA	NA	NA	0	level5	NA	NA	NA	NA	NA	down
7.114_347.0653	0.2792	0.0025	0.0105	MM:NahG	C18:pos	NA	C11 H18 N5 O2 P S2	347.065	7.114	NA	NA	NA	NA	NA	NA	NA	0	level5	NA	NA	NA	NA	NA	down
5.961_264.0999	0.2794	0.0115	0.0296	MM:NahG	C18:pos	1-(4-acetoxy-3-methoxyphenyl)-2-propen-1-yl acetate	C14 H16 O5	264.1	5.961	null	S3682061	HMDB0036544	1e-04	0.3898	NA	NA	2	level4	Benzenoids	Phenol esters	null	Benzene and derivatives	NA	down
9.446_582.3784	0.2795	0.0049	0.0165	MM:NahG	C18:pos	NA	C32 H54 O9	582.378	9.446	NA	NA	NA	NA	NA	NA	NA	0	level5	NA	NA	NA	NA	NA	down
9.945_697.5595	0.2796	0.0012	0.0066	MM:NahG	C18:pos	NA	C34 H75 N5 O9	697.559	9.945	NA	NA	NA	NA	NA	NA	NA	0	level5	NA	NA	NA	NA	NA	down
5.824_522.2686	0.2797	0.0034	0.0129	MM:NahG	C18:pos	NA	C24 H42 O12	522.269	5.824	NA	NA	NA	NA	NA	NA	NA	0	level5	NA	NA	NA	NA	NA	down
8.04_619.3926	0.2799	0.0004	0.0034	MM:NahG	C18:pos	NA	C35 H57 N O6 S	619.393	8.04	NA	NA	NA	NA	NA	NA	NA	0	level5	NA	NA	NA	NA	NA	down
8.58_459.3306	0.28	0.0068	0.0206	MM:NahG	C18:pos	NA	C23 H45 N3 O6	459.331	8.58	NA	NA	NA	NA	NA	NA	NA	0	level5	NA	NA	NA	NA	NA	down
9.598_549.3532	0.28	0.0002	0.0022	MM:NahG	C18:pos	NA	C27 H51 N O10	549.353	9.598	NA	NA	NA	NA	NA	NA	NA	0	level5	NA	NA	NA	NA	NA	down
3.2_234.0753	0.2805	0.0088	0.0246	MM:NahG	C18:pos	NA	C10 H10 N4 O3	234.075	3.2	NA	NA	NA	NA	NA	NA	NA	0	level5	NA	NA	NA	NA	NA	down
3.22_201.1732	0.2809	0.0029	0.0115	MM:NahG	C18:pos	11-aminoundecanoic acid	C11 H23 N O2	201.173	3.22	NA	S16168	NA	3e-04	1.674	NA	NA	1	level4	NA	NA	NA	NA	NA	down
5.846_274.0877	0.2809	0.0029	0.0117	MM:NahG	C18:pos	1-(4-methoxyphenyl)-3-pentanyl hydrogen sulfate	C12 H18 O5 S	274.088	5.846	null	S74853086	HMDB0133010	2e-04	0.7029	NA	NA	1	level4	Benzenoids	Phenol ethers	Anisoles	Benzene and derivatives	NA	down
7.285_284.1251	0.2816	0.0007	0.0048	MM:NahG	C18:pos	NA	C14 H20 O6	284.125	7.285	NA	NA	NA	NA	NA	NA	NA	0	level5	NA	NA	NA	NA	NA	down
4.554_230.1156	0.2822	0.0004	0.0034	MM:NahG	C18:pos	3448	C12 H22 S2	230.116	4.554	null	S16423	HMDB0041448	-7e-04	-3.04	NA	NA	1	level4	Organosulfur compounds	Organic disulfides	Dialkyldisulfides	Dialkyldisulfides	NA	down
1.098_122.0483	0.2823	0.0003	0.0028	MM:NahG	C18:pos	Nicotinamide	C6 H6 N2 O	122.048	1.098	C00153	MReference-517	HMDB0001406	3e-04	2.0744	NA	78.3	4	level1	Vitamins and Cofactors	Vitamins	Water-soluble vitamins [Fig]	Vitamins	map00760 Nicotinate and nicotinamide metabolism; map01100 Metabolic pathways;	down
4.593_231.1473	0.2826	0.0139	0.034	MM:NahG	C18:pos	N-(tert-butoxycarbonyl)-l-leucine	C11 H21 N O4	231.147	4.593	NA	S75037	NA	2e-04	0.8267	NA	NA	5	level4	NA	NA	NA	NA	NA	down
5.823_544.2507	0.2828	0.004	0.0142	MM:NahG	C18:pos	NA	C26 H38 N6 O3 P2	544.251	5.823	NA	NA	NA	NA	NA	NA	NA	0	level5	NA	NA	NA	NA	NA	down
9.058_357.2878	0.2832	0.0087	0.0244	MM:NahG	C18:pos	NA	C20 H39 N O4	357.288	9.058	NA	NA	NA	NA	NA	NA	NA	0	level5	NA	NA	NA	NA	NA	down
9.954_456.3229	0.2846	0.0125	0.0315	MM:NahG	C18:pos	Callystatin a	C29 H44 O4	456.323	9.954	NA	S4581330	NA	-0.001	-2.2995	NA	NA	7	level4	NA	NA	NA	NA	NA	down
10.008_342.3133	0.2852	0.0005	0.004	MM:NahG	C18:pos	2-hydroxypropyl stearate	C21 H42 O3	342.313	10.008	null	S14186	HMDB0029764	-1e-04	-0.1488	NA	NA	7	level4	Lipids and lipid-like molecules	Fatty Acyls	Fatty acid esters	Fatty acyls[FA]	NA	down
7.9_484.2679	0.2852	0	0.0006	MM:NahG	C18:pos	NA	C25 H40 O9	484.268	7.9	NA	NA	NA	NA	NA	NA	NA	0	level5	NA	NA	NA	NA	NA	down
7.446_370.2143	0.2853	0	0.0003	MM:NahG	C18:pos	Spiromesifen	C23 H30 O4	370.214	7.446	NA	S8083064	NA	-1e-04	-0.2267	NA	38.7	3	level4	NA	NA	NA	NA	NA	down
7.458_166.1361	0.2853	0.0029	0.0117	MM:NahG	C18:pos	Dihydrojasmone	C11 H18 O	166.136	7.458	null	S56166	HMDB0031565	3e-04	1.8859	NA	NA	10	level4	Organooxygen compounds	Carbonyl compounds	Ketones	Ketones	NA	down
2.689_215.1524	0.2854	0.0001	0.0011	MM:NahG	C18:pos	11343172	C11 H21 N O3	215.152	2.689	NA	S94028	NA	3e-04	1.1724	NA	NA	2	level4	NA	NA	NA	NA	NA	down
8.732_473.3468	0.2861	0.002	0.0091	MM:NahG	C18:pos	NA	C24 H47 N3 O6	473.347	8.732	NA	NA	NA	NA	NA	NA	NA	0	level5	NA	NA	NA	NA	NA	down
10.081_234.1621	0.2862	0.0003	0.003	MM:NahG	C18:pos	Germacra-1(10),4,11(13)-trien-12-oic acid	C15 H22 O2	234.162	10.081	NA	S21375532	NA	1e-04	0.6042	NA	NA	71	level4	NA	NA	NA	NA	NA	down
7.663_503.259	0.2873	0.0017	0.0083	MM:NahG	C18:pos	NA	C25 H37 N5 O4 S	503.259	7.663	NA	NA	NA	NA	NA	NA	NA	0	level5	NA	NA	NA	NA	NA	down
7.924_545.321	0.2879	0.0002	0.0025	MM:NahG	C18:pos	NA	C28 H43 N5 O6	545.321	7.924	NA	NA	NA	NA	NA	NA	NA	0	level5	NA	NA	NA	NA	NA	down
5.063_173.0455	0.2885	0.0001	0.0013	MM:NahG	C18:pos	NA	NA	173.046	5.063	NA	NA	NA	NA	NA	NA	NA	0	level5	NA	NA	NA	NA	NA	down
0.672_399.8127	0.2886	0.0003	0.003	MM:NahG	C18:pos	NA	C2 H7 Cl O9 P2 S4	399.813	0.672	NA	NA	NA	NA	NA	NA	NA	0	level5	NA	NA	NA	NA	NA	down
10.079_318.256	0.289	0.0014	0.0075	MM:NahG	C18:pos	Allopregnanolone	C21 H34 O2	318.256	10.079	C13712	S83760	HMDB0001449	1e-04	0.3778	NA	NA	13	level4	Lipids and lipid-like molecules	Steroids and steroid derivatives	Pregnane steroids	Steroids and derivatives	NA	down
4.495_96.0577	0.289	0.001	0.006	MM:NahG	C18:pos	Gw7000000	C6 H8 O	96.0577	4.495	NA	S13005	NA	2e-04	1.9554	NA	NA	10	level4	NA	NA	NA	NA	NA	down
0.745_257.1375	0.2897	0.0002	0.0023	MM:NahG	C18:pos	NA	C11 H19 N3 O4	257.137	0.745	NA	NA	NA	NA	NA	NA	NA	0	level5	NA	NA	NA	NA	NA	down
5.312_181.1471	0.2897	0.0008	0.0052	MM:NahG	C18:pos	(2e,6z)-n-ethyl-2,6-nonadienamide	C11 H19 N O	181.147	5.312	null	S9484852	HMDB0032273	4e-04	2.1915	NA	NA	8	level4	Lipids and lipid-like molecules	Fatty Acyls	Fatty amides	Fatty acyls[FA]	NA	down
7.086_341.1838	0.2897	0.0003	0.0027	MM:NahG	C18:pos	Fenetylline	C18 H23 N5 O2	341.184	7.086	NA	S18398	NA	-0.0014	-4.0248	NA	NA	3	level4	NA	NA	NA	NA	NA	down
5.394_367.3562	0.2898	0	0.001	MM:NahG	C18:pos	NA	C22 H45 N3 O	367.356	5.394	NA	NA	NA	NA	NA	NA	NA	0	level5	NA	NA	NA	NA	NA	down
7.378_503.3102	0.2898	0.005	0.0167	MM:NahG	C18:pos	Pederin	C25 H45 N O9	503.31	7.378	NA	S4529295	NA	7e-04	1.4684	NA	NA	1	level4	NA	NA	NA	NA	NA	down
7.076_657.3772	0.2901	0	0.0008	MM:NahG	C18:pos	NA	C31 H55 N5 O8 S	657.377	7.076	NA	NA	NA	NA	NA	NA	NA	0	level5	NA	NA	NA	NA	NA	down
0.646_897.6341	0.2904	0.0133	0.033	MM:NahG	C18:pos	NA	C46 H96 Cl N5 O3 S3	897.634	0.646	NA	NA	NA	NA	NA	NA	NA	0	level5	NA	NA	NA	NA	NA	down
8.341_236.1388	0.2904	0.0023	0.01	MM:NahG	C18:pos	NA	C10 H16 N6 O	236.139	8.341	NA	NA	NA	NA	NA	NA	NA	0	level5	NA	NA	NA	NA	NA	down
11.5_368.3442	0.2906	0.0026	0.0108	MM:NahG	C18:pos	NA	C27 H44	368.344	11.5	NA	NA	NA	NA	NA	NA	NA	0	level5	NA	NA	NA	NA	NA	down
7.622_459.2323	0.2907	0.0007	0.0047	MM:NahG	C18:pos	NA	C20 H37 N5 O3 S2	459.232	7.622	NA	NA	NA	NA	NA	NA	NA	0	level5	NA	NA	NA	NA	NA	down
7.41_234.1257	0.293	0	0.0005	MM:NahG	C18:pos	Stiripentol	C14 H18 O3	234.126	7.41	NA	S4470940	NA	1e-04	0.6086	NA	NA	13	level4	NA	NA	NA	NA	NA	down
5.804_207.0391	0.2935	0	0.0007	MM:NahG	C18:pos	227689	C7 H5 N5 O3	207.039	5.804	null	S63542	HMDB0033136	-1e-04	-0.6833	NA	NA	1	level4	Organoheterocyclic compounds	Pteridines and derivatives	Pterins and derivatives	Pteridines and derivatives	NA	down
6.985_501.2579	0.2945	0.0006	0.0041	MM:NahG	C18:pos	NA	C24 H39 N O10	501.258	6.985	NA	NA	NA	NA	NA	NA	NA	0	level5	NA	NA	NA	NA	NA	down
7.48_166.0997	0.2947	0.0004	0.0034	MM:NahG	C18:pos	Tbhq	C10 H14 O2	166.1	7.48	null	S15235	HMDB0032062	3e-04	1.7835	NA	NA	46	level4	Benzenoids	Benzene and substituted derivatives	Phenylpropanes	Benzene and derivatives	NA	down
8.818_326.3295	0.2947	0.001	0.0059	MM:NahG	C18:pos	NA	C20 H42 N2 O	326.329	8.818	NA	NA	NA	NA	NA	NA	NA	0	level5	NA	NA	NA	NA	NA	down
0.93_168.1378	0.2953	0.0095	0.0259	MM:NahG	C18:pos	NA	C8 H16 N4	168.138	0.93	NA	NA	NA	NA	NA	NA	NA	0	level5	NA	NA	NA	NA	NA	down
5.678_537.2795	0.296	0.0016	0.0079	MM:NahG	C18:pos	NA	C18 H44 N5 O11 P	537.279	5.678	NA	NA	NA	NA	NA	NA	NA	0	level5	NA	NA	NA	NA	NA	down
6.52_465.2214	0.296	0.0013	0.0072	MM:NahG	C18:pos	NA	C21 H41 N O4 P2 S	465.221	6.52	NA	NA	NA	NA	NA	NA	NA	0	level5	NA	NA	NA	NA	NA	down
4.495_160.0737	0.2961	0.0024	0.0105	MM:NahG	C18:pos	6-carboxyhexanoate	C7 H12 O4	160.074	4.495	C02656	BGI634	HMDB0000857	1e-04	0.7694	35.3	NA	13	level3	Organic acids	Carboxylic acids [Fig]	Dicarboxylic acids	Organic acids	map00780 Biotin metabolism; map01100 Metabolic pathways;	down
7.843_258.0781	0.2968	0.0085	0.0241	MM:NahG	C18:pos	Sulnidazole	C9 H14 N4 O3 S	258.078	7.843	NA	S2300988	NA	-5e-04	-2.0936	NA	NA	3	level4	NA	NA	NA	NA	NA	down
4.497_320.1471	0.2971	0.003	0.0119	MM:NahG	C18:pos	Valproic acid beta-d-glucuronide	C14 H24 O8	320.147	4.497	null	S79488	HMDB0000901	0	-0.0179	NA	NA	2	level4	Organic oxygen compounds	Organooxygen compounds	Carbohydrates and carbohydrate conjugates	Carbohydrates	NA	down
9.899_344.2027	0.2971	0.0012	0.0067	MM:NahG	C18:pos	NA	C18 H32 O4 S	344.203	9.899	NA	NA	NA	NA	NA	NA	49.3	0	level5	NA	NA	NA	NA	NA	down
11.522_566.4313	0.2978	0.0001	0.0018	MM:NahG	C18:pos	NA	C34 H63 O2 P S	566.431	11.522	NA	NA	NA	NA	NA	NA	NA	0	level5	NA	NA	NA	NA	NA	down
6.763_154.0996	0.2979	0.0009	0.0057	MM:NahG	C18:pos	Ri2735000	C9 H14 O2	154.1	6.763	null	S7801	HMDB0031302	3e-04	1.7556	NA	NA	21	level4	Lipids and lipid-like molecules	Fatty Acyls	Fatty acid esters	Fatty acyls[FA]	NA	down
7.888_501.2944	0.2979	0	0.0006	MM:NahG	C18:pos	NA	C26 H39 N5 O5	501.294	7.888	NA	NA	NA	NA	NA	NA	NA	0	level5	NA	NA	NA	NA	NA	down
5.927_293.1628	0.298	0.0056	0.0181	MM:NahG	C18:pos	Anastrozole	C17 H19 N5	293.163	5.927	C08159	S2102	HMDB0015348	-0.0013	-4.3098	NA	NA	2	level4	Benzenoids	Benzene and substituted derivatives	Phenylpropanes	Benzene and derivatives	NULL	down
3.819_365.2049	0.2982	0.0012	0.0068	MM:NahG	C18:pos	6-amino-2-methyl-2-heptanyl (1,3-dimethyl-2,6-dioxo-1,2,3,6-tetrahydro-7h-purin-7-yl)acetate	C17 H27 N5 O4	365.205	3.819	NA	S30791481	NA	-0.0014	-3.8074	NA	NA	1	level4	NA	NA	NA	NA	NA	down
0.745_188.0665	0.2985	0.0012	0.0066	MM:NahG	C18:pos	[(4z)-5-(methylsulfanyl)-4-penten-2-yn-1-yl]benzene	C12 H12 S	188.066	0.745	null	S30776947	HMDB0032688	5e-04	2.5669	NA	NA	1	level4	Benzenoids	Benzene and substituted derivatives	null	Benzene and derivatives	NA	down
2.99_210.1007	0.2987	0.0123	0.0313	MM:NahG	C18:pos	Aprobarbital	C10 H14 N2 O3	210.101	2.99	C07826	S6221	HMDB0015441	3e-04	1.2912	NA	NA	2	level4	Organoheterocyclic compounds	Diazines	Pyrimidines and pyrimidine derivatives	Pyrimidines and pyrimidine derivatives	NULL	down
8.494_371.3032	0.2991	0.0045	0.0156	MM:NahG	C18:pos	4149853	C21 H41 N O4	371.303	8.494	null	S30776567	HMDB0005066	-3e-04	-0.8589	NA	NA	1	level4	Lipids and lipid-like molecules	Fatty Acyls	Fatty acid esters	Fatty acyls[FA]	NA	down
9.94_292.2402	0.2997	0	0.0009	MM:NahG	C18:pos	3β-androstanediol	C19 H32 O2	292.24	9.94	C12525	S211834	HMDB0000493	0	-0.0756	NA	NA	15	level4	Lipids and lipid-like molecules	Steroids and steroid derivatives	Androstane steroids	Steroids and derivatives	NULL	down
7.934_528.2946	0.3007	0.001	0.0061	MM:NahG	C18:pos	NA	C28 H40 N4 O6	528.295	7.934	NA	NA	NA	NA	NA	NA	NA	0	level5	NA	NA	NA	NA	NA	down
6.717_354.1356	0.3013	0.0076	0.0221	MM:NahG	C18:pos	NA	C15 H22 N4 O4 S	354.136	6.717	NA	NA	NA	NA	NA	NA	NA	0	level5	NA	NA	NA	NA	NA	down
7.376_670.4631	0.3014	0.0043	0.0149	MM:NahG	C18:pos	NA	C35 H67 N4 O4 P S	670.463	7.376	NA	NA	NA	NA	NA	NA	NA	0	level5	NA	NA	NA	NA	NA	down
5.074_244.0625	0.3016	0.0004	0.0033	MM:NahG	C18:pos	Carnidazole	C8 H12 N4 O3 S	244.062	5.074	NA	S2297829	NA	-5e-04	-2.0381	NA	NA	1	level4	NA	NA	NA	NA	NA	down
5.805_305.0688	0.3017	0.0006	0.0041	MM:NahG	C18:pos	Cepharadione a	C18 H11 N O4	305.069	5.805	null	S85344	HMDB0034364	0	-0.0132	NA	NA	3	level4	Alkaloids and derivatives	Aporphines	4,5-dioxoaporphines	Alkaloids and derivatives	NA	down
11.048_445.4286	0.3021	0.0075	0.022	MM:NahG	C18:pos	NA	C30 H55 N O	445.429	11.048	NA	NA	NA	NA	NA	NA	NA	0	level5	NA	NA	NA	NA	NA	down
10.25_618.4829	0.3023	0.0148	0.0356	MM:NahG	C18:pos	NA	C34 H70 N2 O3 S2	618.483	10.25	NA	NA	NA	NA	NA	NA	NA	0	level5	NA	NA	NA	NA	NA	down
4.495_124.0527	0.3025	0.0013	0.0072	MM:NahG	C18:pos	Guaiacol	C7 H8 O2	124.053	4.495	C15572	S447	HMDB0001398	3e-04	2.0977	NA	NA	14	level4	Benzenoids	Phenols	Methoxyphenols	Phenols and derivatives	NULL	down
9.417_479.3381	0.3025	0.0015	0.0079	MM:NahG	C18:pos	1-(1z-hexadecenyl)-sn-glycero-3-phosphocholine	C24 H50 N O6 P	479.338	9.417	null	S9093054	HMDB0010407	5e-04	1.0801	NA	NA	1	level4	Lipids and lipid-like molecules	Glycerophospholipids	Glycerophosphocholines	Glycerophospholipids[GP]	NA	down
7.524_298.178	0.303	0.0149	0.0357	MM:NahG	C18:pos	3,14-dihydro-15-keto-tetranor prostaglandin e2	C16 H26 O5	298.178	7.524	NA	MReference-9791	NA	0	-0.0349	NA	56.5	3	level3	NA	NA	NA	NA	NA	down
4.201_179.095	0.3031	0.0003	0.0029	MM:NahG	C18:pos	Salsolinol	C10 H13 N O2	179.095	4.201	C09642	MReference-594	HMDB0042012	3e-04	1.8489	22.2	42.9	19	level3	NA	NA	NA	NA	NA	down
3.555_207.0357	0.3038	0.0001	0.0014	MM:NahG	C18:pos	NA	C10 H9 N O2 S	207.036	3.555	NA	NA	NA	NA	NA	NA	NA	0	level5	NA	NA	NA	NA	NA	down
6.947_322.0137	0.3039	0.0014	0.0074	MM:NahG	C18:pos	Dextramycin	C11 H12 Cl2 N2 O5	322.014	6.947	NA	S292	NA	0.0014	4.403	NA	NA	2	level4	NA	NA	NA	NA	NA	down
8.602_316.0985	0.304	0.0012	0.0069	MM:NahG	C18:pos	NA	C16 H17 N2 O3 P	316.099	8.602	NA	NA	NA	NA	NA	NA	NA	0	level5	NA	NA	NA	NA	NA	down
10.993_631.4938	0.3042	0.0025	0.0107	MM:NahG	C18:pos	NA	C36 H70 Cl N O5	631.494	10.993	NA	NA	NA	NA	NA	NA	NA	0	level5	NA	NA	NA	NA	NA	down
4.575_346.2103	0.3047	0.0001	0.0016	MM:NahG	C18:pos	NA	C16 H30 N2 O6	346.21	4.575	NA	NA	NA	NA	NA	NA	54.9	0	level5	NA	NA	NA	NA	NA	down
7.778_297.2304	0.3048	0.0146	0.0353	MM:NahG	C18:pos	NA	C17 H31 N O3	297.23	7.778	NA	NA	NA	NA	NA	NA	NA	0	level5	NA	NA	NA	NA	NA	down
8.34_298.1091	0.3049	0.0003	0.0029	MM:NahG	C18:pos	NA	C12 H18 N4 O3 S	298.109	8.34	NA	NA	NA	NA	NA	NA	NA	0	level5	NA	NA	NA	NA	NA	down
6.077_291.147	0.3054	0.0003	0.0027	MM:NahG	C18:pos	Befunolol	C16 H21 N O4	291.147	6.077	NA	S2219	NA	-1e-04	-0.2273	NA	NA	4	level4	NA	NA	NA	NA	NA	down
6.623_244.1675	0.3056	0.0056	0.0181	MM:NahG	C18:pos	Brassylic acid	C13 H24 O4	244.167	6.623	null	S10026	HMDB0002327	1e-04	0.2198	NA	NA	7	level4	Lipids and lipid-like molecules	Fatty Acyls	Fatty acids and conjugates	Fatty acyls[FA]	NA	down
4.825_234.066	0.3057	0.0001	0.0013	MM:NahG	C18:pos	NA	C10 H15 Cl O4	234.066	4.825	NA	NA	NA	NA	NA	NA	NA	0	level5	NA	NA	NA	NA	NA	down
0.641_105.9435	0.3058	0.0002	0.0023	MM:NahG	C18:pos	NA	NA	105.944	0.641	NA	NA	NA	NA	NA	NA	NA	0	level5	NA	NA	NA	NA	NA	down
4.584_298.1529	0.306	0.0027	0.0111	MM:NahG	C18:pos	Olomoucine	C15 H18 N6 O	298.153	4.584	null	S4431	HMDB0035233	-0.0013	-4.4592	NA	NA	1	level4	Organoheterocyclic compounds	Imidazopyrimidines	Purines and purine derivatives	Purines and derivatives	NA	down
2.339_111.0687	0.3066	0.0003	0.0031	MM:NahG	C18:pos	1-vinyl-2-pyrrolidone	C6 H9 N O	111.069	2.339	NA	S6651	NA	3e-04	2.3987	NA	NA	10	level4	NA	NA	NA	NA	NA	down
7.717_356.1599	0.3067	0.0047	0.016	MM:NahG	C18:pos	NA	C17 H30 N2 P2 S	356.16	7.717	NA	NA	NA	NA	NA	NA	NA	0	level5	NA	NA	NA	NA	NA	down
6.731_275.1522	0.3073	0.001	0.0061	MM:NahG	C18:pos	Rolipram	C16 H21 N O3	275.152	6.731	NA	S4913	NA	0	0.1754	NA	NA	10	level4	NA	NA	NA	NA	NA	down
6.339_232.0625	0.3077	0.0041	0.0144	MM:NahG	C18:pos	Sampangine	C15 H8 N2 O	232.062	6.339	null	S343168	HMDB0034291	-0.0011	-4.8058	NA	NA	1	level4	Alkaloids and derivatives	1-azaoxoaporphines	null	Alkaloids and derivatives	NA	down
5.804_115.0458	0.3078	0.0005	0.0041	MM:NahG	C18:pos	Butyl isothiocyanate	C5 H9 N S	115.046	5.804	null	S11124	HMDB0031328	2e-04	2.0087	NA	NA	3	level4	NA	NA	NA	NA	NA	down
8.234_258.1144	0.308	0.0067	0.0204	MM:NahG	C18:pos	NA	C11 H19 N2 O3 P	258.114	8.234	NA	NA	NA	NA	NA	NA	NA	0	level5	NA	NA	NA	NA	NA	down
0.647_577.7642	0.3082	0.0095	0.0259	MM:NahG	C18:pos	NA	C5 H6 Cl O18 P3 S3	577.764	0.647	NA	NA	NA	NA	NA	NA	NA	0	level5	NA	NA	NA	NA	NA	down
0.675_483.7746	0.3087	0.0008	0.0052	MM:NahG	C18:pos	NA	NA	483.775	0.675	NA	NA	NA	NA	NA	NA	NA	0	level5	NA	NA	NA	NA	NA	down
6.304_461.1728	0.3089	0.0004	0.0031	MM:NahG	C18:pos	N-{2-[4-({(z)-hydroxy[(trans-4-hydroxycyclohexyl)imino]methyl}sulfamoyl)phenyl]ethyl}-5-methyl-2-pyrazinecarboximidic acid	C21 H27 N5 O5 S	461.173	6.304	null	S35031823	HMDB0060935	-5e-04	-1.0149	NA	NA	3	level4	Benzenoids	Benzene and substituted derivatives	Benzenesulfonamides	Benzene and derivatives	NA	down
7.844_244.0989	0.3091	0.0183	0.0413	MM:NahG	C18:pos	NA	C9 H16 N4 O2 S	244.099	7.844	NA	NA	NA	NA	NA	NA	NA	0	level5	NA	NA	NA	NA	NA	down
0.647_257.8923	0.3094	0.0003	0.0027	MM:NahG	C18:pos	NA	NA	257.892	0.647	NA	NA	NA	NA	NA	NA	NA	0	level5	NA	NA	NA	NA	NA	down
6.624_479.2499	0.3096	0.0187	0.0421	MM:NahG	C18:pos	NA	C19 H38 N5 O7 P	479.25	6.624	NA	NA	NA	NA	NA	NA	NA	0	level5	NA	NA	NA	NA	NA	down
6.343_593.3416	0.3097	0.0024	0.0103	MM:NahG	C18:pos	NA	C22 H52 N5 O11 P	593.342	6.343	NA	NA	NA	NA	NA	NA	NA	0	level5	NA	NA	NA	NA	NA	down
3.209_612.2737	0.3111	0.0114	0.0295	MM:NahG	C18:pos	NA	C25 H44 N2 O15	612.274	3.209	NA	NA	NA	NA	NA	NA	NA	0	level5	NA	NA	NA	NA	NA	down
7.853_295.1571	0.3122	0.002	0.0092	MM:NahG	C18:pos	(4r,13r)-beloxepin	C19 H21 N O2	295.157	7.853	NA	S145761	NA	-1e-04	-0.4668	NA	NA	4	level4	NA	NA	NA	NA	NA	down
5.46_174.0684	0.313	0.0015	0.0079	MM:NahG	C18:pos	Menadiol	C11 H10 O2	174.068	5.46	NA	S9794	NA	3e-04	1.8379	NA	NA	7	level4	NA	NA	NA	NA	NA	down
6.197_197.1532	0.3132	0.0014	0.0076	MM:NahG	C18:pos	NA	C10 H19 N3 O	197.153	6.197	NA	NA	NA	NA	NA	NA	NA	0	level5	NA	NA	NA	NA	NA	down
4.419_241.1316	0.3134	0.0003	0.0028	MM:NahG	C18:pos	Mfcd08277025	C12 H19 N O4	241.132	4.419	NA	S112971	NA	2e-04	0.6688	NA	NA	2	level4	NA	NA	NA	NA	NA	down
7.5_197.1783	0.3143	0.0001	0.0011	MM:NahG	C18:pos	NA	C12 H23 N O	197.178	7.5	NA	NA	NA	NA	NA	NA	NA	0	level5	NA	NA	NA	NA	NA	down
8.999_224.1778	0.3144	0.0066	0.0202	MM:NahG	C18:pos	Linalyl butyrate	C14 H24 O2	224.178	8.999	null	S56116	HMDB0030427	1e-04	0.5906	NA	NA	31	level4	Lipids and lipid-like molecules	Prenol lipids	Monoterpenoids	Terpenoids	NA	down
5.934_164.0688	0.3147	0.0037	0.0136	MM:NahG	C18:pos	Α-l-fucopyranose	C6 H12 O5	164.069	5.934	NA	S388645	NA	3e-04	2.076	NA	NA	31	level4	NA	NA	NA	NA	NA	down
6.974_346.178	0.3148	0.0162	0.0379	MM:NahG	C18:pos	Gibberellin a24	C20 H26 O5	346.178	6.974	NA	S391668	NA	0	-0.0732	NA	NA	20	level4	NA	NA	NA	NA	NA	down
2.109_251.102	0.3152	0.0116	0.0297	MM:NahG	C18:pos	Deoxyadenosine	C10 H13 N5 O3	251.102	2.109	C00559	BGI213	HMDB0000101	1e-04	0.4661	96.6	92.9	3	level1	Nucleic acids	Nucleosides [Fig]	Deoxyribonucleosides	Nucleic acids	map00230 Purine metabolism; map01100 Metabolic pathways;	down
9.674_294.2559	0.3153	0.0021	0.0097	MM:NahG	C18:pos	Methyl linoleate	C19 H34 O2	294.256	9.674	null	S4447491	HMDB0034381	0	-0.0164	NA	NA	6	level4	Lipids and lipid-like molecules	Fatty Acyls	Lineolic acids and derivatives	Fatty acyls[FA]	NA	down
4.115_118.0633	0.3156	0.011	0.0288	MM:NahG	C18:pos	3-hydroxy-3-methylbutanoic acid	C5 H10 O3	118.063	4.115	NA	MReference-196	NA	3e-04	2.269	NA	53.6	18	level3	NA	NA	NA	NA	NA	down
0.734_133.1105	0.316	0.0006	0.0043	MM:NahG	C18:pos	2,2'-iminodipropan-1-ol	C6 H15 N O2	133.111	0.734	NA	S37226	NA	3e-04	2.0496	NA	NA	1	level4	NA	NA	NA	NA	NA	down
6.006_206.092	0.3162	0.0003	0.003	MM:NahG	C18:pos	NA	C8 H10 N6 O	206.092	6.006	NA	NA	NA	NA	NA	NA	NA	0	level5	NA	NA	NA	NA	NA	down
7.035_459.2472	0.3165	0.0034	0.0128	MM:NahG	C18:pos	NA	C16 H38 N5 O8 P	459.247	7.035	NA	NA	NA	NA	NA	NA	NA	0	level5	NA	NA	NA	NA	NA	down
9.933_304.2402	0.3177	0.0014	0.0076	MM:NahG	C18:pos	Icosa-5,8,11,14-tetraenoic acid	C20 H32 O2	304.24	9.933	NA	S4471967	NA	0	-0.1561	NA	NA	36	level4	NA	NA	NA	NA	NA	down
7.469_128.0476	0.3178	0.014	0.0342	MM:NahG	C18:pos	Furaneol	C6 H8 O3	128.048	7.469	C20717	S18218	HMDB0040594	3e-04	2.0244	NA	NA	15	level4	Organoheterocyclic compounds	Dihydrofurans	Furanones	Furanones	NULL	down
3.861_376.0218	0.3183	0.0001	0.0016	MM:NahG	C18:pos	Haloxazolam	C17 H14 Br F N2 O2	376.022	3.861	NA	S3442	NA	-5e-04	-1.2008	NA	NA	1	level4	NA	NA	NA	NA	NA	down
6.339_218.0834	0.3186	0.0032	0.0124	MM:NahG	C18:pos	[similar to: u-44069; δmass: -132.1623 da]	NA	218.083	6.339	NA	NA	NA	NA	NA	NA	NA	0	level5	NA	NA	NA	NA	NA	down
4.18_238.1319	0.3192	0.0002	0.0021	MM:NahG	C18:pos	Seconal	C12 H18 N2 O3	238.132	4.18	null	S5005	HMDB0014562	2e-04	0.6893	NA	NA	2	level4	Organoheterocyclic compounds	Diazines	Pyrimidines and pyrimidine derivatives	Pyrimidines and pyrimidine derivatives	NA	down
6.346_586.2301	0.3195	0.0023	0.0102	MM:NahG	C18:pos	NA	C30 H41 N2 O4 P3	586.23	6.346	NA	NA	NA	NA	NA	NA	NA	0	level5	NA	NA	NA	NA	NA	down
6.946_306.0414	0.3209	0.0164	0.0382	MM:NahG	C18:pos	(2e)-3-(4,5-dihydroxy-2,3-dimethoxyphenyl)-2-propen-1-yl hydrogen sulfate	C11 H14 O8 S	306.041	6.946	null	S74852327	HMDB0128720	5e-04	1.6579	NA	NA	4	level4	Benzenoids	Phenols	Methoxyphenols	Phenols and derivatives	NA	down
8.385_338.2456	0.3209	0.0027	0.011	MM:NahG	C18:pos	11-deoxyprostaglandin e1	C20 H34 O4	338.246	8.385	NA	S4446182	NA	-1e-04	-0.251	NA	39.4	16	level4	NA	NA	NA	NA	NA	down
9.448_218.1673	0.3214	0.0111	0.029	MM:NahG	C18:pos	(+)-nootkatone	C15 H22 O	218.167	9.448	NA	S1064812	NA	2e-04	0.8818	NA	NA	49	level4	NA	NA	NA	NA	NA	down
6.762_108.0941	0.3215	0.0004	0.0034	MM:NahG	C18:pos	4-vinylcyclohexene	C8 H12	108.094	6.762	NA	S7218	NA	2e-04	2.1078	NA	NA	2	level4	NA	NA	NA	NA	NA	down
2.965_171.1262	0.3218	0.001	0.0061	MM:NahG	C18:pos	Gabapentin	C9 H17 N O2	171.126	2.965	C07018	S3328	HMDB0005015	3e-04	1.8952	NA	NA	1	level4	Organic acids and derivatives	Carboxylic acids and derivatives	Amino acids, peptides, and analogues	Amino acids, peptides, and analogues	NULL	down
4.366_357.194	0.3218	0.0011	0.0063	MM:NahG	C18:pos	(.+/-.)-laudanosine	C21 H27 N O4	357.194	4.366	null	S14792	HMDB0030213	-1e-04	-0.1483	NA	NA	4	level4	Organoheterocyclic compounds	Isoquinolines and derivatives	Benzylisoquinolines	Benzylisoquinolines	NA	down
5.812_226.0519	0.3225	0.0005	0.0039	MM:NahG	C18:pos	NA	C9 H11 N2 O3 P	226.052	5.812	NA	NA	NA	NA	NA	NA	NA	0	level5	NA	NA	NA	NA	NA	down
5.463_242.1156	0.323	0.0139	0.034	MM:NahG	C18:pos	1,5-diphenylcarbazide	C13 H14 N4 O	242.116	5.463	NA	S8459	NA	-0.0012	-4.8717	NA	NA	1	level4	NA	NA	NA	NA	NA	down
6.588_425.2414	0.323	0.0075	0.022	MM:NahG	C18:pos	NA	C23 H31 N5 O3	425.241	6.588	NA	NA	NA	NA	NA	NA	NA	0	level5	NA	NA	NA	NA	NA	down
8.246_360.2275	0.3231	0.0056	0.0181	MM:NahG	C18:pos	NA	C19 H39 P3	360.228	8.246	NA	NA	NA	NA	NA	NA	35	0	level5	NA	NA	NA	NA	NA	down
5.479_318.183	0.3235	0.002	0.0092	MM:NahG	C18:pos	Coenzyme q2	C19 H26 O4	318.183	5.479	C00399	S4444053	HMDB0006709	-1e-04	-0.1762	NA	NA	9	level4	Lipids and lipid-like molecules	Prenol lipids	Quinone and hydroquinone lipids	Quinone	map00130 Ubiquinone and other terpenoid-quinone biosynthesis; map00190 Oxidative phosphorylation; map01100 Metabolic pathways; map01110 Biosynthesis of secondary metabolites;	down
8.888_306.2556	0.3237	0.0103	0.0275	MM:NahG	C18:pos	8z,11z,14z-eicosatrienoic acid	C20 H34 O2	306.256	8.888	C03242	MReference-349	HMDB0002925	-2e-04	-0.8014	NA	30	26	level3	FA Fatty acyls	FA01 Fatty Acids and Conjugates	FA0103 Unsaturated fatty acids	Fatty acyls[FA]	map00591 Linoleic acid metabolism; map01040 Biosynthesis of unsaturated fatty acids; map01100 Metabolic pathways;	down
7.411_274.1181	0.3241	0	0.0011	MM:NahG	C18:pos	NA	C13 H25 P3	274.118	7.411	NA	NA	NA	NA	NA	NA	NA	0	level5	NA	NA	NA	NA	NA	down
6.691_388.2249	0.3244	0.0028	0.0115	MM:NahG	C18:pos	3225312	C23 H32 O5	388.225	6.691	NA	S224353	NA	0	-0.0524	NA	NA	5	level4	NA	NA	NA	NA	NA	down
6.759_185.1419	0.3259	0	0.0007	MM:NahG	C18:pos	Atagabalin	C10 H19 N O2	185.142	6.759	NA	S7970252	NA	4e-04	1.9019	NA	NA	1	level4	NA	NA	NA	NA	NA	down
11.047_450.3839	0.3267	0.0001	0.0015	MM:NahG	C18:pos	NA	C32 H50 O	450.384	11.047	NA	NA	NA	NA	NA	NA	NA	0	level5	NA	NA	NA	NA		down
6.339_234.0557	0.3267	0.0026	0.011	MM:NahG	C18:pos	NA	C11 H11 N2 O2 P	234.056	6.339	NA	NA	NA	NA	NA	NA	NA	0	level5	NA	NA	NA	NA	NA	down
8.714_258.1832	0.3274	0.0116	0.0298	MM:NahG	C18:pos	2376	C14 H26 O4	258.183	8.714	null	S7758	HMDB0040429	1e-04	0.2582	NA	42.3	9	level4	Lipids and lipid-like molecules	Fatty Acyls	Fatty acid esters	Fatty acyls[FA]	NA	down
5.81_244.0625	0.3276	0.0056	0.0181	MM:NahG	C18:pos	Carnidazole	C8 H12 N4 O3 S	244.062	5.81	NA	S2297829	NA	-5e-04	-2.2444	NA	NA	1	level4	NA	NA	NA	NA	NA	down
10.078_286.2297	0.3279	0.0024	0.0104	MM:NahG	C18:pos	Vitamin a	C20 H30 O	286.23	10.078	C17276	S393012	HMDB0000305	0	0.0812	47	95.8	17	level4	Lipids and lipid-like molecules	Prenol lipids	Retinoids	Prenol lipids[PR]	NULL	down
6.762_172.1103	0.3285	0.001	0.0061	MM:NahG	C18:pos	Oi1695000	C9 H16 O3	172.11	6.762	null	S15496	HMDB0040165	3e-04	1.9403	NA	NA	20	level4	Organic acids and derivatives	Keto acids and derivatives	Gamma-keto acids and derivatives	Organic acids	NA	down
6.627_397.2464	0.3288	0.003	0.0118	MM:NahG	C18:pos	NA	C22 H31 N5 O2	397.246	6.627	NA	NA	NA	NA	NA	NA	NA	0	level5	NA	NA	NA	NA	NA	down
6.869_540.2994	0.3288	0.007	0.0209	MM:NahG	C18:pos	NA	C23 H48 N4 O6 S2	540.299	6.869	NA	NA	NA	NA	NA	NA	NA	0	level5	NA	NA	NA	NA	NA	down
8.482_461.3358	0.3301	0.0003	0.0026	MM:NahG	C18:pos	Psychosine	C24 H47 N O7	461.336	8.482	NA	MReference-565	NA	6e-04	1.2821	NA	56.6	5	level3	NA	NA	NA	NA	NA	down
7.242_255.1836	0.3303	0.0002	0.0025	MM:NahG	C18:pos	NA	C14 H25 N O3	255.184	7.242	NA	NA	NA	NA	NA	NA	NA	0	level5	NA	NA	NA	NA	NA	down
10.467_417.3605	0.3314	0.0005	0.0037	MM:NahG	C18:pos	(5z,8z,11z,14z)-n-(2-methoxyethyl)-16,16-dimethyl-5,8,11,14-docosatetraenamide	C27 H47 N O2	417.361	10.467	NA	S4446547	NA	-2e-04	-0.3795	NA	NA	3	level4	NA	NA	NA	NA	NA	down
9.433_437.2908	0.3315	0.0026	0.0109	MM:NahG	C18:pos	2-aminoethyl (2r)-3-[(1z)-1-hexadecen-1-yloxy]-2-hydroxypropyl hydrogen phosphate	C21 H44 N O6 P	437.291	9.433	null	S24769219	HMDB0011152	2e-04	0.5009	NA	NA	1	level4	Lipids and lipid-like molecules	Glycerophospholipids	Glycerophosphoethanolamines	Amines and derivatives	NA	down
6.094_195.1263	0.3319	0.0008	0.005	MM:NahG	C18:pos	4-(2-aminopropoxy)-3,5-dimethylphenol	C11 H17 N O2	195.126	6.094	null	S84217	HMDB0060954	4e-04	2.008	NA	NA	2	level4	Benzenoids	Phenols	4-alkoxyphenols	Phenols and derivatives	NA	down
3.861_362.0426	0.332	0.0007	0.0046	MM:NahG	C18:pos	NA	C14 H11 N4 O6 P	362.043	3.861	NA	NA	NA	NA	NA	NA	NA	0	level5	NA	NA	NA	NA	NA	down
7.468_244.1312	0.3324	0.008	0.023	MM:NahG	C18:pos	Veliparib	C13 H16 N4 O	244.131	7.468	NA	S10134775	NA	-0.0012	-4.9503	NA	NA	2	level4	NA	NA	NA	NA	NA	down
7.605_240.1363	0.3331	0.0003	0.003	MM:NahG	C18:pos	Imiquimod	C14 H16 N4	240.136	7.605	null	S51809	HMDB0014862	-0.0012	-4.9691	NA	NA	3	level4	Organoheterocyclic compounds	Quinolines and derivatives	Imidazoquinolines	Imidazoquinolines	NA	down
9.274_332.2205	0.3335	0.0042	0.0147	MM:NahG	C18:pos	NA	C17 H32 O6	332.221	9.274	NA	NA	NA	NA	NA	NA	NA	1	level5	NA	NA	NA	NA	NA	down
6.622_439.2573	0.3342	0.0002	0.0025	MM:NahG	C18:pos	(3s,7r,8r,12as,17ar,17br)-3-hydroxy-3,8-diisopropyl-7-methyldodecahydro[1,6,11]trioxacyclopentadecino[2,3,4-gh]pyrrolizine-2,5,10(7h)-trione	C23 H37 N O7	439.257	6.622	NA	S391091	NA	3e-04	0.6351	NA	NA	1	level4	NA	NA	NA	NA	NA	down
0.613_355.8985	0.3345	0	0.0007	MM:NahG	C18:pos	NA	C11 H5 N2 O2 P S4	355.899	0.613	NA	NA	NA	NA	NA	NA	NA	0	level5	NA	NA	NA	NA	NA	down
10.352_643.4214	0.3347	0.0049	0.0164	MM:NahG	C18:pos	NA	C29 H63 Cl N5 O6 P	643.421	10.352	NA	NA	NA	NA	NA	NA	NA	0	level5	NA	NA	NA	NA	NA	down
2.866_215.1524	0.335	0.0057	0.0183	MM:NahG	C18:pos	11343172	C11 H21 N O3	215.152	2.866	NA	S94028	NA	3e-04	1.223	NA	NA	2	level4	NA	NA	NA	NA	NA	down
10.069_330.2558	0.3352	0.0066	0.0202	MM:NahG	C18:pos	Ethyl eicosapentaenoic acid	C22 H34 O2	330.256	10.069	C16184	S8007147	HMDB0039530	-1e-04	-0.287	NA	58.3	19	level4	Lipids and lipid-like molecules	Fatty Acyls	Fatty acid esters	Fatty acyls[FA]	NULL	down
7.907_206.1157	0.3353	0.0003	0.003	MM:NahG	C18:pos	NA	C9 H18 O5	206.116	7.907	NA	NA	NA	NA	NA	NA	NA	0	level5	NA	NA	NA	NA	NA	down
5.194_241.0951	0.3355	0.0109	0.0285	MM:NahG	C18:pos	Methocarbamol	C11 H15 N O5	241.095	5.194	null	S3964	HMDB0014567	1e-04	0.3899	NA	NA	1	level4	Benzenoids	Phenol ethers	Anisoles	Benzene and derivatives	NA	down
9.13_320.235	0.336	0.0061	0.0191	MM:NahG	C18:pos	Icomucret	C20 H32 O3	320.235	9.13	C04742	S4444307	HMDB0003876	-2e-04	-0.5998	NA	80	61	level4	Lipids and lipid-like molecules	Fatty Acyls	Eicosanoids	Fatty acyls[FA]	map00590 Arachidonic acid metabolism;	down
10.035_187.1175	0.3363	0.012	0.0307	MM:NahG	C18:pos	NA	NA	187.118	10.035	NA	NA	NA	NA	NA	NA	NA	0	level5	NA	NA	NA	NA	NA	down
5.81_274.0505	0.3363	0.0015	0.0076	MM:NahG	C18:pos	4-hydroxy-5-(phenyl)-valeric acid-o-sulphate	C11 H14 O6 S	274.05	5.81	null	S35031668	HMDB0059981	-6e-04	-2.0563	NA	NA	7	level4	Benzenoids	Benzene and substituted derivatives	null	Benzene and derivatives	NA	down
8.101_374.1766	0.3371	0.0166	0.0386	MM:NahG	C18:pos	Hydroxyzine	C21 H27 Cl N2 O2	374.177	8.101	C07045	S3531	HMDB0014697	5e-04	1.2579	NA	NA	1	level4	Benzenoids	Benzene and substituted derivatives	Diphenylmethanes	Benzene and derivatives	NULL	down
0.742_337.1363	0.3375	0.0028	0.0115	MM:NahG	C18:pos	Streptobiosamine	C13 H23 N O9	337.136	0.742	NA	S16739596	NA	-0.001	-2.9751	NA	NA	2	level4	NA	NA	NA	NA	NA	down
5.81_273.0421	0.3379	0.001	0.006	MM:NahG	C18:pos	NA	NA	273.042	5.81	NA	NA	NA	NA	NA	NA	NA	0	level5	NA	NA	NA	NA	NA	down
5.484_183.1375	0.3382	0	0.001	MM:NahG	C18:pos	NA	C9 H17 N3 O	183.137	5.484	NA	NA	NA	NA	NA	NA	NA	0	level5	NA	NA	NA	NA	NA	down
6.001_198.1259	0.3383	0.002	0.0092	MM:NahG	C18:pos	NA	C11 H18 O3	198.126	6.001	NA	NA	NA	NA	NA	NA	NA	0	level5	NA	NA	NA	NA	NA	down
10.148_637.5131	0.3385	0.008	0.0229	MM:NahG	C18:pos	NA	C32 H74 N5 O P3	637.513	10.148	NA	NA	NA	NA	NA	NA	NA	0	level5	NA	NA	NA	NA	NA	down
10.817_548.4429	0.3387	0.0144	0.0348	MM:NahG	C18:pos	NA	C27 H60 N6 O3 S	548.443	10.817	NA	NA	NA	NA	NA	NA	NA	0	level5	NA	NA	NA	NA	NA	down
8.085_312.2089	0.3388	0.0183	0.0414	MM:NahG	C18:pos	Levonorgestrel	C21 H28 O2	312.209	8.085	C08153	S12560	HMDB0014511	0	-0.1376	NA	NA	13	level4	Lipids and lipid-like molecules	Steroids and steroid derivatives	Estrane steroids	Steroids and derivatives	NULL	down
9.578_404.1678	0.3388	0.0008	0.005	MM:NahG	C18:pos	NA	C13 H33 N4 O4 P S2	404.168	9.578	NA	NA	NA	NA	NA	NA	NA	0	level5	NA	NA	NA	NA	NA	down
10.033_171.1043	0.3389	0.0056	0.018	MM:NahG	C18:pos	Rasagiline	C12 H13 N	171.104	10.033	null	S2314553	HMDB0015454	-5e-04	-3.0411	NA	NA	1	level4	Benzenoids	Indanes	null	Benzene and derivatives	NA	down
6.476_305.1627	0.3389	0.0001	0.0012	MM:NahG	C18:pos	3-[4-[[4-(aminomethyl)cyclohexyl]-oxomethoxy]phenyl]propanoic acid	C17 H23 N O4	305.163	6.476	NA	S2579	NA	0	0.0439	NA	NA	9	level4	NA	NA	NA	NA	NA	down
3.858_314.0515	0.339	0	0.0006	MM:NahG	C18:pos	5'-phosphoribosyl-n-formylglycinamide	C8 H15 N2 O9 P	314.051	3.858	C04376	S115687	HMDB0001308	0	-0.0513	NA	NA	2	level4	Nucleosides, nucleotides, and analogues	Glycinamide ribonucleotides	null	Nucleic acids and analogues	map00230 Purine metabolism; map01100 Metabolic pathways; map01110 Biosynthesis of secondary metabolites;	down
1.269_257.1375	0.3397	0.0059	0.0187	MM:NahG	C18:pos	NA	C11 H19 N3 O4	257.137	1.269	NA	NA	NA	NA	NA	NA	NA	0	level5	NA	NA	NA	NA	NA	down
7.62_464.1876	0.3397	0.0015	0.0077	MM:NahG	C18:pos	3,4,13-trimethyl-5-{[(2z)-3-(methylsulfanyl)-2-propenoyl]oxy}-12-oxo-11,14-dioxatetracyclo[8.3.1.0~1,10~.0~3,8~]tetradec-2-yl (2e)-2-methyl-2-butenoate	C24 H32 O7 S	464.188	7.62	null	S35013283	HMDB0030901	7e-04	1.5615	NA	NA	2	level4	NA	NA	NA	NA	NA	down
8.044_315.2189	0.3398	0.004	0.0142	MM:NahG	C18:pos	(-)-bremazocine	C20 H29 N O2	315.219	8.044	NA	S391632	NA	-9e-04	-2.8874	NA	NA	1	level4	NA	NA	NA	NA	NA	down
4.854_152.1316	0.3402	0	0.0009	MM:NahG	C18:pos	1,8-diazabicyclo [5.4.0]undec-7-ene	C9 H16 N2	152.132	4.854	NA	MReference-3088	NA	3e-04	1.6728	NA	55.1	0	level3	NA	NA	NA	NA	NA	down
7.959_224.1778	0.3402	0.0003	0.0028	MM:NahG	C18:pos	Linalyl butyrate	C14 H24 O2	224.178	7.959	null	S56116	HMDB0030427	2e-04	0.773	NA	NA	31	level4	Lipids and lipid-like molecules	Prenol lipids	Monoterpenoids	Terpenoids	NA	down
5.073_196.0713	0.3404	0.0003	0.0031	MM:NahG	C18:pos	NA	C6 H8 N6 O2	196.071	5.073	NA	NA	NA	NA	NA	NA	NA	0	level5	NA	NA	NA	NA	NA	down
9.362_280.204	0.3405	0.0106	0.028	MM:NahG	C18:pos	12-hhtre	C17 H28 O3	280.204	9.362	NA	S4472190	NA	1e-04	0.4383	NA	NA	11	level4	NA	NA	NA	NA	NA	down
5.643_166.1473	0.3411	0.0013	0.0072	MM:NahG	C18:pos	NA	C10 H18 N2	166.147	5.643	NA	NA	NA	NA	NA	NA	NA	0	level5	NA	NA	NA	NA	NA	down
2.907_200.153	0.3412	0.0072	0.0213	MM:NahG	C18:pos	Hmba	C10 H20 N2 O2	200.153	2.907	null	S3490	HMDB0041901	5e-04	2.49	NA	NA	3	level4	Organic acids and derivatives	Carboximidic acids and derivatives	Carboximidic acids	Organic acids	NA	down
5.024_159.1262	0.3414	0.0001	0.0016	MM:NahG	C18:pos	Pregabalin	C8 H17 N O2	159.126	5.024	null	S4589156	HMDB0014375	3e-04	2.0463	NA	NA	3	level4	Organic acids and derivatives	Carboxylic acids and derivatives	Amino acids, peptides, and analogues	Amino acids, peptides, and analogues	NA	down
4.495_480.2214	0.3417	0.0022	0.0098	MM:NahG	C18:pos	NA	C21 H36 O12	480.221	4.495	NA	NA	NA	NA	NA	NA	NA	0	level5	NA	NA	NA	NA	NA	down
8.462_245.178	0.3422	0.0017	0.0084	MM:NahG	C18:pos	Tolperisone	C16 H23 N O	245.178	8.462	NA	S5310	NA	0	0.1276	NA	NA	4	level4	NA	NA	NA	NA	NA	down
0.65_341.8536	0.3425	0.0027	0.011	MM:NahG	C18:pos	NA	NA	341.854	0.65	NA	NA	NA	NA	NA	NA	NA	0	level5	NA	NA	NA	NA	NA	down
5.811_258.0781	0.3426	0.007	0.021	MM:NahG	C18:pos	Sulnidazole	C9 H14 N4 O3 S	258.078	5.811	NA	S2300988	NA	-6e-04	-2.1445	NA	NA	3	level4	NA	NA	NA	NA	NA	down
10.663_376.2652	0.3433	0.0013	0.0069	MM:NahG	C18:pos	NA	C20 H40 O4 S	376.265	10.663	NA	NA	NA	NA	NA	NA	NA	0	level5	NA	NA	NA	NA	NA	down
6.923_226.157	0.3436	0.0002	0.002	MM:NahG	C18:pos	(−)-trans-methyl dihydrojasmonate	C13 H22 O3	226.157	6.923	null	S1376701	HMDB0031740	1e-04	0.5396	NA	NA	2	level4	Lipids and lipid-like molecules	Fatty Acyls	Lineolic acids and derivatives	Fatty acyls[FA]	NA	down
7.874_280.0075	0.3441	0.0005	0.0038	MM:NahG	C18:pos	NA	C5 H16 Cl N2 O3 P3	280.007	7.874	NA	NA	NA	NA	NA	NA	NA	0	level5	NA	NA	NA	NA	NA	down
6.759_203.1525	0.3443	0.0001	0.0011	MM:NahG	C18:pos	NA	C10 H21 N O3	203.153	6.759	NA	NA	NA	NA	NA	NA	NA	0	level5	NA	NA	NA	NA	NA	down
9.393_336.2298	0.3443	0.004	0.0143	MM:NahG	C18:pos	Leukotriene b4	C20 H32 O4	336.23	9.393	C02165	S4444132	HMDB0001085	-2e-04	-0.7081	NA	47.6	61	level4	Lipids and lipid-like molecules	Fatty Acyls	Eicosanoids	Fatty acyls[FA]	map00590 Arachidonic acid metabolism; map01100 Metabolic pathways;	down
7.48_198.1259	0.3446	0.0046	0.0158	MM:NahG	C18:pos	NA	C11 H18 O3	198.126	7.48	NA	NA	NA	NA	NA	NA	NA	0	level5	NA	NA	NA	NA	NA	down
3.971_138.116	0.345	0.0005	0.0039	MM:NahG	C18:pos	NA	C8 H14 N2	138.116	3.971	NA	NA	NA	NA	NA	NA	NA	0	level5	NA	NA	NA	NA	NA	down
5.073_260.035	0.3456	0	0.0006	MM:NahG	C18:pos	4-allyl-2-hydroxy-6-methoxyphenyl hydrogen sulfate	C10 H12 O6 S	260.035	5.073	null	S74853778	HMDB0135261	-5e-04	-1.893	NA	NA	7	level4	Organic acids and derivatives	Organic sulfuric acids and derivatives	Arylsulfates	Organic acids	NA	down
5.884_305.1261	0.3461	0.0025	0.0106	MM:NahG	C18:pos	3,4-dihydroxy-7-methoxy-2,2,6-trimethyl-2,3,4,6-tetrahydro-5h-pyrano[3,2-c]quinolin-5-one	C16 H19 N O5	305.126	5.884	null	S35013415	HMDB0031929	-2e-04	-0.8165	NA	NA	1	level4	Organoheterocyclic compounds	Quinolines and derivatives	Quinolones and derivatives	Quinolones and derivatives	NA	down
5.811_276.0887	0.3463	0.0025	0.0105	MM:NahG	C18:pos	NA	C9 H16 N4 O4 S	276.089	5.811	NA	NA	NA	NA	NA	NA	NA	0	level5	NA	NA	NA	NA	NA	down
7.721_311.2098	0.3463	0.0001	0.0018	MM:NahG	C18:pos	(4s)-4-[(2e,4z)-2,4-decadienoyloxy]-4-(trimethylammonio)butanoate	C17 H29 N O4	311.21	7.721	null	S30776706	HMDB0013325	1e-04	0.4371	NA	NA	1	level4	Lipids and lipid-like molecules	Fatty Acyls	Fatty acid esters	Fatty acyls[FA]	NA	down
9.815_370.2033	0.3464	0.0124	0.0313	MM:NahG	C18:pos	NA	C16 H36 O5 P2	370.203	9.815	NA	NA	NA	NA	NA	NA	NA	0	level5	NA	NA	NA	NA	NA	down
10.049_340.2289	0.3467	0.0219	0.0475	MM:NahG	C18:pos	NA	C18 H33 N2 O2 P	340.229	10.049	NA	NA	NA	NA	NA	NA	NA	0	level5	NA	NA	NA	NA	NA	down
7.759_459.2982	0.3467	0.0077	0.0224	MM:NahG	C18:pos	NA	C27 H41 N O5	459.298	7.759	NA	NA	NA	NA	NA	NA	NA	0	level5	NA	NA	NA	NA	NA	down
9.239_779.5019	0.3468	0.0023	0.0103	MM:NahG	C18:pos	NA	C40 H69 N5 O10	779.502	9.239	NA	NA	NA	NA	NA	NA	NA	0	level5	NA	NA	NA	NA	NA	down
0.673_567.7359	0.3477	0	0.0006	MM:NahG	C18:pos	NA	C7 H4 Cl O14 P3 S4	567.736	0.673	NA	NA	NA	NA	NA	NA	NA	0	level5	NA	NA	NA	NA	NA	down
8.307_234.1621	0.3484	0	0.0003	MM:NahG	C18:pos	Polygodial	C15 H22 O2	234.162	8.307	C09712	MReference-5861	NA	2e-04	0.6451	NA	69.7	71	level2	Terpenoids	Sesquiterpenoids (C15)	Farnesenes	Terpenoids	NULL	down
7.581_458.2672	0.3501	0.0045	0.0155	MM:NahG	C18:pos	Prednisolone tebutate	C27 H38 O6	458.267	7.581	C08182	MReference-7174	NA	3e-04	0.698	NA	50.6	1	level3	NA	NA	NA	NA	NULL	down
6.758_288.1338	0.3504	0.0006	0.0045	MM:NahG	C18:pos	NA	NA	288.134	6.758	NA	NA	NA	NA	NA	NA	NA	0	level5	NA	NA	NA	NA	NA	down
8.003_575.3671	0.3508	0.001	0.0059	MM:NahG	C18:pos	NA	C23 H54 N5 O9 P	575.367	8.003	NA	NA	NA	NA	NA	NA	NA	0	level5	NA	NA	NA	NA	NA	down
8.695_354.2405	0.3515	0.0094	0.0257	MM:NahG	C18:pos	(-)-prostaglandin e1	C20 H34 O5	354.24	8.695	C04741	S4444306	HMDB0001442	-2e-04	-0.4894	NA	NA	31	level4	Lipids and lipid-like molecules	Fatty Acyls	Eicosanoids	Fatty acyls[FA]	NULL	down
7.477_246.1146	0.352	0.0031	0.0122	MM:NahG	C18:pos	Ellipticine	C17 H14 N2	246.115	7.477	NA	S3100	NA	-0.0011	-4.639	NA	NA	2	level4	NA	NA	NA	NA	NA	down
0.647_661.7253	0.3523	0.0178	0.0405	MM:NahG	C18:pos	NA	C7 H6 Cl N2 O16 P3 S5	661.725	0.647	NA	NA	NA	NA	NA	NA	NA	0	level5	NA	NA	NA	NA	NA	down
5.372_268.0484	0.3523	0.0003	0.0029	MM:NahG	C18:pos	1,6-phenazinedicarboxylic acid	C14 H8 N2 O4	268.048	5.372	NA	S167507	NA	0	0.0898	NA	NA	1	level4	NA	NA	NA	NA	NA	down
3.86_309.0961	0.3524	0.0001	0.0013	MM:NahG	C18:pos	NA	C13 H15 N3 O6	309.096	3.86	NA	NA	NA	NA	NA	NA	NA	0	level5	NA	NA	NA	NA	NA	down
5.81_290.0682	0.3524	0.0022	0.0098	MM:NahG	C18:pos	Tetraethyl pyrophosphate	C8 H20 O7 P2	290.068	5.81	NA	S7585	NA	-2e-04	-0.7782	NA	NA	1	level4	NA	NA	NA	NA	NA	down
7.467_156.0425	0.3525	0.0001	0.0017	MM:NahG	C18:pos	2-methoxy-phloroglucinol	C7 H8 O4	156.042	7.467	null	S3509032	HMDB0125077	3e-04	1.774	NA	NA	16	level4	Benzenoids	Phenols	Methoxyphenols	Phenols and derivatives	NA	down
5.494_198.0896	0.353	0.023	0.0493	MM:NahG	C18:pos	Guaifenesin	C10 H14 O4	198.09	5.494	null	S3396	HMDB0004998	3e-04	1.7509	NA	NA	12	level4	Benzenoids	Phenol ethers	Anisoles	Benzene and derivatives	NA	down
9.236_575.2981	0.353	0.0011	0.0062	MM:NahG	C18:pos	NA	C25 H45 N5 O8 S	575.298	9.236	NA	NA	NA	NA	NA	NA	NA	0	level5	NA	NA	NA	NA	NA	down
10.37_380.2238	0.3532	0.0159	0.0373	MM:NahG	C18:pos	NA	C18 H38 O4 P2	380.224	10.37	NA	NA	NA	NA	NA	NA	NA	0	level5	NA	NA	NA	NA	NA	down
4.855_182.0584	0.3534	0.0021	0.0096	MM:NahG	C18:pos	Homovanillic acid	C9 H10 O4	182.058	4.855	C05582	S1675	HMDB0000118	5e-04	2.5994	NA	NA	32	level4	Benzenoids	Phenols	Methoxyphenols	Phenols and derivatives	map00350 Tyrosine metabolism; map01100 Metabolic pathways;	down
6.762_126.1047	0.3535	0.0002	0.0025	MM:NahG	C18:pos	2707	C8 H14 O	126.105	6.762	C07287	S9478	HMDB0035915	2e-04	1.8605	55	NA	26	level4	Organic oxygen compounds	Organooxygen compounds	Carbonyl compounds	Carbonyl compounds	NULL	down
5.285_223.0402	0.3539	0.0001	0.0014	MM:NahG	C18:pos	4429630	C11 H10 Cl N O2	223.04	5.285	NA	S15261	NA	2e-04	0.9832	NA	NA	2	level4	NA	NA	NA	NA	NA	down
9.586_356.1879	0.3542	0.0016	0.0082	MM:NahG	C18:pos	NA	C17 H29 N2 O4 P	356.188	9.586	NA	NA	NA	NA	NA	NA	NA	0	level5	NA	NA	NA	NA	NA	down
6.759_186.1259	0.355	0	0.0007	MM:NahG	C18:pos	Queen bee acid	C10 H18 O3	186.126	6.759	NA	S4472163	NA	3e-04	1.8302	NA	NA	32	level4	NA	NA	NA	NA	NA	down
9.485_425.2908	0.3551	0.0021	0.0097	MM:NahG	C18:pos	NA	C22 H39 N3 O5	425.291	9.485	NA	NA	NA	NA	NA	NA	NA	0	level5	NA	NA	NA	NA	NA	down
7.714_626.3129	0.3553	0.0037	0.0136	MM:NahG	C18:pos	NA	C28 H48 N6 O6 P2	626.313	7.714	NA	NA	NA	NA	NA	NA	NA	0	level5	NA	NA	NA	NA	NA	down
3.457_114.0683	0.3564	0.0111	0.029	MM:NahG	C18:pos	Epsilon-caprolactone	C6 H10 O2	114.068	3.457	C01880	S9972	HMDB0060476	3e-04	2.3685	NA	NA	33	level4	NA	NA	NA	NA	NA	down
5.81_259.0816	0.357	0.0031	0.0121	MM:NahG	C18:pos	Mizoribine	C9 H13 N3 O6	259.082	5.81	null	S94571	HMDB0041934	0.0012	4.4603	NA	NA	2	level4	Nucleosides, nucleotides, and analogues	Imidazole ribonucleosides and ribonucleotides	1-ribosyl-imidazolecarboxamides	Imidazole and derivatives	NA	down
8.257_338.2456	0.357	0.0006	0.0042	MM:NahG	C18:pos	11-deoxyprostaglandin e1	C20 H34 O4	338.246	8.257	NA	S4446182	NA	-1e-04	-0.2748	NA	66.5	16	level4	NA	NA	NA	NA	NA	down
8.977_308.1664	0.3572	0.0098	0.0265	MM:NahG	C18:pos	NA	C14 H30 O3 P2	308.166	8.977	NA	NA	NA	NA	NA	NA	NA	0	level5	NA	NA	NA	NA	NA	down
5.073_174.0895	0.3574	0	0.0009	MM:NahG	C18:pos	Suberic acid	C8 H14 O4	174.089	5.073	C08278	S10025	HMDB0000893	2e-04	1.434	NA	NA	8	level4	Lipids and lipid-like molecules	Fatty Acyls	Fatty acids and conjugates	Fatty acyls[FA]	NULL	down
5.582_279.0996	0.3582	0.0005	0.004	MM:NahG	C18:pos	NA	NA	279.1	5.582	NA	NA	NA	NA	NA	NA	NA	0	level5	NA	NA	NA	NA	NA	down
5.118_326.1342	0.3583	0.0037	0.0135	MM:NahG	C18:pos	NA	C12 H28 N2 O2 P2 S	326.134	5.118	NA	NA	NA	NA	NA	NA	NA	0	level5	NA	NA	NA	NA	NA	down
3.436_753.3018	0.3585	0.0007	0.0046	MM:NahG	C18:pos	2-{7-[1,1-dimethyl-3-(4-sulfobutyl)-1,3-dihydro-2h-benzo[e]indol-2-ylidene]-1,3,5-heptatrien-1-yl}-1,1-dimethyl-3-(4-sulfobutyl)-1h-benzo[e]indolium	C43 H49 N2 O6 S2	753.302	3.436	NA	S18109	NA	-0.0014	-1.8559	NA	NA	3	level4	NA	NA	NA	NA	NA	down
7.557_448.2078	0.3597	0.001	0.006	MM:NahG	C18:pos	(17beta)-17-hydroxyestra-1(10),2,4-trien-3-yl d-glucopyranosiduronic acid	C24 H32 O8	448.208	7.557	null	S18667985	HMDB0006224	-0.0019	-4.2224	NA	NA	10	level4	Lipids and lipid-like molecules	Steroids and steroid derivatives	Steroidal glycosides	Steroids and derivatives	NA	down
5.706_211.1211	0.3598	0.0087	0.0244	MM:NahG	C18:pos	Isoprenaline	C11 H17 N O3	211.121	5.706	C07056	S3647	HMDB0015197	3e-04	1.2467	NA	NA	5	level4	Benzenoids	Phenols	Benzenediols	Phenols and derivatives	NA	down
6.492_330.1442	0.3607	0.0123	0.0311	MM:NahG	C18:pos	NA	C12 H27 O8 P	330.144	6.492	NA	NA	NA	NA	NA	NA	NA	0	level5	NA	NA	NA	NA	NA	down
9.672_451.3064	0.3609	0.01	0.0269	MM:NahG	C18:pos	NA	C21 H45 N3 O5 S	451.306	9.672	NA	NA	NA	NA	NA	NA	NA	0	level5	NA	NA	NA	NA	NA	down
11.05_586.4367	0.3612	0.0009	0.0058	MM:NahG	C18:pos	NA	C34 H63 Cl O5	586.437	11.05	NA	NA	NA	NA	NA	NA	NA	0	level5	NA	NA	NA	NA	NA	down
3.74_209.0691	0.3614	0.008	0.023	MM:NahG	C18:pos	Qv1mvo1r	C10 H11 N O4	209.069	3.74	NA	S13710	NA	3e-04	1.5863	NA	NA	6	level4	NA	NA	NA	NA	NA	down
8.257_321.2384	0.3616	0.0018	0.0086	MM:NahG	C18:pos	NA	C13 H31 N5 O4	321.238	8.257	NA	NA	NA	NA	NA	NA	NA	0	level5	NA	NA	NA	NA	NA	down
11.554_567.4866	0.3623	0.0007	0.005	MM:NahG	C18:pos	NA	C34 H65 N O5	567.487	11.554	NA	NA	NA	NA	NA	NA	NA	0	level5	NA	NA	NA	NA	NA	down
3.938_151.0273	0.3624	0.0001	0.0018	MM:NahG	C18:pos	6-imino-5-oxocyclohexa-1,3-dienecarboxylic acid	C7 H5 N O3	151.027	3.938	NA	S21864799	NA	3e-04	2.1419	NA	NA	2	level4	NA	NA	NA	NA	NA	down
9.251_481.3172	0.3632	0.0063	0.0195	MM:NahG	C18:pos	1-stearoyl-sn-glycero-3-phosphoethanolamine	C23 H48 N O7 P	481.317	9.251	C21484	S7826018	HMDB0011130	3e-04	0.662	NA	NA	3	level4	Lipids and lipid-like molecules	Glycerophospholipids	Glycerophosphoethanolamines	Amines and derivatives	NA	down
7.42_244.1675	0.3633	0.0006	0.0043	MM:NahG	C18:pos	Brassylic acid	C13 H24 O4	244.167	7.42	null	S10026	HMDB0002327	1e-04	0.2541	NA	NA	7	level4	Lipids and lipid-like molecules	Fatty Acyls	Fatty acids and conjugates	Fatty acyls[FA]	NA	down
7.315_171.0898	0.3644	0.0046	0.0156	MM:NahG	C18:pos	Butyryl-l-homoserine lactone	C8 H13 N O3	171.09	7.315	NA	S8305680	NA	2e-04	1.4493	NA	NA	3	level4	NA	NA	NA	NA	NA	down
9.343_196.1466	0.3648	0.0076	0.0221	MM:NahG	C18:pos	2509	C12 H20 O2	196.147	9.343	NA	S1266019	NA	3e-04	1.4518	NA	NA	49	level4	NA	NA	NA	NA	NA	down
3.198_396.9905	0.3652	0.0019	0.0089	MM:NahG	C18:pos	NA	C8 H16 N O11 P S2	396.99	3.198	NA	NA	NA	NA	NA	NA	NA	0	level5	NA	NA	NA	NA	NA	down
2.119_268.0808	0.3654	0.0058	0.0184	MM:NahG	C18:pos	Inosine	C10 H12 N4 O5	268.081	2.119	C00294	BGI328	HMDB0000195	1e-04	0.2088	84	82	5	level1	Nucleosides, nucleotides, and analogues	Purine nucleosides	null	Purines and derivatives	map00230 Purine metabolism; map01100 Metabolic pathways;	down
7.612_372.2301	0.3656	0.0201	0.0443	MM:NahG	C18:pos	Desoxycorticosterone acetate	C23 H32 O4	372.23	7.612	NA	S5737	NA	1e-04	0.1857	NA	NA	8	level4	NA	NA	NA	NA	NA	down
5.809_272.0573	0.3659	0.0052	0.0171	MM:NahG	C18:pos	NA	C9 H12 N4 O4 S	272.057	5.809	NA	NA	NA	NA	NA	NA	NA	0	level5	NA	NA	NA	NA	NA	down
5.653_510.226	0.3661	0.0005	0.0037	MM:NahG	C18:pos	3,7,12,17-tetramethyl-21h,23h-porphine-2,18-dipropanoic acid	C30 H30 N4 O4	510.226	5.653	null	S16736707	HMDB0000579	-7e-04	-1.3828	NA	NA	1	level4	Organoheterocyclic compounds	Tetrapyrroles and derivatives	Porphyrins	Porphyrins	NA	down
8.436_156.1153	0.3661	0.001	0.0061	MM:NahG	C18:pos	4-hydroxynonenal	C9 H16 O2	156.115	8.436	C21642	S4446465	HMDB0004362	2e-04	1.5183	NA	NA	40	level4	Lipids and lipid-like molecules	Fatty Acyls	Fatty alcohols	Fatty acyls[FA]	NA	down
6.795_257.1991	0.3664	0.002	0.0092	MM:NahG	C18:pos	N-lauroylglycine	C14 H27 N O3	257.199	6.795	null	S307040	HMDB0013272	0	0.0783	NA	NA	1	level4	Organic acids and derivatives	Carboxylic acids and derivatives	Amino acids, peptides, and analogues	Amino acids, peptides, and analogues	NA	down
9.576_397.2154	0.3667	0	0.0006	MM:NahG	C18:pos	NA	C26 H27 N3 O	397.215	9.576	NA	NA	NA	NA	NA	NA	NA	0	level5	NA	NA	NA	NA	NA	down
7.382_508.2655	0.3672	0.0123	0.0311	MM:NahG	C18:pos	NA	C24 H47 O5 P3	508.265	7.382	NA	NA	NA	NA	NA	NA	NA	0	level5	NA	NA	NA	NA	NA	down
6.346_602.2027	0.3678	0.0008	0.005	MM:NahG	C18:pos	NA	C32 H34 N4 O4 S2	602.203	6.346	NA	NA	NA	NA	NA	NA	NA	0	level5	NA	NA	NA	NA	NA	down
9.256_342.277	0.3679	0.0081	0.0231	MM:NahG	C18:pos	Icosanedioic acid	C20 H38 O4	342.277	9.256	NA	S68030	NA	0	-0.1423	NA	NA	1	level4	NA	NA	NA	NA	NA	down
10.905_502.2989	0.3691	0.0071	0.0212	MM:NahG	C18:pos	NA	C26 H47 Cl N2 O3 S	502.299	10.905	NA	NA	NA	NA	NA	NA	NA	0	level5	NA	NA	NA	NA	NA	down
8.877_326.1404	0.3699	0.0183	0.0414	MM:NahG	C18:pos	NA	C13 H28 O5 P2	326.14	8.877	NA	NA	NA	NA	NA	NA	NA	0	level5	NA	NA	NA	NA	NA	down
8.975_414.3134	0.37	0.009	0.025	MM:NahG	C18:pos	Diosgenin	C27 H42 O3	414.313	8.975	NA	S89870	NA	0	-0.1055	NA	NA	28	level4	NA	NA	NA	NA	NA	down
9.456_460.1903	0.3701	0.0025	0.0105	MM:NahG	C18:pos	Desmethylsildenafil	C21 H28 N6 O4 S	460.19	9.456	null	S4932278	HMDB0060932	0.0011	2.3095	NA	NA	3	level4	Benzenoids	Benzene and substituted derivatives	Benzenesulfonamides	Benzene and derivatives	NA	down
11.049_603.4636	0.3714	0.0011	0.0064	MM:NahG	C18:pos	NA	C34 H66 Cl N O5	603.464	11.049	NA	NA	NA	NA	NA	NA	NA	0	level5	NA	NA	NA	NA	NA	down
7.729_342.183	0.373	0.0049	0.0164	MM:NahG	C18:pos	6470	C21 H26 O4	342.183	7.729	NA	S51499	NA	-1e-04	-0.1859	NA	NA	2	level4	NA	NA	NA	NA	NA	down
7.583_210.1233	0.3731	0.0011	0.0062	MM:NahG	C18:pos	NA	C8 H14 N6 O	210.123	7.583	NA	NA	NA	NA	NA	NA	NA	0	level5	NA	NA	NA	NA	NA	down
9.89_324.1976	0.3734	0.0023	0.01	MM:NahG	C18:pos	NA	C17 H29 N2 O2 P	324.198	9.89	NA	NA	NA	NA	NA	NA	NA	0	level5	NA	NA	NA	NA	NA	down
7.67_325.1888	0.3742	0.0047	0.0159	MM:NahG	C18:pos	NA	C17 H27 N O5	325.189	7.67	NA	NA	NA	NA	NA	NA	NA	0	level5	NA	NA	NA	NA	NA	down
7.727_340.1884	0.3742	0.0006	0.0041	MM:NahG	C18:pos	Pentamidine	C19 H24 N4 O2	340.188	7.727	C07420	S4573	HMDB0014876	-0.0015	-4.4059	NA	NA	1	level4	Benzenoids	Phenol ethers	null	Benzene and derivatives	NULL	down
6.679_277.1679	0.3745	0	0.0009	MM:NahG	C18:pos	Promacyl	C16 H23 N O3	277.168	6.679	NA	S33736	NA	1e-04	0.2535	NA	NA	2	level4	NA	NA	NA	NA	NA	down
9.217_292.2402	0.3747	0.0067	0.0205	MM:NahG	C18:pos	3β-androstanediol	C19 H32 O2	292.24	9.217	C12525	S211834	HMDB0000493	0	-0.0206	NA	NA	15	level4	Lipids and lipid-like molecules	Steroids and steroid derivatives	Androstane steroids	Steroids and derivatives	NULL	down
5.81_269.0477	0.3748	0.0062	0.0193	MM:NahG	C18:pos	6336217	C10 H11 N3 O4 S	269.048	5.81	null	S102783	HMDB0013852	7e-04	2.6629	NA	NA	2	level4	Benzenoids	Benzene and substituted derivatives	Benzenesulfonamides	Benzene and derivatives	NA	down
8.606_320.235	0.3762	0.0007	0.0049	MM:NahG	C18:pos	Icomucret	C20 H32 O3	320.235	8.606	C04742	S4444307	HMDB0003876	-2e-04	-0.5894	NA	49.4	61	level4	Lipids and lipid-like molecules	Fatty Acyls	Eicosanoids	Fatty acyls[FA]	map00590 Arachidonic acid metabolism;	down
8.607_338.2456	0.3766	0.0039	0.014	MM:NahG	C18:pos	11-deoxyprostaglandin e1	C20 H34 O4	338.246	8.607	NA	S4446182	NA	-1e-04	-0.2653	NA	39.4	16	level4	NA	NA	NA	NA	NA	down
7.784_633.372	0.3771	0.0094	0.0257	MM:NahG	C18:pos	NA	C35 H55 N O7 S	633.372	7.784	NA	NA	NA	NA	NA	NA	NA	0	level5	NA	NA	NA	NA	NA	down
6.652_198.0896	0.3773	0.0058	0.0184	MM:NahG	C18:pos	Guaifenesin	C10 H14 O4	198.09	6.652	null	S3396	HMDB0004998	3e-04	1.7318	NA	NA	12	level4	Benzenoids	Phenol ethers	Anisoles	Benzene and derivatives	NA	down
7.146_547.3004	0.3774	0.0006	0.0041	MM:NahG	C18:pos	NA	C26 H45 N O11	547.3	7.146	NA	NA	NA	NA	NA	NA	NA	0	level5	NA	NA	NA	NA	NA	down
4.861_239.0254	0.3778	0	0.0009	MM:NahG	C18:pos	NA	C10 H9 N O4 S	239.025	4.861	NA	NA	NA	NA	NA	NA	NA	0	level5	NA	NA	NA	NA	NA	down
7.922_550.277	0.3784	0.0205	0.0451	MM:NahG	C18:pos	Glutarylcarnitine	C12 H21 N O6	550.277	7.922	null	BGI628	HMDB0013130	275.1401	1000011.6398	16.4	NA	4	level3	Organic acids and derivatives	Hydroxy acids and derivatives	Beta hydroxy acids and derivatives	Organic acids	NA	down
8.121_353.2565	0.3786	0.0009	0.0058	MM:NahG	C18:pos	NA	C20 H35 N O4	353.257	8.121	NA	NA	NA	NA	NA	NA	NA	0	level5	NA	NA	NA	NA	NA	down
9.952_681.5647	0.3788	0.0007	0.005	MM:NahG	C18:pos	NA	C39 H75 N3 O6	681.565	9.952	NA	NA	NA	NA	NA	NA	NA	0	level5	NA	NA	NA	NA	NA	down
6.579_401.205	0.379	0.0035	0.013	MM:NahG	C18:pos	NA	C19 H31 N O8	401.205	6.579	NA	NA	NA	NA	NA	NA	NA	0	level5	NA	NA	NA	NA	NA	down
9.895_338.2133	0.3792	0.0066	0.0202	MM:NahG	C18:pos	NA	C18 H31 N2 O2 P	338.213	9.895	NA	NA	NA	NA	NA	NA	NA	0	level5	NA	NA	NA	NA	NA	down
8.589_330.1961	0.3794	0.0074	0.0217	MM:NahG	C18:pos	NA	C18 H31 Cl O3	330.196	8.589	NA	NA	NA	NA	NA	NA	NA	0	level5	NA	NA	NA	NA	NA	down
6.931_250.157	0.3796	0.0007	0.0048	MM:NahG	C18:pos	Gemfibrozil	C15 H22 O3	250.157	6.931	C07020	S3345	HMDB0015371	1e-04	0.4199	NA	NA	32	level4	Benzenoids	Phenol ethers	null	Benzene and derivatives	NULL	down
11.055_608.4179	0.3805	0.002	0.0092	MM:NahG	C18:pos	NA	C33 H66 Cl O3 P S	608.418	11.055	NA	NA	NA	NA	NA	NA	NA	0	level5	NA	NA	NA	NA	NA	down
0.737_235.142	0.3806	0.0087	0.0245	MM:NahG	C18:pos	NA	C10 H21 N O5	235.142	0.737	NA	NA	NA	NA	NA	NA	NA	0	level5	NA	NA	NA	NA	NA	down
7.521_498.2987	0.381	0.0106	0.0281	MM:NahG	C18:pos	Cucurbitacin s	C30 H42 O6	498.299	7.521	NA	S106553	NA	5e-04	1.0396	NA	NA	1	level4	NA	NA	NA	NA	NA	down
8.887_288.245	0.3814	0	0.0009	MM:NahG	C18:pos	Ethylestrenol	C20 H32 O	288.245	8.887	NA	S13168	NA	-3e-04	-1.1584	NA	NA	18	level4	NA	NA	NA	NA	NA	down
7.583_290.1197	0.3816	0.0111	0.029	MM:NahG	C18:pos	Carbinoxamine	C16 H19 Cl N2 O	290.12	7.583	C06871	S2466	HMDB0014886	0.0011	3.742	NA	38.3	2	level4	Benzenoids	Benzene and substituted derivatives	Benzylethers	Benzene and derivatives	NULL	down
6.356_258.1104	0.3828	0.0002	0.0025	MM:NahG	C18:pos	Prinoxodan	C13 H14 N4 O2	258.11	6.356	NA	S4515028	NA	-0.0013	-4.9774	NA	NA	2	level4	NA	NA	NA	NA	NA	down
5.527_112.089	0.3834	0.0006	0.0042	MM:NahG	C18:pos	3165	C7 H12 O	112.089	5.527	null	S4446437	HMDB0033827	2e-04	1.8948	66.7	NA	17	level4	Organic oxygen compounds	Organooxygen compounds	Carbonyl compounds	Carbonyl compounds	NA	down
7.404_418.158	0.3843	0.0085	0.024	MM:NahG	C18:pos	NA	C17 H26 N2 O10	418.158	7.404	NA	NA	NA	NA	NA	NA	NA	0	level5	NA	NA	NA	NA	NA	down
7.75_212.1415	0.3848	0.0023	0.01	MM:NahG	C18:pos	Traumatin	C12 H20 O3	212.142	7.75	C16309	S4472314	HMDB0037326	3e-04	1.2924	NA	NA	10	level4	Lipids and lipid-like molecules	Fatty Acyls	Fatty acids and conjugates	Fatty acyls[FA]	map00592 alpha-Linolenic acid metabolism; map01110 Biosynthesis of secondary metabolites;	down
5.772_260.1049	0.3852	0.0061	0.0191	MM:NahG	C18:pos	8-[(3,3-dimethyl-2-oxiranyl)methyl]-7-methoxy-2h-chromen-2-one	C15 H16 O4	260.105	5.772	null	S3045741	HMDB0030853	1e-04	0.2501	NA	NA	36	level4	Phenylpropanoids and polyketides	Coumarins and derivatives	null	Coumarins and derivatives	NA	down
0.672_651.6968	0.3853	0.0002	0.0025	MM:NahG	C18:pos	NA	NA	651.697	0.672	NA	NA	NA	NA	NA	NA	NA	0	level5	NA	NA	NA	NA	NA	down
2.972_231.1108	0.3859	0.0222	0.048	MM:NahG	C18:pos	2271703	C10 H17 N O5	231.111	2.972	null	S4956295	HMDB0000953	2e-04	0.6659	NA	NA	2	level4	Organic acids and derivatives	Carboxylic acids and derivatives	Amino acids, peptides, and analogues	Amino acids, peptides, and analogues	NA	down
8.374_376.1885	0.3859	0.0014	0.0074	MM:NahG	C18:pos	Picrasin b	C21 H28 O6	376.188	8.374	NA	S28425453	NA	-1e-04	-0.2702	NA	NA	5	level4	NA	NA	NA	NA	NA	down
4.102_185.1056	0.3864	0.0052	0.0172	MM:NahG	C18:pos	Otonecine	C9 H15 N O3	185.106	4.102	NA	S4445054	NA	4e-04	2.4133	NA	NA	8	level4	NA	NA	NA	NA	NA	down
0.651_425.8151	0.3866	0.0063	0.0195	MM:NahG	C18:pos	NA	C6 H2 Cl O12 P3 S	425.815	0.651	NA	NA	NA	NA	NA	NA	NA	0	level5	NA	NA	NA	NA	NA	down
6.722_326.1729	0.3874	0.0148	0.0356	MM:NahG	C18:pos	NA	C18 H30 O S2	326.173	6.722	NA	NA	NA	NA	NA	NA	NA	0	level5	NA	NA	NA	NA	NA	down
10.037_178.1122	0.3882	0.0021	0.0096	MM:NahG	C18:pos	NA	C8 H19 O2 P	178.112	10.037	NA	NA	NA	NA	NA	NA	NA	0	level5	NA	NA	NA	NA	NA	down
7.842_418.1969	0.3883	0.0018	0.0089	MM:NahG	C18:pos	NA	C27 H32 P2	418.197	7.842	NA	NA	NA	NA	NA	NA	NA	0	level5	NA	NA	NA	NA	NA	down
9.236_580.2539	0.3887	0.0009	0.0055	MM:NahG	C18:pos	NA	C23 H46 N6 O3 P2 S2	580.254	9.236	NA	NA	NA	NA	NA	NA	NA	0	level5	NA	NA	NA	NA	NA	down
2.392_215.9724	0.3889	0.0144	0.0348	MM:NahG	C18:pos	NA	C3 H2 N6 O2 P2	215.972	2.392	NA	NA	NA	NA	NA	NA	NA	0	level5	NA	NA	NA	NA	NA	down
9.232_531.2725	0.3895	0.0015	0.0077	MM:NahG	C18:pos	NA	C25 H46 N3 O3 P S2	531.273	9.232	NA	NA	NA	NA	NA	NA	NA	0	level5	NA	NA	NA	NA	NA	down
7.131_332.1989	0.3897	0.0134	0.0331	MM:NahG	C18:pos	Gibberellin a12	C20 H28 O4	332.199	7.131	NA	S391664	NA	1e-04	0.3322	NA	NA	25	level4	NA	NA	NA	NA	NA	down
7.98_397.2828	0.3901	0.0009	0.0058	MM:NahG	C18:pos	Mfcd03411991	C22 H39 N O5	397.283	7.98	NA	S4446202	NA	0	-0.0063	NA	NA	2	level4	NA	NA	NA	NA	NA	down
7.452_311.2101	0.3907	0.0135	0.0333	MM:NahG	C18:pos	(4s)-4-[(2e,4z)-2,4-decadienoyloxy]-4-(trimethylammonio)butanoate	C17 H29 N O4	311.21	7.452	null	S30776706	HMDB0013325	5e-04	1.5469	NA	NA	1	level4	Lipids and lipid-like molecules	Fatty Acyls	Fatty acid esters	Fatty acyls[FA]	NA	down
7.716_332.139	0.3909	0.0024	0.0105	MM:NahG	C18:pos	NA	C9 H26 N4 O5 P2	332.139	7.716	NA	NA	NA	NA	NA	NA	NA	0	level5	NA	NA	NA	NA	NA	down
11.931_695.6054	0.3914	0.0145	0.0352	MM:NahG	C18:pos	NA	C42 H81 N O6	695.605	11.931	NA	NA	NA	NA	NA	NA	NA	0	level5	NA	NA	NA	NA	NA	down
9.673_329.293	0.3922	0.0007	0.0049	MM:NahG	C18:pos	N-palmitoylserinol	C19 H39 N O3	329.293	9.673	null	S8038003	HMDB0013654	0	-0.1323	NA	NA	2	level4	Lipids and lipid-like molecules	Fatty Acyls	Fatty amides	Fatty acyls[FA]	NA	down
8.373_274.2144	0.3923	0.005	0.0167	MM:NahG	C18:pos	1788230	C15 H30 O4	274.214	8.373	null	S66900	HMDB0072869	-1e-04	-0.2327	NA	NA	8	level4	Lipids and lipid-like molecules	Glycerolipids	Monoradylglycerols	Glycerolipids[GL]	NA	down
7.275_165.1157	0.3927	0.0005	0.004	MM:NahG	C18:pos	Hordenine	C10 H15 N O	165.116	7.275	C06199	S61609	HMDB0004366	3e-04	1.8728	NA	NA	14	level4	Benzenoids	Benzene and substituted derivatives	Phenethylamines	Amines and derivatives	map00350 Tyrosine metabolism;	down
3.685_326.0143	0.3932	0.0002	0.0023	MM:NahG	C18:pos	NA	C11 H10 N4 O4 S2	326.014	3.685	NA	NA	NA	NA	NA	NA	NA	0	level5	NA	NA	NA	NA	NA	down
4.857_168.0426	0.3935	0.0006	0.0044	MM:NahG	C18:pos	3,4-dihydroxyphenylacetic acid	C8 H8 O4	168.043	4.857	C01161	S532	HMDB0001336	3e-04	1.8456	NA	NA	26	level4	Benzenoids	Phenols	Benzenediols	Phenols and derivatives	map00350 Tyrosine metabolism; map01100 Metabolic pathways;	down
7.467_286.1782	0.3935	0.0057	0.0183	MM:NahG	C18:pos	4200	C16 H22 N4 O	286.178	7.467	null	S5258	HMDB0240222	-0.0012	-4.1361	NA	NA	2	level4	Benzenoids	Phenol ethers	Anisoles	Benzene and derivatives	NA	down
6.947_180.0425	0.3937	0.0009	0.0057	MM:NahG	C18:pos	Caffeic acid	C9 H8 O4	180.042	6.947	C01197	MReference-337	NA	3e-04	1.426	NA	36	19	level3	Phenylpropanoids	Monolignols	Caffeate derivatives	Phenylpropanoids	map00940 Phenylpropanoid biosynthesis; map01100 Metabolic pathways; map01110 Biosynthesis of secondary metabolites;	down
7.473_244.0989	0.3937	0.0021	0.0096	MM:NahG	C18:pos	NA	C9 H16 N4 O2 S	244.099	7.473	NA	NA	NA	NA	NA	NA	NA	0	level5	NA	NA	NA	NA	NA	down
6.308_377.2202	0.3939	0.0013	0.0072	MM:NahG	C18:pos	2171	C22 H27 N5 O	377.22	6.308	NA	S21979	NA	-0.0014	-3.692	NA	NA	1	level4	NA	NA	NA	NA	NA	down
9.594_374.2442	0.394	0.0039	0.014	MM:NahG	C18:pos	Digitoxigenin	C23 H34 O4	374.244	9.594	NA	S3571902	NA	-0.0015	-3.9832	NA	NA	5	level4	NA	NA	NA	NA	NA	down
7.477_260.0937	0.3941	0.0002	0.0019	MM:NahG	C18:pos	NA	C10 H17 N2 O4 P	260.094	7.477	NA	NA	NA	NA	NA	NA	NA	0	level5	NA	NA	NA	NA	NA	down
6.437_258.0781	0.3943	0.0007	0.0049	MM:NahG	C18:pos	Sulnidazole	C9 H14 N4 O3 S	258.078	6.437	NA	S2300988	NA	-5e-04	-2.0901	NA	NA	3	level4	NA	NA	NA	NA	NA	down
0.733_114.0295	0.3946	0.0095	0.0261	MM:NahG	C18:pos	NA	C H2 N6 O	114.029	0.733	NA	NA	NA	NA	NA	NA	NA	0	level5	NA	NA	NA	NA	NA	down
8.108_182.131	0.3957	0.0033	0.0126	MM:NahG	C18:pos	Yq3683000	C11 H18 O2	182.131	8.108	NA	S28797	NA	3e-04	1.8572	NA	NA	30	level4	NA	NA	NA	NA	NA	down
7.718_378.1354	0.3959	0.0015	0.0076	MM:NahG	C18:pos	Fosarilate	C17 H28 Cl O5 P	378.135	7.718	NA	S64797	NA	-9e-04	-2.4632	NA	NA	3	level4	NA	NA	NA	NA	NA	down
2.756_347.1783	0.3966	0.0138	0.0338	MM:NahG	C18:pos	NA	NA	347.178	2.756	NA	NA	NA	NA	NA	NA	NA	0	level5	NA	NA	NA	NA	NA	down
2.76_215.1273	0.3968	0.0119	0.0304	MM:NahG	C18:pos	NA	C9 H17 N3 O3	215.127	2.76	NA	NA	NA	NA	NA	NA	NA	0	level5	NA	NA	NA	NA	NA	down
9.217_399.1939	0.3969	0.0034	0.013	MM:NahG	C18:pos	NA	C18 H39 Cl N P S2	399.194	9.217	NA	NA	NA	NA	NA	NA	NA	0	level5	NA	NA	NA	NA	NA	down
9.239_735.4765	0.3979	0.0001	0.0012	MM:NahG	C18:pos	NA	C35 H72 N5 O5 P3	735.476	9.239	NA	NA	NA	NA	NA	NA	NA	0	level5	NA	NA	NA	NA	NA	down
5.918_223.1188	0.398	0.0036	0.0135	MM:NahG	C18:pos	NA	C6 H18 N5 O2 P	223.119	5.918	NA	NA	NA	NA	NA	NA	NA	0	level5	NA	NA	NA	NA	NA	down
4.278_300.1186	0.3982	0.0034	0.013	MM:NahG	C18:pos	NA	C10 H16 N6 O5	300.119	4.278	NA	NA	NA	NA	NA	NA	NA	0	level5	NA	NA	NA	NA	NA	down
6.756_168.1154	0.3982	0.0001	0.0014	MM:NahG	C18:pos	Trans-geranic acid	C10 H16 O2	168.115	6.756	NA	S4439624	NA	3e-04	1.9885	NA	NA	80	level4	NA	NA	NA	NA	NA	down
9.238_619.3234	0.3982	0.0003	0.0026	MM:NahG	C18:pos	NA	C36 H49 N3 O2 S2	619.323	9.238	NA	NA	NA	NA	NA	NA	NA	0	level5	NA	NA	NA	NA	NA	down
9.458_485.2681	0.4007	0.0004	0.0034	MM:NahG	C18:pos	NA	C18 H39 N5 O10	485.268	9.458	NA	NA	NA	NA	NA	NA	NA	0	level5	NA	NA	NA	NA	NA	down
9.577_380.1889	0.4008	0.0003	0.003	MM:NahG	C18:pos	NA	C18 H28 N4 O3 S	380.189	9.577	NA	NA	NA	NA	NA	NA	NA	0	level5	NA	NA	NA	NA	NA	down
7.558_443.2519	0.4019	0.0115	0.0295	MM:NahG	C18:pos	NA	C22 H37 N O8	443.252	7.558	NA	NA	NA	NA	NA	NA	NA	0	level5	NA	NA	NA	NA	NA	down
5.094_261.1002	0.4024	0.0039	0.014	MM:NahG	C18:pos	NA	C8 H16 N5 O3 P	261.1	5.094	NA	NA	NA	NA	NA	NA	NA	0	level5	NA	NA	NA	NA	NA	down
0.675_247.8636	0.4025	0.0006	0.0044	MM:NahG	C18:pos	NA	NA	247.864	0.675	NA	NA	NA	NA	NA	NA	NA	0	level5	NA	NA	NA	NA	NA	down
7.516_190.1726	0.404	0.0001	0.0011	MM:NahG	C18:pos	1,4-di-tert-butylbenzene	C14 H22	190.173	7.516	null	S13293	HMDB0094670	4e-04	2.2832	NA	NA	4	level4	Benzenoids	Benzene and substituted derivatives	Phenylpropanes	Benzene and derivatives	NA	down
9.231_536.2279	0.404	0.0017	0.0085	MM:NahG	C18:pos	1,11,12-trihydroxy-2,16-dioxo-13,20-epoxypicras-3-en-15-yl 2-acetoxy-2-methylbutanoate	C27 H36 O11	536.228	9.231	null	S380251	HMDB0036888	0.0021	3.953	NA	NA	2	level4	Lipids and lipid-like molecules	Prenol lipids	Terpene lactones	Terpenoids	NA	down
7.698_473.278	0.4043	0.0224	0.0484	MM:NahG	C18:pos	NA	C19 H45 N3 O6 P2	473.278	7.698	NA	NA	NA	NA	NA	NA	NA	0	level5	NA	NA	NA	NA	NA	down
8.454_504.3094	0.4044	0.0005	0.0038	MM:NahG	C18:pos	NA	C28 H45 N2 O4 P	504.309	8.454	NA	NA	NA	NA	NA	NA	NA	0	level5	NA	NA	NA	NA	NA	down
2.835_287.1369	0.4046	0.0147	0.0354	MM:NahG	C18:pos	NA	C13 H21 N O6	287.137	2.835	NA	NA	NA	NA	NA	NA	NA	0	level5	NA	NA	NA	NA	NA	down
8.448_316.1787	0.4054	0.0002	0.0025	MM:NahG	C18:pos	Amquinate	C18 H24 N2 O3	316.179	8.448	NA	S26433	NA	0	-0.0942	NA	NA	2	level4	NA	NA	NA	NA	NA	down
3.862_292.0696	0.4056	0.0023	0.0102	MM:NahG	C18:pos	NA	C13 H12 N2 O6	292.07	3.862	NA	NA	NA	NA	NA	NA	NA	0	level5	NA	NA	NA	NA	NA	down
5.172_175.0636	0.4057	0.0106	0.0279	MM:NahG	C18:pos	Indole-3-acetic acid	C10 H9 N O2	175.064	5.172	C00954	S780	HMDB0000197	3e-04	1.7545	29.7	42.8	10	level4	Organoheterocyclic compounds	Indoles and derivatives	Indolyl carboxylic acids and derivatives	Indole and derivatives	map00380 Tryptophan metabolism; map01100 Metabolic pathways; map04075 Plant hormone signal transduction;	down
9.898_322.1595	0.4058	0.0102	0.0273	MM:NahG	C18:pos	NA	C10 H22 N6 O6	322.159	9.898	NA	NA	NA	NA	NA	NA	NA	0	level5	NA	NA	NA	NA	NA	down
6.947_310.0728	0.406	0.0019	0.009	MM:NahG	C18:pos	Sulfadimethoxine	C12 H14 N4 O4 S	310.073	6.947	null	S5132	HMDB0015621	-8e-04	-2.4297	NA	NA	2	level4	Benzenoids	Benzene and substituted derivatives	Benzenesulfonamides	Benzene and derivatives	NA	down
7.603_354.2194	0.4063	0.0001	0.0015	MM:NahG	C18:pos	Etretinate	C23 H30 O3	354.219	7.603	NA	S4445538	NA	0	-0.1365	NA	NA	1	level4	NA	NA	NA	NA	NA	down
6.739_449.2392	0.4066	0.0062	0.0193	MM:NahG	C18:pos	NA	C21 H42 N O3 P3	449.239	6.739	NA	NA	NA	NA	NA	NA	45.9	0	level5	NA	NA	NA	NA	NA	down
6.387_224.0588	0.4068	0.0004	0.0035	MM:NahG	C18:pos	NA	C13 H8 N2 O2	224.059	6.387	NA	NA	NA	NA	NA	NA	NA	0	level5	NA	NA	NA	NA	NA	down
7.864_236.139	0.4068	0.0139	0.0339	MM:NahG	C18:pos	NA	C10 H16 N6 O	236.139	7.864	NA	NA	NA	NA	NA	NA	NA	0	level5	NA	NA	NA	NA	NA	down
9.942_355.2043	0.4073	0.0002	0.0019	MM:NahG	C18:pos	NA	NA	355.204	9.942	NA	NA	NA	NA	NA	NA	NA	0	level5	NA	NA	NA	NA	NA	down
9.943_260.214	0.4077	0.0144	0.0348	MM:NahG	C18:pos	NA	C12 H29 N4 P	260.214	9.943	NA	NA	NA	NA	NA	NA	NA	0	level5	NA	NA	NA	NA	NA	down
8.373_358.1665	0.4082	0.0018	0.0088	MM:NahG	C18:pos	NA	C15 H26 N4 O4 S	358.166	8.373	NA	NA	NA	NA	NA	NA	NA	0	level5	NA	NA	NA	NA	NA	down
5.177_514.2398	0.4083	0.0018	0.0087	MM:NahG	C18:pos	NA	C21 H34 N6 O9	514.24	5.177	NA	NA	NA	NA	NA	NA	NA	0	level5	NA	NA	NA	NA	NA	down
9.834_266.2246	0.4084	0.0174	0.0398	MM:NahG	C18:pos	Hydroprene	C17 H30 O2	266.225	9.834	NA	S4522732	NA	0	0.061	NA	NA	8	level4	NA	NA	NA	NA	NA	down
6.25_122.1098	0.4085	0.0007	0.0048	MM:NahG	C18:pos	3-allylcyclohexene	C9 H14	122.11	6.25	null	S123394	HMDB0061784	2e-04	1.8698	NA	NA	2	level4	Hydrocarbons	Unsaturated hydrocarbons	Olefins	Olefins	NA	down
7.989_274.178	0.4088	0.001	0.0061	MM:NahG	C18:pos	3-hydroxytetradecanedioic acid	C14 H26 O5	274.178	7.989	null	S13628077	HMDB0000394	0	0.0202	NA	NA	1	level4	Lipids and lipid-like molecules	Fatty Acyls	Fatty acids and conjugates	Fatty acyls[FA]	NA	down
6.666_158.1098	0.4089	0.0024	0.0103	MM:NahG	C18:pos	NA	C12 H14	158.11	6.666	NA	NA	NA	NA	NA	NA	NA	0	level5	NA	NA	NA	NA	NA	down
8.081_150.1047	0.4096	0.0225	0.0485	MM:NahG	C18:pos	Thymol	C10 H14 O	150.105	8.081	C09908	S21105998	HMDB0001878	2e-04	1.5146	NA	NA	42	level4	Lipids and lipid-like molecules	Prenol lipids	Monoterpenoids	Terpenoids	NULL	down
10.37_296.2715	0.4105	0.0029	0.0118	MM:NahG	C18:pos	Methyl (9e)-9-octadecenoate	C19 H36 O2	296.272	10.37	NA	S4444205	NA	-1e-04	-0.1803	NA	NA	13	level4	NA	NA	NA	NA	NA	down
5.81_188.1052	0.4111	0.0001	0.0016	MM:NahG	C18:pos	Azelaic acid	C9 H16 O4	188.105	5.81	C08261	BGI162	HMDB0000784	3e-04	1.6041	92.2	NA	11	level1	FA Fatty acyls	FA01 Fatty Acids and Conjugates	FA0117 Dicarboxylic acids	Fatty acyls[FA]	NULL	down
0.654_189.9051	0.4113	0.0039	0.0141	MM:NahG	C18:pos	NA	NA	189.905	0.654	NA	NA	NA	NA	NA	NA	NA	0	level5	NA	NA	NA	NA	NA	down
8.608_321.2384	0.4113	0.0036	0.0134	MM:NahG	C18:pos	NA	C13 H31 N5 O4	321.238	8.608	NA	NA	NA	NA	NA	NA	NA	0	level5	NA	NA	NA	NA	NA	down
4.561_168.0426	0.4114	0.0018	0.0089	MM:NahG	C18:pos	5-methoxysalicylic acid	C8 H8 O4	168.043	4.561	null	MReference-261	HMDB0001868	3e-04	1.7521	35.5	57.4	26	level3	Benzenoids	Benzene and substituted derivatives	Benzoic acids and derivatives	Benzene and derivatives	NA	down
6.737_349.2253	0.4116	0.0155	0.0367	MM:NahG	C18:pos	Mavorixafor	C21 H27 N5	349.225	6.737	NA	S9431613	NA	-0.0014	-3.8958	NA	NA	1	level4	NA	NA	NA	NA	NA	down
5.279_191.062	0.4121	0.0011	0.0065	MM:NahG	C18:pos	Acetyl-l-methionine	C7 H13 N O3 S	191.062	5.279	NA	S395338	NA	4e-04	1.8681	NA	NA	2	level4	NA	NA	NA	NA	NA	down
10.309_392.3442	0.4125	0.0078	0.0226	MM:NahG	C18:pos	NA	C29 H44	392.344	10.309	NA	NA	NA	NA	NA	NA	NA	0	level5	NA	NA	NA	NA	NA	down
5.908_159.1262	0.4129	0.0008	0.0054	MM:NahG	C18:pos	Pregabalin	C8 H17 N O2	159.126	5.908	null	S4589156	HMDB0014375	3e-04	2.0332	NA	NA	3	level4	Organic acids and derivatives	Carboxylic acids and derivatives	Amino acids, peptides, and analogues	Amino acids, peptides, and analogues	NA	down
10.434_582.3898	0.414	0.0026	0.011	MM:NahG	C18:pos	NA	C31 H54 N2 O8	582.39	10.434	NA	NA	NA	NA	NA	NA	NA	0	level5	NA	NA	NA	NA	NA	down
3.056_124.1003	0.4148	0.0029	0.0117	MM:NahG	C18:pos	NA	C7 H12 N2	124.1	3.056	NA	NA	NA	NA	NA	NA	NA	0	level5	NA	NA	NA	NA	NA	down
11.686_757.2131	0.4153	0.0083	0.0235	MM:NahG	C18:pos	NA	C39 H48 Cl N O4 S4	757.213	11.686	NA	NA	NA	NA	NA	NA	NA	0	level5	NA	NA	NA	NA	NA	down
5.529_180.0761	0.4153	0.0024	0.0103	MM:NahG	C18:pos	NA	C6 H8 N6 O	180.076	5.529	NA	NA	NA	NA	NA	NA	NA	0	level5	NA	NA	NA	NA	NA	down
3.211_832.3678	0.4155	0.0213	0.0465	MM:NahG	C18:pos	NA	C35 H56 N6 O17	832.368	3.211	NA	NA	NA	NA	NA	NA	NA	0	level5	NA	NA	NA	NA	NA	down
9.674_262.2297	0.4157	0.0029	0.0117	MM:NahG	C18:pos	Sl3675000	C18 H30 O	262.23	9.674	NA	S59421	NA	0	0.1212	NA	NA	4	level4	NA	NA	NA	NA	NA	down
10.231_332.2715	0.416	0.0233	0.0497	MM:NahG	C18:pos	(7e,10e,13e,16e)-7,10,13,16-docosatetraenoic acid	C22 H36 O2	332.272	10.231	NA	S4445971	NA	0	-0.0842	NA	30.7	11	level4	NA	NA	NA	NA	NA	down
9.3_302.1882	0.4171	0	0.0006	MM:NahG	C18:pos	Kg7537500	C19 H26 O3	302.188	9.3	C05302	S59788	HMDB0000405	0	-0.0263	NA	NA	28	level4	Lipids and lipid-like molecules	Steroids and steroid derivatives	Estrane steroids	Steroids and derivatives	NA	down
6.88_170.1098	0.4175	0.0012	0.0066	MM:NahG	C18:pos	1,6,7-trimethylnaphthalene	C13 H14	170.11	6.88	null	S15861	HMDB0059701	3e-04	1.6767	NA	NA	3	level4	Benzenoids	Naphthalenes	null	Benzene and derivatives	NA	down
9.458_465.2859	0.4177	0	0.0002	MM:NahG	C18:pos	Lysophosphatidylcholine 14:1(9z)/0:0	C22 H44 N O7 P	465.286	9.458	null	S24766524	HMDB0010380	3e-04	0.7453	NA	NA	1	level4	Lipids and lipid-like molecules	Glycerophospholipids	Glycerophosphocholines	Glycerophospholipids[GP]	NA	down
5.829_192.1267	0.4203	0.0003	0.0029	MM:NahG	C18:pos	Tocainide	C11 H16 N2 O	192.127	5.829	C07142	S35632	HMDB0015189	4e-04	2.0589	NA	NA	2	level4	Benzenoids	Benzene and substituted derivatives	Xylenes	Benzene and derivatives	NULL	down
9.824_288.2065	0.4209	0.0099	0.0268	MM:NahG	C18:pos	NA	C15 H24 N6	288.207	9.824	NA	NA	NA	NA	NA	NA	NA	0	level5	NA	NA	NA	NA	NA	down
8.393_502.2937	0.4212	0.0061	0.019	MM:NahG	C18:pos	NA	C30 H38 N4 O3	502.294	8.393	NA	NA	NA	NA	NA	NA	NA	0	level5	NA	NA	NA	NA	NA	down
7.49_196.1256	0.4219	0.0011	0.0065	MM:NahG	C18:pos	Dibenzylmethane	C15 H16	196.126	7.49	C14581	S13502	HMDB0032564	4e-04	1.8409	NA	NA	3	level4	Phenylpropanoids and polyketides	Linear 1,3-diarylpropanoids	null	Polyketides[PK]	NULL	down
5.253_192.079	0.4227	0.0001	0.0017	MM:NahG	C18:pos	Myristicin	C11 H12 O3	192.079	5.253	C10480	MReference-5544	HMDB0035873	4e-04	1.9932	NA	41.2	30	level3	Phenylpropanoids	Monolignols	Others	Phenylpropanoids	NULL	down
0.754_315.1541	0.4229	0.0034	0.0129	MM:NahG	C18:pos	NA	C11 H25 N O9	315.154	0.754	NA	NA	NA	NA	NA	NA	NA	0	level5	NA	NA	NA	NA	NA	down
8.346_312.1855	0.4232	0.021	0.046	MM:NahG	C18:pos	NA	C18 H29 Cl O2	312.185	8.346	NA	NA	NA	NA	NA	NA	NA	0	level5	NA	NA	NA	NA	NA	down
8.9_379.2488	0.4232	0.0222	0.048	MM:NahG	C18:pos	Sphingosine 1-phosphate	C18 H38 N O5 P	379.249	8.9	C06124	S4510276	HMDB0000277	0	0.0639	NA	NA	5	level4	Lipids and lipid-like molecules	Sphingolipids	Phosphosphingolipids	Sphingolipids[SP]	map00600 Sphingolipid metabolism; map01100 Metabolic pathways;	down
9.301_320.1988	0.4237	0	0.0005	MM:NahG	C18:pos	2-((2e)-3,7-dimethyl-2,6-octadienyl)-5,6-dimethoxy-3-methyl-1,4-benzenediol	C19 H28 O4	320.199	9.301	C00390	S4444052	HMDB0001304	0	0.0313	NA	NA	12	level4	Lipids and lipid-like molecules	Prenol lipids	Quinone and hydroquinone lipids	Quinone	map00190 Oxidative phosphorylation; map01100 Metabolic pathways;	down
6.21_275.1191	0.424	0.0087	0.0243	MM:NahG	C18:pos	NA	C12 H21 N O4 S	275.119	6.21	NA	NA	NA	NA	NA	NA	NA	0	level5	NA	NA	NA	NA	NA	down
5.163_179.119	0.4247	0.0024	0.0104	MM:NahG	C18:pos	Hexamethylphosphoramide	C6 H18 N3 O P	179.119	5.163	NA	S12158	NA	3e-04	1.6874	NA	NA	1	level4	NA	NA	NA	NA	NA	down
6.916_243.2199	0.4247	0.0192	0.043	MM:NahG	C18:pos	2-aminotetradecanoic acid	C14 H29 N O2	243.22	6.916	NA	S221224	NA	1e-04	0.4038	NA	NA	1	level4	NA	NA	NA	NA	NA	down
9.335_453.3211	0.4248	0.0011	0.0062	MM:NahG	C18:pos	NA	C22 H48 N O6 P	453.321	9.335	NA	NA	NA	NA	NA	NA	NA	0	level5	NA	NA	NA	NA	NA	down
2.586_215.1273	0.425	0.0035	0.013	MM:NahG	C18:pos	NA	C9 H17 N3 O3	215.127	2.586	NA	NA	NA	NA	NA	NA	NA	0	level5	NA	NA	NA	NA	NA	down
3.86_250.0591	0.425	0.0008	0.0051	MM:NahG	C18:pos	NA	C11 H10 N2 O5	250.059	3.86	NA	NA	NA	NA	NA	NA	NA	0	level5	NA	NA	NA	NA	NA	down
9.234_334.1724	0.4259	0.0175	0.04	MM:NahG	C18:pos	NA	C14 H26 N2 O7	334.172	9.234	NA	NA	NA	NA	NA	NA	NA	0	level5	NA	NA	NA	NA	NA	down
5.429_104.0263	0.426	0.0062	0.0193	MM:NahG	C18:pos	NA	C7 H4 O	104.026	5.429	NA	NA	NA	NA	NA	65.4	NA	0	level5	NA	NA	NA	NA	NA	down
7.843_290.1863	0.4262	0.005	0.0166	MM:NahG	C18:pos	NA	C12 H27 N4 O2 P	290.186	7.843	NA	NA	NA	NA	NA	NA	NA	0	level5	NA	NA	NA	NA	NA	down
4.038_182.0947	0.4263	0	0.0005	MM:NahG	C18:pos	Mephenesin	C10 H14 O3	182.095	4.038	NA	S3919	NA	4e-04	2.049	NA	NA	23	level4	NA	NA	NA	NA	NA	down
1.06_189.9568	0.4264	0.0232	0.0496	MM:NahG	C18:pos	NA	C5 H2 O6 S	189.957	1.06	NA	NA	NA	NA	NA	NA	NA	0	level5	NA	NA	NA	NA	NA	down
5.021_247.0846	0.4264	0.0003	0.0029	MM:NahG	C18:pos	Pc-hsl	C13 H13 N O4	247.085	5.021	NA	S30790745	NA	1e-04	0.5214	NA	NA	1	level4	NA	NA	NA	NA	NA	down
9.226_492.2013	0.4266	0.0006	0.0043	MM:NahG	C18:pos	Palmatoside g	C25 H32 O10	492.201	9.226	NA	S160431	NA	0.0017	3.5234	NA	NA	2	level4	NA	NA	NA	NA	NA	down
12.016_701.5352	0.4267	0.0114	0.0295	MM:NahG	C18:pos	1-(1z-hexadecenyl)-2-oleoyl-sn-glycero-3-phosphoethanolamine	C39 H76 N O7 P	701.535	12.016	null	S24769228	HMDB0011342	-7e-04	-1.0192	NA	NA	12	level4	Lipids and lipid-like molecules	Glycerophospholipids	Glycerophosphoethanolamines	Amines and derivatives	NA	down
10.033_268.2403	0.4287	0.0038	0.0139	MM:NahG	C18:pos	Mfcd00133175	C17 H32 O2	268.24	10.033	null	S4471860	HMDB0060038	0	0.1075	NA	NA	21	level4	Lipids and lipid-like molecules	Fatty Acyls	Fatty acids and conjugates	Fatty acyls[FA]	NA	down
7.209_201.1368	0.4287	0.001	0.0061	MM:NahG	C18:pos	Capryloylglycine	C10 H19 N O3	201.137	7.209	null	S76040	HMDB0000832	3e-04	1.7205	NA	NA	4	level4	Organic acids and derivatives	Carboxylic acids and derivatives	Amino acids, peptides, and analogues	Amino acids, peptides, and analogues	NA	down
6.349_320.1472	0.4296	0.0061	0.0191	MM:NahG	C18:pos	Valproic acid beta-d-glucuronide	C14 H24 O8	320.147	6.349	null	S79488	HMDB0000901	1e-04	0.2273	NA	NA	2	level4	Organic oxygen compounds	Organooxygen compounds	Carbohydrates and carbohydrate conjugates	Carbohydrates	NA	down
8.295_346.1549	0.4298	0.016	0.0376	MM:NahG	C18:pos	NA	C19 H18 N6 O	346.155	8.295	NA	NA	NA	NA	NA	NA	NA	0	level5	NA	NA	NA	NA	NA	down
4.907_248.105	0.4302	0.0017	0.0085	MM:NahG	C18:pos	3-methyl-2-butenyl caffeate	C14 H16 O4	248.105	4.907	C10487	S4445103	HMDB0041140	1e-04	0.4678	NA	NA	13	level4	Phenylpropanoids and polyketides	Cinnamic acids and derivatives	Hydroxycinnamic acids and derivatives	Polyketides[PK]	NULL	down
7.927_171.1625	0.4304	0.004	0.0142	MM:NahG	C18:pos	Mfcd00130070	C10 H21 N O	171.162	7.927	null	S58789	HMDB0036195	2e-04	1.2438	NA	NA	1	level4	Lipids and lipid-like molecules	Fatty Acyls	Fatty amides	Fatty acyls[FA]	NA	down
5.885_237.0639	0.4317	0.0001	0.0017	MM:NahG	C18:pos	N-benzoylaspartic acid	C11 H11 N O5	237.064	5.885	null	S86355	HMDB0034251	2e-04	0.7365	NA	43.4	2	level4	Organic acids and derivatives	Carboxylic acids and derivatives	Amino acids, peptides, and analogues	Amino acids, peptides, and analogues	NA	down
4.494_486.2294	0.4323	0.0022	0.0097	MM:NahG	C18:pos	NA	C20 H36 N6 O4 P2	486.229	4.494	NA	NA	NA	NA	NA	NA	NA	0	level5	NA	NA	NA	NA	NA	down
6.947_148.0162	0.4326	0.0006	0.0043	MM:NahG	C18:pos	NA	C8 H4 O3	148.016	6.947	NA	NA	NA	NA	NA	NA	NA	0	level5	NA	NA	NA	NA	NA	down
9.906_386.3185	0.4328	0.005	0.0167	MM:NahG	C18:pos	Fafar hs-50	C26 H42 O2	386.318	9.906	null	S84878	HMDB0032925	0	-0.0126	NA	NA	2	level4	Benzenoids	Benzene and substituted derivatives	Butyrophenones	Benzene and derivatives	NA	down
7.153_298.1093	0.4333	0.0004	0.0034	MM:NahG	C18:pos	NA	C13 H19 N2 O4 P	298.109	7.153	NA	NA	NA	NA	NA	NA	NA	0	level5	NA	NA	NA	NA	NA	down
8.132_520.2655	0.4335	0.006	0.0189	MM:NahG	C18:pos	7beta-hydroxytaxusin	C28 H40 O9	520.265	8.132	NA	S26606377	NA	-0.0017	-3.3285	NA	NA	2	level4	NA	NA	NA	NA	NA	down
7.747_230.152	0.434	0.0187	0.042	MM:NahG	C18:pos	Dodecanedioic acid	C12 H22 O4	230.152	7.747	C02678	S12213	HMDB0000623	2e-04	0.8049	NA	NA	5	level4	Lipids and lipid-like molecules	Fatty Acyls	Fatty acids and conjugates	Fatty acyls[FA]	NULL	down
0.65_509.7772	0.4344	0.0234	0.0499	MM:NahG	C18:pos	NA	C5 H Cl O18 P2 S2	509.777	0.65	NA	NA	NA	NA	NA	NA	NA	0	level5	NA	NA	NA	NA	NA	down
8.6_232.1465	0.4345	0.0002	0.0021	MM:NahG	C18:pos	(+)-alantolactone	C15 H20 O2	232.147	8.6	NA	S65564	NA	2e-04	0.7309	NA	NA	40	level4	NA	NA	NA	NA	NA	down
5.429_251.0092	0.4347	0.0174	0.0398	MM:NahG	C18:pos	NA	C9 H6 N3 O4 P	251.009	5.429	NA	NA	NA	NA	NA	NA	NA	0	level5	NA	NA	NA	NA	NA	down
7.644_394.1304	0.4358	0.0031	0.0121	MM:NahG	C18:pos	NA	C20 H28 O2 P2 S	394.13	7.644	NA	NA	NA	NA	NA	NA	NA	0	level5	NA	NA	NA	NA	NA	down
10.215_392.344	0.4361	0.0171	0.0394	MM:NahG	C18:pos	NA	C29 H44	392.344	10.215	NA	NA	NA	NA	NA	NA	NA	0	level5	NA	NA	NA	NA	NA	down
8.724_280.1651	0.4364	0.0006	0.0044	MM:NahG	C18:pos	NA	C12 H20 N6 O2	280.165	8.724	NA	NA	NA	NA	NA	NA	42.6	0	level5	NA	NA	NA	NA	NA	down
5.81_124.0891	0.4367	0.0001	0.0014	MM:NahG	C18:pos	3721	C8 H12 O	124.089	5.81	null	S4446450	HMDB0031686	3e-04	2.1741	NA	NA	11	level4	Organic oxygen compounds	Organooxygen compounds	Carbonyl compounds	Carbonyl compounds	NA	down
6.494_290.1518	0.4368	0.0022	0.0098	MM:NahG	C18:pos	Epi-tulipinolide	C17 H22 O4	290.152	6.494	NA	S4444839	NA	0	-0.0376	NA	NA	10	level4	NA	NA	NA	NA	NA	down
9.59_493.3177	0.4368	0.0004	0.0032	MM:NahG	C18:pos	1-[(9z)-hexadecenoyl]-sn-glycero-3-phosphocholine	C24 H48 N O7 P	493.318	9.59	null	S24766525	HMDB0010383	9e-04	1.7801	NA	NA	1	level4	Lipids and lipid-like molecules	Glycerophospholipids	Glycerophosphocholines	Glycerophospholipids[GP]	NA	down
8.729_416.325	0.4375	0.0027	0.0112	MM:NahG	C18:pos	NA	C22 H44 N2 O5	416.325	8.729	NA	NA	NA	NA	NA	NA	NA	0	level5	NA	NA	NA	NA	NA	down
7.717_380.1288	0.4377	0.0031	0.0122	MM:NahG	C18:pos	2-methoxyestrone 3-sulfate	C19 H24 O6 S	380.129	7.717	NA	S390209	NA	-6e-04	-1.5657	NA	NA	1	level4	NA	NA	NA	NA	NA	down
10.549_440.3056	0.438	0.0027	0.0111	MM:NahG	C18:pos	Dolichol monophosphate	C25 H45 O4 P	440.306	10.549	NA	S21864805	NA	1e-04	0.1313	NA	NA	1	level4	NA	NA	NA	NA	NA	down
5.906_201.1368	0.4384	0.002	0.0092	MM:NahG	C18:pos	Capryloylglycine	C10 H19 N O3	201.137	5.906	null	S76040	HMDB0000832	3e-04	1.6432	NA	NA	4	level4	Organic acids and derivatives	Carboxylic acids and derivatives	Amino acids, peptides, and analogues	Amino acids, peptides, and analogues	NA	down
7.784_278.1882	0.4384	0.0007	0.0049	MM:NahG	C18:pos	Paradol	C17 H26 O3	278.188	7.784	C10482	S85173	HMDB0030801	1e-04	0.2109	NA	NA	8	level4	Benzenoids	Benzene and substituted derivatives	Phenols and derivatives	Phenols and derivatives	NULL	down
5.907_169.1106	0.4389	0.0104	0.0277	MM:NahG	C18:pos	Aceclidine	C9 H15 N O2	169.111	5.907	NA	S1902	NA	3e-04	1.8048	NA	NA	3	level4	NA	NA	NA	NA	NA	down
7.786_260.1777	0.4389	0.0044	0.0152	MM:NahG	C18:pos	1,9-heptadecadien-4,6-diyn-3,8-diol	C17 H24 O2	260.178	7.786	NA	S4446384	NA	1e-04	0.2846	NA	NA	8	level4	NA	NA	NA	NA	NA	down
7.649_244.1675	0.439	0.0102	0.0273	MM:NahG	C18:pos	Brassylic acid	C13 H24 O4	244.167	7.649	null	S10026	HMDB0002327	1e-04	0.2794	NA	NA	7	level4	Lipids and lipid-like molecules	Fatty Acyls	Fatty acids and conjugates	Fatty acyls[FA]	NA	down
7.642_269.1993	0.4394	0.0043	0.015	MM:NahG	C18:pos	Ethyl n-[(2-isopropyl-5-methylcyclohexyl)carbonyl]glycinate	C15 H27 N O3	269.199	7.642	null	S9696656	HMDB0032255	2e-04	0.5864	NA	NA	1	level4	Organic acids and derivatives	Carboxylic acids and derivatives	Amino acids, peptides, and analogues	Amino acids, peptides, and analogues	NA	down
7.869_462.2233	0.4395	0.0085	0.0241	MM:NahG	C18:pos	Hydrocortisone succinate	C25 H34 O8	462.223	7.869	NA	S15760	NA	-0.0021	-4.5631	NA	NA	2	level4	NA	NA	NA	NA	NA	down
4.943_293.1838	0.4403	0.01	0.0269	MM:NahG	C18:pos	NA	C14 H31 N O S2	293.184	4.943	NA	NA	NA	NA	NA	NA	NA	0	level5	NA	NA	NA	NA	NA	down
6.264_230.0944	0.4403	0.0198	0.0439	MM:NahG	C18:pos	Naproxen	C14 H14 O3	230.094	6.264	C01517	S1262	HMDB0001923	2e-04	0.6905	NA	NA	15	level4	Benzenoids	Naphthalenes	null	Benzene and derivatives	NULL	down
0.617_523.8222	0.4406	0.0018	0.0087	MM:NahG	C18:pos	NA	C10 H N6 O8 P S5	523.822	0.617	NA	NA	NA	NA	NA	NA	NA	0	level5	NA	NA	NA	NA	NA	down
5.328_268.0947	0.4407	0.0125	0.0315	MM:NahG	C18:pos	1,4,5,8-tetraamino-9,10-anthraquinone	C14 H12 N4 O2	268.095	5.328	NA	S16272	NA	-0.0013	-4.8819	NA	NA	1	level4	NA	NA	NA	NA	NA	down
5.429_224.0001	0.4407	0.0076	0.0222	MM:NahG	C18:pos	NA	C7 H4 N4 O3 S	224	5.429	NA	NA	NA	NA	NA	NA	NA	0	level5	NA	NA	NA	NA	NA	down
9.902_306.2558	0.4409	0.0125	0.0315	MM:NahG	C18:pos	Eicosa-8,11,14-trienoic acid	C20 H34 O2	306.256	9.902	NA	S4445953	NA	-1e-04	-0.3689	NA	NA	26	level4	NA	NA	NA	NA	NA	down
9.957_521.3854	0.442	0.002	0.0093	MM:NahG	C18:pos	NA	C27 H56 N O6 P	521.385	9.957	NA	NA	NA	NA	NA	NA	NA	0	level5	NA	NA	NA	NA	NA	down
10.405_351.3136	0.4426	0.0085	0.024	MM:NahG	C18:pos	N-(11z,14z)-eicosadienoylethanolamine	C22 H41 N O2	351.314	10.405	NA	S4446564	NA	-1e-04	-0.2612	NA	NA	1	level4	NA	NA	NA	NA	NA	down
9.275_649.3708	0.4429	0.0001	0.0014	MM:NahG	C18:pos	NA	C33 H55 N5 O4 S2	649.371	9.275	NA	NA	NA	NA	NA	NA	NA	0	level5	NA	NA	NA	NA	NA	down
6.937_242.0944	0.4437	0.0005	0.004	MM:NahG	C18:pos	(±)-equol	C15 H14 O3	242.094	6.937	null	S339332	HMDB0130495	1e-04	0.2987	NA	NA	31	level4	Phenylpropanoids and polyketides	Isoflavonoids	Isoflavans	Flavonoids	NA	down
5.689_215.1888	0.4444	0.0015	0.0077	MM:NahG	C18:pos	907502	C12 H25 N O2	215.189	5.689	NA	S62862	NA	3e-04	1.2351	NA	NA	1	level4	NA	NA	NA	NA	NA	down
7.75_142.0997	0.4444	0.0001	0.0011	MM:NahG	C18:pos	2347	C8 H14 O2	142.1	7.75	null	S20080	HMDB0031403	3e-04	1.9848	NA	NA	44	level4	Organic acids and derivatives	Carboxylic acids and derivatives	Carboxylic acids	Organic acids	NA	down
10.349_456.3161	0.4448	0.0002	0.0023	MM:NahG	C18:pos	NA	C30 H45 Cl O	456.316	10.349	NA	NA	NA	NA	NA	NA	NA	0	level5	NA	NA	NA	NA	NA	down
5.43_240.0088	0.4455	0.0031	0.0122	MM:NahG	C18:pos	5,6-dihydroxy-2-naphthalenesulfonic acid	C10 H8 O5 S	240.009	5.43	NA	S7822045	NA	-4e-04	-1.8446	NA	NA	1	level4	NA	NA	NA	NA	NA	down
8.309_431.231	0.4458	0.0187	0.0421	MM:NahG	C18:pos	NA	C24 H33 N O6	431.231	8.309	NA	NA	NA	NA	NA	NA	NA	0	level5	NA	NA	NA	NA	NA	down
5.43_249.009	0.4459	0.0055	0.018	MM:NahG	C18:pos	Clothianidin	C6 H8 Cl N5 O2 S	249.009	5.43	NA	S184723	NA	3e-04	1.1141	NA	NA	1	level4	NA	NA	NA	NA	NA	down
4.758_228.184	0.446	0.0022	0.0098	MM:NahG	C18:pos	NA	C12 H24 N2 O2	228.184	4.758	NA	NA	NA	NA	NA	NA	NA	0	level5	NA	NA	NA	NA	NA	down
5.43_257.0114	0.4466	0.0122	0.031	MM:NahG	C18:pos	[similar to: α,α-diphenylglycine; δmass: 29.9168 da]	NA	257.011	5.43	NA	NA	NA	NA	NA	NA	NA	0	level5	NA	NA	NA	NA	NA	down
9.205_308.235	0.4466	0	0.0005	MM:NahG	C18:pos	9-(3-methyl-5-pentyl-2-furyl)nonanoic acid	C19 H32 O3	308.235	9.205	null	S2342093	HMDB0031091	-2e-04	-0.5942	NA	NA	12	level4	Lipids and lipid-like molecules	Fatty Acyls	Fatty acids and conjugates	Fatty acyls[FA]	NA	down
10.365_424.3705	0.4472	0.0102	0.0273	MM:NahG	C18:pos	Lupenone	C30 H48 O	424.37	10.365	NA	S83203	NA	0	0.0738	NA	NA	9	level4	NA	NA	NA	NA	NA	down
4.056_448.2325	0.4478	0	0.0009	MM:NahG	C18:pos	2-[(3s,3ar,5r,8r,8as)-3,8-dihydroxy-8-(hydroxymethyl)-3-methyl-2-oxodecahydro-5-azulenyl]-2-propanyl beta-d-glucopyranoside	C21 H36 O10	448.233	4.056	NA	S24534181	NA	0.0016	3.597	NA	NA	1	level4	NA	NA	NA	NA	NA	down
5.811_216.1364	0.4486	0	0.0001	MM:NahG	C18:pos	1780537	C11 H20 O4	216.136	5.811	null	S15037	HMDB0000888	2e-04	1.0239	NA	NA	2	level4	Lipids and lipid-like molecules	Fatty Acyls	Fatty acids and conjugates	Fatty acyls[FA]	NA	down
8.492_510.1613	0.4491	0.0161	0.0378	MM:NahG	C18:pos	NA	C20 H35 N2 O7 P S2	510.161	8.492	NA	NA	NA	NA	NA	NA	NA	0	level5	NA	NA	NA	NA	NA	down
10.906_481.3692	0.4493	0.0031	0.0121	MM:NahG	C18:pos	NA	C29 H52 Cl N O2	481.369	10.906	NA	NA	NA	NA	NA	NA	NA	0	level5	NA	NA	NA	NA	NA	down
5.406_344.2311	0.4493	0.0024	0.0104	MM:NahG	C18:pos	Lamtidine	C18 H28 N6 O	344.231	5.406	NA	S64990	NA	-0.0014	-4.049	NA	NA	1	level4	NA	NA	NA	NA	NA	down
9.537_437.2909	0.4493	0.0026	0.011	MM:NahG	C18:pos	2-aminoethyl (2r)-3-[(1z)-1-hexadecen-1-yloxy]-2-hydroxypropyl hydrogen phosphate	C21 H44 N O6 P	437.291	9.537	null	S24769219	HMDB0011152	3e-04	0.6929	NA	NA	1	level4	Lipids and lipid-like molecules	Glycerophospholipids	Glycerophosphoethanolamines	Amines and derivatives	NA	down
6.491_234.0894	0.4496	0.0012	0.0067	MM:NahG	C18:pos	1'-acetoxychavicol acetate	C13 H14 O4	234.089	6.491	null	S354584	HMDB0041005	2e-04	0.7862	NA	NA	7	level4	Benzenoids	Phenol esters	null	Benzene and derivatives	NA	down
3.311_115.0636	0.45	0.0078	0.0226	MM:NahG	C18:pos	L-proline	C5 H9 N O2	115.064	3.311	C16435	BGI376	NA	2e-04	1.9463	68.7	65.5	6	level2	NA	NA	NA	NA	NULL	down
5.878_205.0775	0.4504	0.0089	0.0248	MM:NahG	C18:pos	N-propionylmethionine	C8 H15 N O3 S	205.077	5.878	null	S93617	HMDB0094704	3e-04	1.3057	NA	NA	1	level4	Organic acids and derivatives	Carboxylic acids and derivatives	Amino acids, peptides, and analogues	Amino acids, peptides, and analogues	NA	down
6.844_404.1814	0.4506	0.0053	0.0175	MM:NahG	C18:pos	NA	C19 H35 O3 P3	404.181	6.844	NA	NA	NA	NA	NA	NA	NA	0	level5	NA	NA	NA	NA	NA	down
9.759_358.1594	0.4508	0.0014	0.0073	MM:NahG	C18:pos	NA	C21 H26 O3 S	358.159	9.759	NA	NA	NA	NA	NA	NA	NA	0	level5	NA	NA	NA	NA	NA	down
7.64_332.0922	0.4512	0.0051	0.0169	MM:NahG	C18:pos	Sanguinarine	C20 H14 N O4	332.092	7.64	C06162	S4970	HMDB0029367	-1e-04	-0.1524	NA	NA	1	level4	Alkaloids and derivatives	Benzophenanthridine alkaloids	Quaternary benzophenanthridine alkaloids	Alkaloids and derivatives	map00950 Isoquinoline alkaloid biosynthesis;	down
8.301_406.3195	0.4516	0.0035	0.0132	MM:NahG	C18:pos	NA	C24 H42 N2 O3	406.32	8.301	NA	NA	NA	NA	NA	NA	NA	0	level5	NA	NA	NA	NA	NA	down
9.721_382.3236	0.4516	0.0188	0.0422	MM:NahG	C18:pos	4,6-cholestadien-3-one	C27 H42 O	382.324	9.721	null	S2299095	HMDB0002394	0	-0.0245	NA	NA	5	level4	Lipids and lipid-like molecules	Steroids and steroid derivatives	Cholestane steroids	Steroids and derivatives	NA	down
10.441_482.3531	0.4521	0.0001	0.0015	MM:NahG	C18:pos	4'-apo-beta-carotenal	C35 H46 O	482.353	10.441	NA	S21378036	NA	-0.0017	-3.6274	NA	NA	1	level4	NA	NA	NA	NA	NA	down
5.811_96.0941	0.4521	0.0035	0.0132	MM:NahG	C18:pos	NA	C7 H12	96.0941	5.811	NA	NA	NA	NA	NA	NA	NA	0	level5	NA	NA	NA	NA	NA	down
8.731_356.3401	0.4524	0.0069	0.0208	MM:NahG	C18:pos	NA	C21 H44 N2 O2	356.34	8.731	NA	NA	NA	NA	NA	NA	NA	0	level5	NA	NA	NA	NA	NA	down
5.429_239.0008	0.4526	0.009	0.0249	MM:NahG	C18:pos	[similar to: α,α-diphenylglycine; δmass: 11.9061 da]	NA	239.001	5.429	NA	NA	NA	NA	NA	NA	NA	0	level5	NA	NA	NA	NA	NA	down
5.43_216.9828	0.4527	0.0072	0.0213	MM:NahG	C18:pos	NA	C10 H3 N O3 S	216.983	5.43	NA	NA	NA	NA	NA	NA	NA	0	level5	NA	NA	NA	NA	NA	down
7.719_396.146	0.4533	0.0013	0.0072	MM:NahG	C18:pos	NA	C16 H30 O7 P2	396.146	7.719	NA	NA	NA	NA	NA	NA	NA	0	level5	NA	NA	NA	NA	NA	down
7.576_420.1612	0.4536	0.0019	0.009	MM:NahG	C18:pos	Lamioside	C18 H28 O11	420.161	7.576	NA	S391564	NA	-0.0019	-4.6274	NA	NA	1	level4	NA	NA	NA	NA	NA	down
9.944_387.2808	0.4536	0.0076	0.0221	MM:NahG	C18:pos	NA	C23 H38 N3 P	387.281	9.944	NA	NA	NA	NA	NA	NA	NA	0	level5	NA	NA	NA	NA	NA	down
3.315_179.0619	0.454	0.0033	0.0127	MM:NahG	C18:pos	Cyclamic acid	C6 H13 N O3 S	179.062	3.315	C02824	S7252	HMDB0031340	3e-04	1.6134	NA	NA	3	level4	Organic acids and derivatives	Sulfamic acid derivatives	Cyclamates	Organic acids	NA	down
9.963_479.3375	0.454	0.0003	0.0027	MM:NahG	C18:pos	1-(1z-hexadecenyl)-sn-glycero-3-phosphocholine	C24 H50 N O6 P	479.337	9.963	null	S9093054	HMDB0010407	-1e-04	-0.2397	NA	NA	1	level4	Lipids and lipid-like molecules	Glycerophospholipids	Glycerophosphocholines	Glycerophospholipids[GP]	NA	down
5.185_194.0583	0.4544	0.0041	0.0146	MM:NahG	C18:pos	Isoferulic acid	C10 H10 O4	194.058	5.185	C10470	MReference-143	HMDB0000955	4e-04	1.9699	44.9	54	33	level3	Phenylpropanoids and polyketides	Cinnamic acids and derivatives	Hydroxycinnamic acids and derivatives	Polyketides[PK]	NULL	down
5.81_152.084	0.4545	0.0076	0.0221	MM:NahG	C18:pos	2128	C9 H12 O2	152.084	5.81	null	S56163	HMDB0041326	3e-04	1.6889	NA	NA	14	level4	Benzenoids	Benzene and substituted derivatives	Benzylethers	Benzene and derivatives	NA	down
7.716_238.1207	0.4545	0.0033	0.0126	MM:NahG	C18:pos	2444643wxk	C13 H18 O4	238.121	7.716	null	S536429	HMDB0034046	1e-04	0.6155	NA	NA	3	level4	Benzenoids	Phenol ethers	Anisoles	Benzene and derivatives	NA	down
5.429_271.027	0.4547	0.0148	0.0356	MM:NahG	C18:pos	Muzolimine	C11 H11 Cl2 N3 O	271.027	5.429	NA	S37766	NA	-0.001	-3.5351	NA	NA	1	level4	NA	NA	NA	NA	NA	down
8.02_390.3246	0.4547	0.0066	0.0202	MM:NahG	C18:pos	NA	C24 H42 N2 O2	390.325	8.02	NA	NA	NA	NA	NA	NA	NA	0	level5	NA	NA	NA	NA	NA	down
5.43_210.0208	0.4555	0.0126	0.0316	MM:NahG	C18:pos	(1e)-1-{[1-(methyldisulfanyl)propyl]sulfinyl}-1-propene	C7 H14 O S3	210.021	5.43	null	S29322214	HMDB0033077	1e-04	0.6063	NA	NA	4	level4	NA	NA	NA	NA	NA	down
5.43_238.0156	0.4559	0.0045	0.0156	MM:NahG	C18:pos	NA	C7 H12 O5 P2	238.016	5.43	NA	NA	NA	NA	NA	NA	NA	0	level5	NA	NA	NA	NA	NA	down
5.429_225.9931	0.4571	0.0036	0.0134	MM:NahG	C18:pos	NA	C9 H6 O5 S	225.993	5.429	NA	NA	NA	NA	NA	NA	NA	0	level5	NA	NA	NA	NA	NA	down
9.81_322.2508	0.4574	0.006	0.0189	MM:NahG	C18:pos	15s-hydroxyeicosatrienoic acid	C20 H34 O3	322.251	9.81	null	S4446269	HMDB0005045	0	0.0487	NA	NA	13	level4	Lipids and lipid-like molecules	Fatty Acyls	Eicosanoids	Fatty acyls[FA]	NA	down
9.102_582.447	0.4578	0.004	0.0143	MM:NahG	C18:pos	NA	C30 H58 N6 O5	582.447	9.102	NA	NA	NA	NA	NA	NA	NA	0	level5	NA	NA	NA	NA	NA	down
5.43_256.0261	0.458	0.0046	0.0158	MM:NahG	C18:pos	NA	C7 H14 O6 P2	256.026	5.43	NA	NA	NA	NA	NA	NA	NA	0	level5	NA	NA	NA	NA	NA	down
5.429_230.0536	0.4583	0.0039	0.0141	MM:NahG	C18:pos	NA	C8 H10 N2 O6	230.054	5.429	NA	NA	NA	NA	NA	NA	NA	0	level5	NA	NA	NA	NA	NA	down
8.575_402.3093	0.4585	0.019	0.0427	MM:NahG	C18:pos	NA	C21 H42 N2 O5	402.309	8.575	NA	NA	NA	NA	NA	NA	NA	0	level5	NA	NA	NA	NA	NA	down
9.516_467.3384	0.4585	0.001	0.006	MM:NahG	C18:pos	NA	C23 H50 N O6 P	467.338	9.516	NA	NA	NA	NA	NA	NA	NA	0	level5	NA	NA	NA	NA	NA	down
6.344_565.3101	0.4589	0.0221	0.0479	MM:NahG	C18:pos	NA	C26 H47 N O12	565.31	6.344	NA	NA	NA	NA	NA	NA	NA	0	level5	NA	NA	NA	NA	NA	down
6.343_388.2097	0.459	0.0103	0.0275	MM:NahG	C18:pos	Ilomastat	C20 H28 N4 O4	388.21	6.343	NA	S117009	NA	-0.0013	-3.4572	NA	NA	6	level4	NA	NA	NA	NA	NA	down
6.625_214.1208	0.4606	0.0024	0.0104	MM:NahG	C18:pos	5-hexyl-2-oxotetrahydro-3-furancarboxylic acid	C11 H18 O4	214.121	6.625	null	S8551389	HMDB0030984	3e-04	1.2074	NA	NA	3	level4	Organoheterocyclic compounds	Lactones	Gamma butyrolactones	Gamma butyrolactones	NA	down
7.41_252.1363	0.4606	0.0057	0.0183	MM:NahG	C18:pos	2,3-dimethoxy-5-methyl-6-(3-methyl-2-buten-1-yl)-1,4-benzenediol	C14 H20 O4	252.136	7.41	null	S394877	HMDB0059661	1e-04	0.4136	NA	NA	3	level4	Lipids and lipid-like molecules	Prenol lipids	Quinone and hydroquinone lipids	Quinone	NA	down
7.098_275.1522	0.4608	0.0001	0.0019	MM:NahG	C18:pos	Rolipram	C16 H21 N O3	275.152	7.098	NA	S4913	NA	0	0.1721	NA	NA	10	level4	NA	NA	NA	NA	NA	down
0.667_735.6576	0.461	0.0212	0.0464	MM:NahG	C18:pos	NA	NA	735.658	0.667	NA	NA	NA	NA	NA	NA	NA	0	level5	NA	NA	NA	NA	NA	down
8.826_343.272	0.4615	0.0145	0.0351	MM:NahG	C18:pos	Lauroylcarnitine	C19 H37 N O4	343.272	8.826	NA	BGI347	NA	-2e-04	-0.5992	7.9	NA	2	level3	NA	NA	NA	NA	NA	down
9.11_489.216	0.4615	0.0171	0.0394	MM:NahG	C18:pos	Oa-6129 e	C21 H35 N3 O8 S	489.216	9.11	NA	S30791676	NA	0.0015	2.9877	NA	NA	1	level4	NA	NA	NA	NA	NA	down
8.172_354.22	0.4618	0.0019	0.009	MM:NahG	C18:pos	Etretinate	C23 H30 O3	354.22	8.172	NA	S4445538	NA	5e-04	1.3708	NA	NA	1	level4	NA	NA	NA	NA	NA	down
9.253_770.2909	0.4621	0.0177	0.0403	MM:NahG	C18:pos	NA	NA	770.291	9.253	NA	NA	NA	NA	NA	NA	NA	0	level5	NA	NA	NA	NA	NA	down
1.045_168.0902	0.4625	0.0042	0.0148	MM:NahG	C18:pos	Pyridoxamine	C8 H12 N2 O2	168.09	1.045	C00534	BGI488	HMDB0001431	3e-04	1.8356	33.7	31.4	3	level3	Vitamins and Cofactors	Vitamins	Water-soluble vitamins [Fig]	Vitamins	map00750 Vitamin B6 metabolism; map01100 Metabolic pathways;	down
9.23_334.1451	0.4636	0.0026	0.0108	MM:NahG	C18:pos	Amifloxacin	C16 H19 F N4 O3	334.145	9.23	null	S50111	HMDB0041826	0.001	2.8801	NA	NA	1	level4	Organoheterocyclic compounds	Quinolines and derivatives	Quinoline carboxylic acids	Quinoline carboxylic acids	NA	down
6.657_236.1778	0.4637	0.0027	0.011	MM:NahG	C18:pos	Do0750000	C15 H24 O2	236.178	6.657	null	S6663	HMDB0032048	1e-04	0.5993	NA	NA	42	level4	Benzenoids	Benzene and substituted derivatives	Phenylpropanes	Benzene and derivatives	NA	down
5.43_242.0469	0.4641	0.0147	0.0354	MM:NahG	C18:pos	NA	C7 H16 O5 P2	242.047	5.43	NA	NA	NA	NA	NA	NA	NA	0	level5	NA	NA	NA	NA	NA	down
5.43_238.9996	0.4645	0.0052	0.0172	MM:NahG	C18:pos	NA	C10 H2 N5 O P	239	5.43	NA	NA	NA	NA	NA	NA	NA	0	level5	NA	NA	NA	NA	NA	down
8.52_376.2249	0.4645	0.0029	0.0118	MM:NahG	C18:pos	Resolvin d1	C22 H32 O5	376.225	8.52	null	S24700241	HMDB0003733	-1e-04	-0.3139	NA	NA	21	level4	Lipids and lipid-like molecules	Fatty Acyls	Fatty acids and conjugates	Fatty acyls[FA]	NA	down
0.673_331.8252	0.4656	0.0001	0.0012	MM:NahG	C18:pos	NA	NA	331.825	0.673	NA	NA	NA	NA	NA	NA	NA	0	level5	NA	NA	NA	NA	NA	down
6.727_558.3088	0.4672	0.0022	0.0098	MM:NahG	C18:pos	NA	C26 H46 N4 O7 S	558.309	6.727	NA	NA	NA	NA	NA	NA	NA	0	level5	NA	NA	NA	NA	NA	down
6.023_277.1678	0.4675	0.0005	0.004	MM:NahG	C18:pos	Promacyl	C16 H23 N O3	277.168	6.023	NA	S33736	NA	1e-04	0.1962	NA	NA	2	level4	NA	NA	NA	NA	NA	down
9.127_284.2351	0.4675	0.016	0.0376	MM:NahG	C18:pos	16-heptadecyne-1,2,4-triol	C17 H32 O3	284.235	9.127	null	S2283375	HMDB0035473	0	-0.173	NA	NA	9	level4	Lipids and lipid-like molecules	Fatty Acyls	Fatty alcohols	Fatty acyls[FA]	NA	down
9.665_493.3539	0.4679	0.0129	0.0321	MM:NahG	C18:pos	NA	C25 H52 N O6 P	493.354	9.665	NA	NA	NA	NA	NA	NA	NA	0	level5	NA	NA	NA	NA	NA	down
9.768_553.419	0.4684	0.0028	0.0114	MM:NahG	C18:pos	NA	C32 H59 N O4 S	553.419	9.768	NA	NA	NA	NA	NA	NA	NA	0	level5	NA	NA	NA	NA	NA	down
5.209_209.015	0.4695	0.0008	0.0054	MM:NahG	C18:pos	NA	C9 H7 N O3 S	209.015	5.209	NA	NA	NA	NA	NA	NA	NA	0	level5	NA	NA	NA	NA	NA	down
9.209_428.1967	0.4698	0.0002	0.0021	MM:NahG	C18:pos	Carapanaubine	C23 H28 N2 O6	428.197	9.209	NA	S390588	NA	0.002	4.5924	NA	NA	1	level4	NA	NA	NA	NA	NA	down
8.604_360.2277	0.4699	0.0001	0.0019	MM:NahG	C18:pos	NA	C18 H36 N2 O S2	360.228	8.604	NA	NA	NA	NA	NA	NA	NA	0	level5	NA	NA	NA	NA	NA	down
9.24_718.4499	0.4706	0.0002	0.0023	MM:NahG	C18:pos	NA	C35 H67 N4 O7 P S	718.45	9.24	NA	NA	NA	NA	NA	NA	NA	0	level5	NA	NA	NA	NA	NA	down
7.15_316.1198	0.4707	0.0003	0.0029	MM:NahG	C18:pos	NA	C12 H20 N4 O4 S	316.12	7.15	NA	NA	NA	NA	NA	NA	NA	0	level5	NA	NA	NA	NA	NA	down
7.638_316.1198	0.4711	0.0004	0.0035	MM:NahG	C18:pos	NA	C12 H20 N4 O4 S	316.12	7.638	NA	NA	NA	NA	NA	NA	NA	0	level5	NA	NA	NA	NA	NA	down
9.227_290.1186	0.4712	0.0002	0.002	MM:NahG	C18:pos	Carbinoxamine	C16 H19 Cl N2 O	290.119	9.227	C06871	S2466	HMDB0014886	0	0.1369	NA	NA	2	level4	Benzenoids	Benzene and substituted derivatives	Benzylethers	Benzene and derivatives	NULL	down
7.595_276.1333	0.4713	0.0016	0.0083	MM:NahG	C18:pos	L-saccharopine	C11 H20 N2 O6	276.133	7.595	C00449	MReference-479	HMDB0000279	0.0012	4.2786	NA	35.6	2	level3	Organic acids and derivatives	Carboxylic acids and derivatives	Amino acids, peptides, and analogues	Amino acids, peptides, and analogues	map00300 Lysine biosynthesis; map00310 Lysine degradation; map01100 Metabolic pathways; map01110 Biosynthesis of secondary metabolites; map01230 Biosynthesis of amino acids;	down
10.905_486.3247	0.4721	0.0012	0.0068	MM:NahG	C18:pos	NA	C27 H43 Cl N6	486.325	10.905	NA	NA	NA	NA	NA	NA	NA	0	level5	NA	NA	NA	NA	NA	down
6.324_196.1103	0.4724	0.0019	0.0089	MM:NahG	C18:pos	Hexyl 2-furoate	C11 H16 O3	196.11	6.324	null	S55834	HMDB0037725	4e-04	1.9634	NA	NA	4	level4	Organoheterocyclic compounds	Furans	Furoic acid derivatives	Furoic acid derivatives	NA	down
7.193_251.1499	0.4724	0.0045	0.0155	MM:NahG	C18:pos	NA	C10 H25 N3 S2	251.15	7.193	NA	NA	NA	NA	NA	NA	NA	0	level5	NA	NA	NA	NA	NA	down
9.214_241.1468	0.4725	0.0165	0.0384	MM:NahG	C18:pos	Mfcd08705702	C16 H19 N O	241.147	9.214	null	S37260	HMDB0060535	2e-04	0.7173	NA	NA	3	level4	Benzenoids	Benzene and substituted derivatives	Diphenylmethanes	Benzene and derivatives	NA	down
7.813_422.2305	0.473	0.0071	0.0212	MM:NahG	C18:pos	Picrasin c	C23 H34 O7	422.231	7.813	NA	S158422	NA	0	0.1111	NA	NA	1	level4	NA	NA	NA	NA	NA	down
8.345_185.1782	0.473	0.007	0.021	MM:NahG	C18:pos	NA	C11 H23 N O	185.178	8.345	NA	NA	NA	NA	NA	NA	NA	0	level5	NA	NA	NA	NA	NA	down
9.867_334.2489	0.4732	0.0138	0.0339	MM:NahG	C18:pos	NA	C15 H35 N4 O2 P	334.249	9.867	NA	NA	NA	NA	NA	NA	NA	0	level5	NA	NA	NA	NA	NA	down
8.601_266.1647	0.4733	0.0061	0.019	MM:NahG	C18:pos	Tributyl phosphate	C12 H27 O4 P	266.165	8.601	NA	S29090	NA	0	0.1622	NA	NA	1	level4	NA	NA	NA	NA	NA	down
3.506_223.0847	0.4735	0.0027	0.011	MM:NahG	C18:pos	N-acetyl-l-tyrosine	C11 H13 N O4	223.085	3.506	null	MReference-315	HMDB0000866	2e-04	0.941	NA	77	10	level2	Organic acids and derivatives	Carboxylic acids and derivatives	Amino acids, peptides, and analogues	Amino acids, peptides, and analogues	NA	down
9.87_335.2518	0.4742	0.002	0.0093	MM:NahG	C18:pos	NA	C14 H33 N5 O4	335.252	9.87	NA	NA	NA	NA	NA	NA	NA	0	level5	NA	NA	NA	NA	NA	down
3.664_162.0354	0.4749	0.0014	0.0074	MM:NahG	C18:pos	1,2-dihydroxy-3-keto-5-methylthiopentene	C6 H10 O3 S	162.035	3.664	C15606	S4575316	HMDB0012134	3e-04	1.8939	NA	NA	3	level4	Organic oxygen compounds	Organooxygen compounds	Carbonyl compounds	Carbonyl compounds	map00270 Cysteine and methionine metabolism; map01100 Metabolic pathways;	down
5.28_99.0686	0.4751	0.0039	0.0141	MM:NahG	C18:pos	N-methylpyrrolidone	C5 H9 N O	99.0686	5.28	NA	S12814	NA	2e-04	1.9395	25.8	NA	5	level4	NA	NA	NA	NA	NA	down
3.332_330.2153	0.4753	0.0197	0.0438	MM:NahG	C18:pos	NA	C16 H30 N2 O5	330.215	3.332	NA	NA	NA	NA	NA	NA	NA	0	level5	NA	NA	NA	NA	NA	down
4.654_292.1787	0.4753	0.0002	0.0022	MM:NahG	C18:pos	Carteolol	C16 H24 N2 O3	292.179	4.654	C06874	S2485	HMDB0014662	0	-0.1383	NA	NA	1	level4	Organoheterocyclic compounds	Quinolines and derivatives	Hydroquinolines	Hydroquinolines	NULL	down
9.481_336.1614	0.4753	0.0035	0.0132	MM:NahG	C18:pos	NA	C15 H30 O4 P2	336.161	9.481	NA	NA	NA	NA	NA	NA	NA	0	level5	NA	NA	NA	NA	NA	down
6.437_272.0938	0.4757	0.0124	0.0314	MM:NahG	C18:pos	NA	C11 H17 N2 O4 P	272.094	6.437	NA	NA	NA	NA	NA	NA	NA	0	level5	NA	NA	NA	NA	NA	down
7.738_479.3251	0.476	0.0026	0.0108	MM:NahG	C18:pos	NA	C27 H45 N O6	479.325	7.738	NA	NA	NA	NA	NA	NA	NA	0	level5	NA	NA	NA	NA	NA	down
9.957_693.5645	0.4765	0.0083	0.0236	MM:NahG	C18:pos	NA	C40 H75 N3 O6	693.564	9.957	NA	NA	NA	NA	NA	NA	NA	0	level5	NA	NA	NA	NA	NA	down
7.203_455.2674	0.4772	0.0003	0.0031	MM:NahG	C18:pos	NA	C27 H37 N O5	455.267	7.203	NA	NA	NA	NA	NA	NA	NA	0	level5	NA	NA	NA	NA	NA	down
8.978_292.2019	0.4773	0.0085	0.024	MM:NahG	C18:pos	NA	C14 H24 N6 O	292.202	8.978	NA	NA	NA	NA	NA	NA	NA	0	level5	NA	NA	NA	NA	NA	down
5.429_253.988	0.4774	0.0065	0.0201	MM:NahG	C18:pos	NA	C10 H6 O6 S	253.988	5.429	NA	NA	NA	NA	NA	NA	NA	0	level5	NA	NA	NA	NA	NA	down
2.05_209.0691	0.4775	0.0031	0.0122	MM:NahG	C18:pos	Qv1mvo1r	C10 H11 N O4	209.069	2.05	NA	S13710	NA	3e-04	1.4039	NA	NA	6	level4	NA	NA	NA	NA	NA	down
8.983_306.1961	0.4777	0.0005	0.0041	MM:NahG	C18:pos	9-chloro-10-hydroxyhexadecanoic acid	C16 H31 Cl O3	306.196	8.983	NA	S571110	NA	0	-0.0706	NA	NA	1	level4	NA	NA	NA	NA	NA	down
7.608_254.1518	0.4781	0.0027	0.0112	MM:NahG	C18:pos	NA	C14 H22 O4	254.152	7.608	NA	NA	NA	NA	NA	NA	NA	1	level5	NA	NA	NA	NA	NA	down
5.173_291.042	0.4795	0.0065	0.0201	MM:NahG	C18:pos	?-methyldopa-3-0-sulfate	C10 H13 N O7 S	291.042	5.173	null	S52084138	HMDB0142153	7e-04	2.5011	NA	NA	1	level4	Organic acids and derivatives	Organic sulfuric acids and derivatives	Arylsulfates	Organic acids	NA	down
2.386_213.1368	0.4797	0.0028	0.0114	MM:NahG	C18:pos	C7-hsl	C11 H19 N O3	213.137	2.386	NA	S391655	NA	3e-04	1.3176	NA	NA	8	level4	NA	NA	NA	NA	NA	down
7.588_309.194	0.4798	0.0001	0.0014	MM:NahG	C18:pos	Metipranolol	C17 H27 N O4	309.194	7.588	C07915	S29193	HMDB0015345	0	-0.1375	NA	NA	2	level4	Benzenoids	Phenol esters	null	Benzene and derivatives	NULL	down
10.222_356.329	0.4804	0.0024	0.0103	MM:NahG	C18:pos	Mfcd00083370	C22 H44 O3	356.329	10.222	null	S167899	HMDB0061660	0	0.0075	NA	NA	4	level4	Lipids and lipid-like molecules	Fatty Acyls	Fatty acids and conjugates	Fatty acyls[FA]	NA	down
9.226_487.2459	0.4807	0.0036	0.0134	MM:NahG	C18:pos	NA	C21 H47 N O3 P2 S2	487.246	9.226	NA	NA	NA	NA	NA	NA	NA	0	level5	NA	NA	NA	NA	NA	down
6.327_202.1724	0.4811	0.016	0.0375	MM:NahG	C18:pos	Curcumene	C15 H22	202.172	6.327	null	S83185	HMDB0059878	3e-04	1.4124	NA	NA	10	level4	Lipids and lipid-like molecules	Prenol lipids	Sesquiterpenoids	Terpenoids	NA	down
7.717_316.1651	0.4813	0.0066	0.0201	MM:NahG	C18:pos	NA	C15 H20 N6 O2	316.165	7.717	NA	NA	NA	NA	NA	NA	NA	0	level5	NA	NA	NA	NA	NA	down
8.797_312.314	0.4815	0.0003	0.003	MM:NahG	C18:pos	NA	C19 H40 N2 O	312.314	8.797	NA	NA	NA	NA	NA	NA	NA	0	level5	NA	NA	NA	NA	NA	down
0.656_273.8662	0.4831	0.0077	0.0224	MM:NahG	C18:pos	NA	NA	273.866	0.656	NA	NA	NA	NA	NA	NA	NA	0	level5	NA	NA	NA	NA	NA	down
6.025_379.1842	0.4834	0.0112	0.0291	MM:NahG	C18:pos	NA	C16 H29 N O9	379.184	6.025	NA	NA	NA	NA	NA	NA	NA	0	level5	NA	NA	NA	NA	NA	down
4.634_158.0946	0.4837	0.0031	0.0121	MM:NahG	C18:pos	3683	C8 H14 O3	158.095	4.634	C02975	S208322	HMDB0031307	3e-04	2.0352	NA	NA	21	level4	Organic acids and derivatives	Keto acids and derivatives	Beta-keto acids and derivatives	Organic acids	NULL	down
7.721_364.156	0.4837	0.0045	0.0156	MM:NahG	C18:pos	NA	C16 H30 O5 P2	364.156	7.721	NA	NA	NA	NA	NA	NA	NA	0	level5	NA	NA	NA	NA	NA	down
7.71_202.0996	0.4838	0.0001	0.0018	MM:NahG	C18:pos	Demethoxyencecalin	C13 H14 O2	202.1	7.71	null	S154177	HMDB0030816	3e-04	1.2968	NA	NA	4	level4	Organoheterocyclic compounds	Benzopyrans	1-benzopyrans	1-benzopyrans	NA	down
4.49_149.0844	0.4846	0.0054	0.0176	MM:NahG	C18:pos	S-(-)-cathinone	C9 H11 N O	149.084	4.49	NA	S56062	NA	3e-04	1.9166	NA	NA	10	level4	NA	NA	NA	NA	NA	down
8.188_442.2135	0.4847	0.0129	0.0323	MM:NahG	C18:pos	NA	C19 H39 O7 P S	442.214	8.188	NA	NA	NA	NA	NA	NA	NA	0	level5	NA	NA	NA	NA	NA	down
10.696_484.3089	0.4848	0.0066	0.0202	MM:NahG	C18:pos	NA	C26 H49 N2 P S2	484.309	10.696	NA	NA	NA	NA	NA	NA	NA	0	level5	NA	NA	NA	NA	NA	down
0.614_287.911	0.4868	0.004	0.0143	MM:NahG	C18:pos	NA	C4 H3 Cl N2 O7 P2	287.911	0.614	NA	NA	NA	NA	NA	NA	NA	0	level5	NA	NA	NA	NA	NA	down
7.42_258.1832	0.4869	0.0008	0.0054	MM:NahG	C18:pos	2376	C14 H26 O4	258.183	7.42	null	S7758	HMDB0040429	1e-04	0.3043	NA	NA	9	level4	Lipids and lipid-like molecules	Fatty Acyls	Fatty acid esters	Fatty acyls[FA]	NA	down
7.709_182.0582	0.4871	0.0005	0.0039	MM:NahG	C18:pos	Isohomovanillic acid	C9 H10 O4	182.058	7.709	null	MReference-453	HMDB0000333	3e-04	1.7566	NA	58.8	32	level3	Benzenoids	Phenols	Methoxyphenols	Phenols and derivatives	NA	down
6.058_298.157	0.4876	0.0116	0.0298	MM:NahG	C18:pos	Auraptene	C19 H22 O3	298.157	6.058	null	S1267148	HMDB0034054	1e-04	0.3523	NA	NA	8	level4	Lipids and lipid-like molecules	Prenol lipids	Terpene lactones	Terpenoids	NA	down
7.778_174.1412	0.4876	0.0004	0.0033	MM:NahG	C18:pos	Ionene	C13 H18	174.141	7.778	null	S61372	HMDB0059826	3e-04	1.7062	NA	NA	4	level4	Benzenoids	Tetralins	null	Benzene and derivatives	NA	down
8.985_288.1856	0.4876	0.0197	0.0438	MM:NahG	C18:pos	NA	C16 H29 Cl O2	288.186	8.985	NA	NA	NA	NA	NA	NA	NA	0	level5	NA	NA	NA	NA	NA	down
8.015_328.3453	0.4879	0.0018	0.0088	MM:NahG	C18:pos	NA	C20 H44 N2 O	328.345	8.015	NA	NA	NA	NA	NA	NA	NA	0	level5	NA	NA	NA	NA	NA	down
6.357_132.094	0.4886	0.0003	0.0028	MM:NahG	C18:pos	Tetralin	C10 H12	132.094	6.357	NA	S8097	NA	1e-04	0.7535	NA	NA	3	level4	NA	NA	NA	NA	NA	down
9.942_350.2797	0.49	0.0003	0.0028	MM:NahG	C18:pos	NA	C18 H34 N6 O	350.28	9.942	NA	NA	NA	NA	NA	NA	NA	0	level5	NA	NA	NA	NA	NA	down
6.549_282.1619	0.4903	0.0004	0.0033	MM:NahG	C18:pos	Vedaprofen	C19 H22 O2	282.162	6.549	NA	S65131	NA	-1e-04	-0.4087	NA	NA	18	level4	NA	NA	NA	NA	NA	down
8.933_375.277	0.4905	0.0025	0.0107	MM:NahG	C18:pos	NA	C17 H38 N5 O2 P	375.277	8.933	NA	NA	NA	NA	NA	NA	NA	0	level5	NA	NA	NA	NA	NA	down
8.008_226.157	0.4908	0.001	0.0061	MM:NahG	C18:pos	(−)-trans-methyl dihydrojasmonate	C13 H22 O3	226.157	8.008	null	S1376701	HMDB0031740	1e-04	0.5808	NA	NA	2	level4	Lipids and lipid-like molecules	Fatty Acyls	Lineolic acids and derivatives	Fatty acyls[FA]	NA	down
7.843_396.2149	0.491	0.001	0.0061	MM:NahG	C18:pos	NA	C21 H32 O7	396.215	7.843	NA	NA	NA	NA	NA	NA	NA	0	level5	NA	NA	NA	NA	NA	down
10.848_424.3319	0.4913	0.0054	0.0176	MM:NahG	C18:pos	NA	C25 H40 N6	424.332	10.848	NA	NA	NA	NA	NA	NA	NA	0	level5	NA	NA	NA	NA	NA	down
7.721_350.1406	0.4924	0.0156	0.0369	MM:NahG	C18:pos	Cafenstrole	C16 H22 N4 O3 S	350.141	7.721	NA	S169454	NA	-7e-04	-1.9811	NA	NA	1	level4	NA	NA	NA	NA	NA	down
5.429_270.0417	0.4925	0.0074	0.0217	MM:NahG	C18:pos	NA	C9 H10 N4 O4 S	270.042	5.429	NA	NA	NA	NA	NA	NA	NA	0	level5	NA	NA	NA	NA	NA	down
8.372_196.183	0.4926	0.0026	0.0108	MM:NahG	C18:pos	3082	C13 H24 O	196.183	8.372	null	S4446484	HMDB0037275	2e-04	1.2484	NA	NA	5	level4	Lipids and lipid-like molecules	Fatty Acyls	Fatty aldehydes	Fatty acyls[FA]	NA	down
7.71_220.1102	0.493	0.0031	0.0122	MM:NahG	C18:pos	Precocene ii	C13 H16 O3	220.11	7.71	NA	S12046	NA	3e-04	1.15	NA	NA	14	level4	NA	NA	NA	NA	NA	down
8.371_224.1778	0.494	0.0019	0.0089	MM:NahG	C18:pos	Linalyl butyrate	C14 H24 O2	224.178	8.371	null	S56116	HMDB0030427	1e-04	0.5669	NA	NA	31	level4	Lipids and lipid-like molecules	Prenol lipids	Monoterpenoids	Terpenoids	NA	down
7.602_370.2143	0.4946	0.0059	0.0187	MM:NahG	C18:pos	Spiromesifen	C23 H30 O4	370.214	7.602	NA	S8083064	NA	-1e-04	-0.2718	NA	35.1	2	level4	NA	NA	NA	NA	NA	down
4.609_169.1218	0.4948	0.0074	0.0217	MM:NahG	C18:pos	NA	C8 H15 N3 O	169.122	4.609	NA	NA	NA	NA	NA	NA	NA	0	level5	NA	NA	NA	NA	NA	down
7.97_353.2567	0.495	0.017	0.0393	MM:NahG	C18:pos	NA	C14 H36 N5 O3 P	353.257	7.97	NA	NA	NA	NA	NA	NA	NA	0	level5	NA	NA	NA	NA	NA	down
8.646_348.2274	0.4956	0.0032	0.0124	MM:NahG	C18:pos	NA	C17 H28 N6 O2	348.227	8.646	NA	NA	NA	NA	NA	NA	NA	0	level5	NA	NA	NA	NA	NA	down
6.694_164.0477	0.4957	0.0003	0.003	MM:NahG	C18:pos	(e)-p-coumaric acid	C9 H8 O3	164.048	6.694	C00811	S553148	HMDB0002035	3e-04	1.925	NA	NA	21	level4	Phenylpropanoids and polyketides	Cinnamic acids and derivatives	Hydroxycinnamic acids and derivatives	Polyketides[PK]	map00130 Ubiquinone and other terpenoid-quinone biosynthesis; map00350 Tyrosine metabolism; map00360 Phenylalanine metabolism; map00940 Phenylpropanoid biosynthesis; map00950 Isoquinoline alkaloid biosynthesis; map01100 Metabolic pathways; map01110 Biosynthesis of secondary metabolites;	down
7.709_160.0891	0.4959	0.0002	0.002	MM:NahG	C18:pos	2-phenyl-4-pentenal	C11 H12 O	160.089	7.709	null	S489034	HMDB0035207	3e-04	1.6604	NA	NA	3	level4	Benzenoids	Benzene and substituted derivatives	Phenylacetaldehydes	Benzene and derivatives	NA	down
7.728_255.2564	0.4959	0.0085	0.0241	MM:NahG	C18:pos	Palmitamide	C16 H33 N O	255.256	7.728	null	S62629	HMDB0012273	2e-04	0.7077	NA	NA	1	level4	Lipids and lipid-like molecules	Fatty Acyls	Fatty amides	Fatty acyls[FA]	NA	down
8.027_312.3504	0.496	0.0004	0.0034	MM:NahG	C18:pos	NA	C20 H44 N2	312.35	8.027	NA	NA	NA	NA	NA	NA	NA	0	level5	NA	NA	NA	NA	NA	down
5.428_224.0276	0.4961	0.0101	0.0271	MM:NahG	C18:pos	NA	C9 H10 N2 O P2	224.028	5.428	NA	NA	NA	NA	NA	NA	NA	0	level5	NA	NA	NA	NA	NA	down
7.604_262.1182	0.4961	0.0111	0.029	MM:NahG	C18:pos	NA	C12 H25 P3	262.118	7.604	NA	NA	NA	NA	NA	NA	NA	0	level5	NA	NA	NA	NA	NA	down
6.188_300.9901	0.4963	0.0025	0.0107	MM:NahG	C18:pos	NA	C11 H13 N O P2 S2	300.99	6.188	NA	NA	NA	NA	NA	NA	NA	0	level5	NA	NA	NA	NA	NA	down
3.815_342.129	0.4968	0.0177	0.0404	MM:NahG	C18:pos	NA	C12 H18 N6 O6	342.129	3.815	NA	NA	NA	NA	NA	NA	NA	0	level5	NA	NA	NA	NA	NA	down
7.486_261.173	0.4979	0.0001	0.0016	MM:NahG	C18:pos	3539	C16 H23 N O2	261.173	7.486	NA	S64777	NA	1e-04	0.3521	NA	NA	6	level4	NA	NA	NA	NA	NA	down
8.373_206.1673	0.4985	0.0011	0.0064	MM:NahG	C18:pos	513992	C14 H22 O	206.167	8.373	C14205	S8483	HMDB0013825	3e-04	1.2521	NA	NA	14	level4	Benzenoids	Benzene and substituted derivatives	Phenylpropanes	Benzene and derivatives	NULL	down
6.694_182.0582	0.4986	0.0018	0.0086	MM:NahG	C18:pos	Homovanillic acid	C9 H10 O4	182.058	6.694	C05582	S1675	HMDB0000118	3e-04	1.7797	4.5	NA	32	level4	Benzenoids	Phenols	Methoxyphenols	Phenols and derivatives	map00350 Tyrosine metabolism; map01100 Metabolic pathways;	down
5.409_272.0573	0.4987	0.0004	0.0035	MM:NahG	C18:pos	NA	C9 H12 N4 O4 S	272.057	5.409	NA	NA	NA	NA	NA	NA	NA	0	level5	NA	NA	NA	NA	NA	down
9.224_330.2171	0.4988	0.0003	0.0027	MM:NahG	C18:pos	NA	C17 H26 N6 O	330.217	9.224	NA	NA	NA	NA	NA	NA	34.6	0	level5	NA	NA	NA	NA	NA	down
4.943_246.1006	0.4999	0.0158	0.0372	MM:NahG	C18:pos	N-acetyl-trp-oh	C13 H14 N2 O3	246.101	4.943	null	S610602	HMDB0013713	2e-04	0.7153	NA	NA	6	level4	Organic acids and derivatives	Carboxylic acids and derivatives	Amino acids, peptides, and analogues	Amino acids, peptides, and analogues	NA	down
0.622_226.011	0.11	0	0	MM:NahG	C18:neg	NA	C9 H6 O7	226.011	0.622	NA	NA	NA	NA	NA	NA	NA	0	level5	NA	NA	NA	NA	NA	down
0.642_260.0528	0.4527	0.0117	0.0198	MM:NahG	C18:neg	NA	C11 H16 O3 S2	260.053	0.642	NA	NA	NA	NA	NA	NA	NA	0	level5	NA	NA	NA	NA	NA	down
0.647_147.0531	0.4849	0.0056	0.0108	MM:NahG	C18:neg	L-glutamic acid	C5 H9 N O4	147.053	0.647	C00025	MReference-470	HMDB0000148	0	-0.1598	32.7	38.6	13	level3	Peptides	Amino acids	Common amino acids [Fig]	Amino acids	map00220 Arginine biosynthesis; map00250 Alanine, aspartate and glutamate metabolism; map00330 Arginine and proline metabolism; map00340 Histidine metabolism; map00430 Taurine and hypotaurine metabolism; map00480 Glutathione metabolism; map00630 Glyoxylate and dicarboxylate metabolism; map00650 Butanoate metabolism; map00660 C5-Branched dibasic acid metabolism; map00860 Porphyrin and chlorophyll …	down
0.661_239.9388	0.1885	0.0034	0.0073	MM:NahG	C18:neg	NA	C2 H2 Cl N6 O2 P S	239.939	0.661	NA	NA	NA	NA	NA	NA	NA	0	level5	NA	NA	NA	NA	NA	down
0.661_323.8997	0.1978	0.0002	0.001	MM:NahG	C18:neg	NA	C5 H5 Cl O10 S2	323.9	0.661	NA	NA	NA	NA	NA	NA	NA	0	level5	NA	NA	NA	NA	NA	down
0.662_339.8739	0.4162	0.0022	0.0052	MM:NahG	C18:neg	NA	C6 H4 Cl N4 O P3 S2	339.874	0.662	NA	NA	NA	NA	NA	NA	NA	0	level5	NA	NA	NA	NA	NA	down
0.664_255.9126	0.4307	0.0019	0.0046	MM:NahG	C18:neg	NA	C2 H5 Cl O8 S2	255.913	0.664	NA	NA	NA	NA	NA	NA	NA	0	level5	NA	NA	NA	NA	NA	down
0.667_341.8711	0.4019	0.0012	0.0033	MM:NahG	C18:neg	NA	NA	341.871	0.667	NA	NA	NA	NA	NA	NA	NA	0	level5	NA	NA	NA	NA	NA	down
0.67_311.8791	0.2139	0.0002	0.001	MM:NahG	C18:neg	NA	NA	311.879	0.67	NA	NA	NA	NA	NA	NA	NA	0	level5	NA	NA	NA	NA	NA	down
0.671_246.0501	0.3629	0.0003	0.0013	MM:NahG	C18:neg	Glycerophosphoglycerol	C6 H15 O8 P	246.05	0.671	NA	S388990	NA	-3e-04	-1.3626	NA	NA	1	level4	NA	NA	NA	NA	NA	down
0.679_215.0557	0.2539	0.001	0.0029	MM:NahG	C18:neg	240i539pwq	C5 H14 N O6 P	215.056	0.679	NA	S110410	NA	-1e-04	-0.5909	NA	NA	4	level4	NA	NA	NA	NA	NA	down
0.683_181.9803	0.1879	0.0117	0.0197	MM:NahG	C18:neg	NA	C2 H2 N2 O8	181.98	0.683	NA	NA	NA	NA	NA	NA	NA	0	level5	NA	NA	NA	NA	NA	down
0.689_415.831	0.1435	0	0.0001	MM:NahG	C18:neg	NA	C5 H4 Cl O12 P3 S	415.831	0.689	NA	NA	NA	NA	NA	NA	NA	0	level5	NA	NA	NA	NA	NA	down
0.693_455.8233	0.4375	0.0061	0.0116	MM:NahG	C18:neg	NA	C2 H4 Cl N2 O15 P3 S	455.823	0.693	NA	NA	NA	NA	NA	NA	NA	0	level5	NA	NA	NA	NA	NA	down
0.694_173.9929	0.3375	0.0013	0.0034	MM:NahG	C18:neg	NA	C2 H7 O7 P	173.993	0.694	NA	NA	NA	NA	NA	NA	NA	0	level5	NA	NA	NA	NA	NA	down
0.694_371.8621	0.4293	0.0004	0.0015	MM:NahG	C18:neg	NA	C4 H4 Cl O12 P3	371.862	0.694	NA	NA	NA	NA	NA	NA	NA	0	level5	NA	NA	NA	NA	NA	down
0.697_158.019	0.1378	0.0001	0.0005	MM:NahG	C18:neg	NA	C2 H2 N6 O3	158.019	0.697	NA	NA	NA	NA	NA	NA	NA	0	level5	NA	NA	NA	NA	NA	down
0.702_389.8953	0.3379	0.0001	0.0008	MM:NahG	C18:neg	NA	C4 H7 O15 P S2	389.895	0.702	NA	NA	NA	NA	NA	NA	NA	0	level5	NA	NA	NA	NA	NA	down
0.704_305.9339	0.2038	0.0086	0.0153	MM:NahG	C18:neg	Rimoprogin	C8 H7 I N2 O S	305.934	0.704	NA	S59220	NA	0.0015	4.8064	NA	NA	1	level4	NA	NA	NA	NA	NA	down
0.708_387.8796	0.1905	0.0039	0.008	MM:NahG	C18:neg	NA	C8 H3 Cl O12 P2	387.88	0.708	NA	NA	NA	NA	NA	NA	NA	0	level5	NA	NA	NA	NA	NA	down
0.71_393.8484	0.3541	0.0071	0.013	MM:NahG	C18:neg	NA	C5 H Cl N2 O11 P2 S	393.848	0.71	NA	NA	NA	NA	NA	NA	NA	0	level5	NA	NA	NA	NA	NA	down
0.711_377.8743	0.1912	0.0003	0.0015	MM:NahG	C18:neg	NA	C10 H Cl O10 P2	377.874	0.711	NA	NA	NA	NA	NA	NA	NA	0	level5	NA	NA	NA	NA	NA	down
0.712_291.8972	0.1157	0.0004	0.0017	MM:NahG	C18:neg	NA	C3 H4 Cl N2 O6 P3	291.897	0.712	NA	NA	NA	NA	NA	NA	NA	0	level5	NA	NA	NA	NA	NA	down
0.712_293.9129	0.1647	0.0006	0.002	MM:NahG	C18:neg	NA	C5 H5 N4 O P3 S2	293.913	0.712	NA	NA	NA	NA	NA	NA	NA	0	level5	NA	NA	NA	NA	NA	down
0.713_177.0192	0.1117	0.0063	0.0118	MM:NahG	C18:neg	NA	C6 H8 Cl N O3	177.019	0.713	NA	NA	NA	NA	NA	NA	NA	0	level5	NA	NA	NA	NA	NA	down
0.713_223.9099	0.2246	0.0007	0.0024	MM:NahG	C18:neg	NA	C4 H2 O5 P2 S	223.91	0.713	NA	NA	NA	NA	NA	NA	NA	0	level5	NA	NA	NA	NA	NA	down
0.713_375.8587	0.1463	0.003	0.0066	MM:NahG	C18:neg	NA	C2 H3 Cl N2 O12 P2 S	375.859	0.713	NA	NA	NA	NA	NA	NA	NA	0	level5	NA	NA	NA	NA	NA	down
0.713_391.8327	0.3106	0.0042	0.0085	MM:NahG	C18:neg	NA	C3 H4 Cl O12 P3 S	391.833	0.713	NA	NA	NA	NA	NA	NA	NA	0	level5	NA	NA	NA	NA	NA	down
0.714_307.8712	0.2786	0.0048	0.0096	MM:NahG	C18:neg	NA	C3 H3 O9 P3 S	307.871	0.714	NA	NA	NA	NA	NA	NA	NA	0	level5	NA	NA	NA	NA	NA	down
0.714_403.8536	0.2401	0.001	0.003	MM:NahG	C18:neg	NA	C3 H3 Cl N2 O13 P2 S	403.854	0.714	NA	NA	NA	NA	NA	NA	NA	0	level5	NA	NA	NA	NA	NA	down
0.714_459.8196	0.172	0.0001	0.0006	MM:NahG	C18:neg	NA	C H4 Cl N2 O16 P3 S	459.82	0.714	NA	NA	NA	NA	NA	NA	NA	0	level5	NA	NA	NA	NA	NA	down
0.715_235.9308	0.1982	0.0002	0.001	MM:NahG	C18:neg	NA	C2 H6 O7 P2 S	235.931	0.715	NA	NA	NA	NA	NA	NA	NA	0	level5	NA	NA	NA	NA	NA	down
0.715_319.8922	0.2344	0.0068	0.0126	MM:NahG	C18:neg	NA	C5 H2 N6 O P2 S3	319.892	0.715	NA	NA	NA	NA	NA	NA	NA	0	level5	NA	NA	NA	NA	NA	down
0.716_475.7935	0.3557	0.0008	0.0024	MM:NahG	C18:neg	NA	C7 H3 N4 O5 P3 S5	475.793	0.716	NA	NA	NA	NA	NA	NA	NA	0	level5	NA	NA	NA	NA	NA	down
0.717_323.8452	0.4877	0.011	0.019	MM:NahG	C18:neg	NA	NA	323.845	0.717	NA	NA	NA	NA	NA	NA	NA	0	level5	NA	NA	NA	NA	NA	down
0.725_251.9047	0.384	0.0216	0.0335	MM:NahG	C18:neg	NA	C5 H2 O6 P2 S	251.905	0.725	NA	NA	NA	NA	NA	NA	NA	0	level5	NA	NA	NA	NA	NA	down
0.725_471.8408	0.1821	0.006	0.0113	MM:NahG	C18:neg	NA	C4 H10 O14 P2 S4	471.841	0.725	NA	NA	NA	NA	NA	NA	NA	0	level5	NA	NA	NA	NA	NA	down
0.726_335.8662	0.3887	0.0003	0.0014	MM:NahG	C18:neg	NA	C4 H3 O10 P3 S	335.866	0.726	NA	NA	NA	NA	NA	NA	NA	0	level5	NA	NA	NA	NA	NA	down
0.727_104.0473	0.1461	0.0026	0.0059	MM:NahG	C18:neg	3-hydroxybutyric acid	C4 H8 O3	104.047	0.727	null	MReference-199	HMDB0000357	0	0.0749	NA	93.1	13	level2	Organic acids and derivatives	Hydroxy acids and derivatives	Beta hydroxy acids and derivatives	Organic acids	NA	down
0.728_172.0346	0.0548	0.0001	0.0008	MM:NahG	C18:neg	NA	C3 H4 N6 O3	172.035	0.728	NA	NA	NA	NA	NA	NA	NA	0	level5	NA	NA	NA	NA	NA	down
0.728_188.0086	0.1577	0	0.0004	MM:NahG	C18:neg	NA	C3 H9 O7 P	188.009	0.728	NA	NA	NA	NA	NA	NA	NA	0	level5	NA	NA	NA	NA	NA	down
0.731_226.0605	0.4622	0	0.0002	MM:NahG	C18:neg	NA	C8 H19 O P S2	226.06	0.731	NA	NA	NA	NA	NA	NA	NA	0	level5	NA	NA	NA	NA	NA	down
0.734_224.0893	0.1802	0.0013	0.0036	MM:NahG	C18:neg	NA	C9 H20 O2 S2	224.089	0.734	NA	NA	NA	NA	NA	NA	NA	0	level5	NA	NA	NA	NA	NA	down
0.734_306.1423	0.2523	0.0042	0.0086	MM:NahG	C18:neg	NA	C12 H22 N2 O7	306.142	0.734	NA	NA	NA	NA	NA	NA	NA	0	level5	NA	NA	NA	NA	NA	down
0.735_229.9649	0.0298	0	0.0001	MM:NahG	C18:neg	NA	C5 H7 Cl O6 S	229.965	0.735	NA	NA	NA	NA	NA	NA	NA	0	level5	NA	NA	NA	NA	NA	down
0.735_237.9465	0.3166	0.0306	0.0454	MM:NahG	C18:neg	NA	C2 H8 O7 P2 S	237.946	0.735	NA	NA	NA	NA	NA	NA	NA	0	level5	NA	NA	NA	NA	NA	down
0.735_84.0436	0.4233	0.0129	0.0214	MM:NahG	C18:neg	Amitrole	C2 H4 N4	84.0436	0.735	NA	S1577	NA	0	-0.0769	NA	NA	1	level4	NA	NA	NA	NA	NA	down
0.736_160.0847	0.4476	0.0057	0.0109	MM:NahG	C18:neg	Daminozide	C6 H12 N2 O3	160.085	0.736	NA	S14593	NA	-1e-04	-0.4695	NA	NA	7	level4	NA	NA	NA	NA	NA	down
0.736_419.8275	0.453	0.0013	0.0034	MM:NahG	C18:neg	NA	C3 H3 Cl N2 O12 P2 S2	419.827	0.736	NA	NA	NA	NA	NA	NA	NA	0	level5	NA	NA	NA	NA	NA	down
0.737_116.0473	0.387	0.0003	0.0012	MM:NahG	C18:neg	Levulinic acid	C5 H8 O3	116.047	0.737	null	MReference-6566	HMDB0000720	0	-0.1793	NA	72.9	15	level2	Organic acids and derivatives	Keto acids and derivatives	Gamma-keto acids and derivatives	Organic acids	NA	down
0.737_232.0248	0.1365	0.0008	0.0027	MM:NahG	C18:neg	NA	C8 H9 Cl N2 O4	232.025	0.737	NA	NA	NA	NA	NA	NA	NA	0	level5	NA	NA	NA	NA	NA	down
0.737_243.9805	0.014	0	0.0001	MM:NahG	C18:neg	NA	C6 H9 Cl O6 S	243.981	0.737	NA	NA	NA	NA	NA	NA	NA	0	level5	NA	NA	NA	NA	NA	down
0.737_268.0803	0.277	0.0005	0.0019	MM:NahG	C18:neg	Inosine	C10 H12 N4 O5	268.08	0.737	C00294	BGI328	HMDB0000195	-4e-04	-1.6785	38.9	NA	9	level3	Nucleosides, nucleotides, and analogues	Purine nucleosides	null	Purines and derivatives	map00230 Purine metabolism; map01100 Metabolic pathways;	down
0.738_321.9079	0.2772	0.0002	0.001	MM:NahG	C18:neg	NA	C6 H5 N4 O2 P3 S2	321.908	0.738	NA	NA	NA	NA	NA	NA	NA	0	level5	NA	NA	NA	NA	NA	down
0.739_284.0753	0.3974	0.0003	0.0014	MM:NahG	C18:neg	Xanthosine	C10 H12 N4 O6	284.075	0.739	C01762	S58484	HMDB0000299	-4e-04	-1.2431	NA	NA	1	level4	Nucleosides, nucleotides, and analogues	Purine nucleosides	null	Purines and derivatives	map00230 Purine metabolism; map00232 Caffeine metabolism; map01100 Metabolic pathways; map01110 Biosynthesis of secondary metabolites;	down
0.741_190.0952	0.3858	0.0038	0.008	MM:NahG	C18:neg	Meso-2,6-diaminopimelic acid	C7 H14 N2 O4	190.095	0.741	NA	S89700	NA	-1e-04	-0.7564	NA	NA	6	level4	NA	NA	NA	NA	NA	down
0.742_246.1212	0.4295	0.0004	0.0017	MM:NahG	C18:neg	Asp-leu	C10 H18 N2 O5	246.121	0.742	null	S295006	HMDB0028757	-3e-04	-1.3958	NA	NA	11	level4	Organic acids and derivatives	Carboxylic acids and derivatives	Amino acids, peptides, and analogues	Amino acids, peptides, and analogues	NA	down
0.742_253.9204	0.4547	0.0135	0.0222	MM:NahG	C18:neg	NA	C5 H4 O6 P2 S	253.92	0.742	NA	NA	NA	NA	NA	NA	NA	0	level5	NA	NA	NA	NA	NA	down
0.744_290.1474	0.2814	0.0007	0.0024	MM:NahG	C18:neg	NA	C12 H22 N2 O6	290.147	0.744	NA	NA	NA	NA	NA	NA	NA	0	level5	NA	NA	NA	NA	NA	down
0.75_473.8563	0.2223	0.0342	0.0496	MM:NahG	C18:neg	NA	C7 H6 Cl O16 P3	473.856	0.75	NA	NA	NA	NA	NA	NA	NA	0	level5	NA	NA	NA	NA	NA	down
0.756_487.8147	0.278	0.0001	0.0007	MM:NahG	C18:neg	NA	C7 H2 Cl O17 P S2	487.815	0.756	NA	NA	NA	NA	NA	NA	NA	0	level5	NA	NA	NA	NA	NA	down
0.761_555.803	0.201	0.0001	0.0006	MM:NahG	C18:neg	NA	C4 H3 Cl N4 O18 P2 S2	555.803	0.761	NA	NA	NA	NA	NA	NA	NA	0	level5	NA	NA	NA	NA	NA	down
0.762_404.1405	0.1816	0.0052	0.0101	MM:NahG	C18:neg	NA	C11 H24 N4 O12	404.14	0.762	NA	NA	NA	NA	NA	NA	NA	0	level5	NA	NA	NA	NA	NA	down
0.762_503.7885	0.4973	0.0093	0.0164	MM:NahG	C18:neg	NA	C2 H4 Cl N2 O16 P3 S2	503.788	0.762	NA	NA	NA	NA	NA	NA	NA	0	level5	NA	NA	NA	NA	NA	down
0.765_489.8303	0.338	0.0172	0.0275	MM:NahG	C18:neg	NA	C7 H6 Cl O15 P3 S	489.83	0.765	NA	NA	NA	NA	NA	NA	NA	0	level5	NA	NA	NA	NA	NA	down
0.772_571.7769	0.3874	0.0001	0.0009	MM:NahG	C18:neg	NA	C9 H4 Cl N2 O13 P3 S3	571.777	0.772	NA	NA	NA	NA	NA	NA	NA	0	level5	NA	NA	NA	NA	NA	down
0.774_349.9029	0.3976	0.0011	0.003	MM:NahG	C18:neg	NA	C5 H8 N2 O6 P2 S3	349.903	0.774	NA	NA	NA	NA	NA	NA	NA	0	level5	NA	NA	NA	NA	NA	down
0.778_639.765	0.2745	0.0008	0.0025	MM:NahG	C18:neg	NA	C7 H4 Cl N4 O17 P3 S3	639.765	0.778	NA	NA	NA	NA	NA	NA	NA	0	level5	NA	NA	NA	NA	NA	down
0.779_389.8953	0.2719	0.0009	0.0028	MM:NahG	C18:neg	NA	C8 H7 O10 P S3	389.895	0.779	NA	NA	NA	NA	NA	NA	NA	0	level5	NA	NA	NA	NA	NA	down
0.779_433.8641	0.4716	0.0332	0.0485	MM:NahG	C18:neg	NA	C5 H Cl N6 O10 P2 S	433.864	0.779	NA	NA	NA	NA	NA	NA	NA	0	level5	NA	NA	NA	NA	NA	down
0.783_417.8901	0.3255	0.0147	0.0239	MM:NahG	C18:neg	NA	C9 H9 O9 P3 S2	417.89	0.783	NA	NA	NA	NA	NA	NA	NA	0	level5	NA	NA	NA	NA	NA	down
0.786_501.8512	0.307	0.0031	0.0067	MM:NahG	C18:neg	NA	C8 H6 Cl O17 P3	501.851	0.786	NA	NA	NA	NA	NA	NA	NA	0	level5	NA	NA	NA	NA	NA	down
0.787_333.9289	0.2759	0.0022	0.0051	MM:NahG	C18:neg	Costatol	C10 H14 Br Cl3 O	333.929	0.787	NA	S10260525	NA	-5e-04	-1.4349	NA	NA	1	level4	NA	NA	NA	NA	NA	down
0.79_181.9803	0.4303	0.0146	0.0238	MM:NahG	C18:neg	NA	C2 H2 N2 O8	181.98	0.79	NA	NA	NA	NA	NA	NA	NA	0	level5	NA	NA	NA	NA	NA	down
1.198_229.965	0.0113	0	0.0001	MM:NahG	C18:neg	NA	C5 H7 Cl O6 S	229.965	1.198	NA	NA	NA	NA	NA	NA	NA	0	level5	NA	NA	NA	NA	NA	down
1.264_155.0219	0.3429	0.0184	0.029	MM:NahG	C18:neg	4-nitrocatechol	C6 H5 N O4	155.022	1.264	C02235	S2745027	HMDB0002916	0	0.0418	NA	NA	4	level4	Benzenoids	Phenols	Nitrophenols	Phenols and derivatives	NA	down
1.928_243.9805	0.0159	0	0.0003	MM:NahG	C18:neg	NA	C6 H9 Cl O6 S	243.981	1.928	NA	NA	NA	NA	NA	NA	NA	0	level5	NA	NA	NA	NA	NA	down
10.077_392.2234	0.4577	0.0198	0.0309	MM:NahG	C18:neg	Spiro[8-azoniabicyclo[3.2.1]octane-8,1'-azolidin-1-ium]-3-yl 2-hydroxy-2,2-diphenyl-acetate	C25 H30 N O3	392.223	10.077	null	S5394	HMDB0014354	8e-04	2.0835	NA	NA	2	level4	Benzenoids	Benzene and substituted derivatives	Diphenylmethanes	Benzene and derivatives	NA	down
10.092_451.3061	0.2953	0.0007	0.0024	MM:NahG	C18:neg	NA	C22 H46 N O6 P	451.306	10.092	NA	NA	NA	NA	NA	NA	NA	0	level5	NA	NA	NA	NA	NA	down
10.116_714.3322	0.0038	0	0	MM:NahG	C18:neg	NA	C35 H56 O11 P2	714.332	10.116	NA	NA	NA	NA	NA	NA	NA	0	level5	NA	NA	NA	NA	NA	down
10.12_654.3091	0.0114	0	0	MM:NahG	C18:neg	NA	C32 H53 N2 O6 P3	654.309	10.12	NA	NA	NA	NA	NA	NA	NA	0	level5	NA	NA	NA	NA	NA	down
10.121_731.3219	0.0114	0	0	MM:NahG	C18:neg	NA	C34 H55 N O12 P2	731.322	10.121	NA	NA	NA	NA	NA	NA	NA	0	level5	NA	NA	NA	NA	NA	down
10.123_704.3033	0.0133	0	0	MM:NahG	C18:neg	NA	C28 H56 Cl N4 O8 P3	704.303	10.123	NA	NA	NA	NA	NA	NA	NA	0	level5	NA	NA	NA	NA	NA	down
10.141_314.0856	0.3894	0.0183	0.0289	MM:NahG	C18:neg	NA	C8 H20 Cl N6 O P S	314.086	10.141	NA	NA	NA	NA	NA	NA	NA	0	level5	NA	NA	NA	NA	NA	down
10.159_306.2557	0.3555	0.002	0.0049	MM:NahG	C18:neg	8z,11z,14z-eicosatrienoic acid	C20 H34 O2	306.256	10.159	C03242	MReference-349	HMDB0002925	-2e-04	-0.6205	NA	82.2	26	level2	FA Fatty acyls	FA01 Fatty Acids and Conjugates	FA0103 Unsaturated fatty acids	Fatty acyls[FA]	map00591 Linoleic acid metabolism; map01040 Biosynthesis of unsaturated fatty acids; map01100 Metabolic pathways;	down
10.177_476.3529	0.1576	0.0063	0.0118	MM:NahG	C18:neg	NA	C27 H48 N4 O S	476.353	10.177	NA	NA	NA	NA	NA	NA	NA	0	level5	NA	NA	NA	NA	NA	down
10.192_480.2671	0.1738	0	0.0002	MM:NahG	C18:neg	Clocapramine	C28 H37 Cl N4 O	480.267	10.192	NA	S2691	NA	0.0015	3.1107	NA	NA	1	level4	NA	NA	NA	NA	NA	down
10.2_668.5409	0.4183	0.0265	0.04	MM:NahG	C18:neg	1-stearoyl-2-(4z,7z,10z,13z,16z,19z)-docosahexaenoyl-sn-glycerol	C43 H72 O5	668.541	10.2	null	S7822831	HMDB0007179	0.0029	4.3432	NA	NA	45	level4	Lipids and lipid-like molecules	Glycerolipids	Diradylglycerols	Glycerolipids[GL]	NA	down
10.204_476.3499	0.4501	0.0262	0.0396	MM:NahG	C18:neg	(1r,2r,3r,5z,7e)-2-(2-hydroxyethoxy)-9,10-secocholesta-5,7,10-triene-1,3,25-triol	C29 H48 O5	476.35	10.204	NA	S7826485	NA	-2e-04	-0.5174	NA	NA	1	level4	NA	NA	NA	NA	NA	down
10.207_553.3732	0.4222	0.0021	0.0051	MM:NahG	C18:neg	NA	C28 H52 N5 O4 P	553.373	10.207	NA	NA	NA	NA	NA	NA	NA	0	level5	NA	NA	NA	NA	NA	down
10.213_465.3216	0.2884	0.0069	0.0128	MM:NahG	C18:neg	NA	C23 H48 N O6 P	465.322	10.213	NA	NA	NA	NA	NA	NA	NA	0	level5	NA	NA	NA	NA	NA	down
10.219_494.2826	0.3112	0.0003	0.0014	MM:NahG	C18:neg	NA	C25 H47 Cl O5 S	494.283	10.219	NA	NA	NA	NA	NA	NA	NA	0	level5	NA	NA	NA	NA	NA	down
10.219_698.2832	0.0326	0	0	MM:NahG	C18:neg	NA	C33 H53 N2 O6 P3 S	698.283	10.219	NA	NA	NA	NA	NA	NA	NA	0	level5	NA	NA	NA	NA	NA	down
10.229_688.2544	0.0119	0.0002	0.0012	MM:NahG	C18:neg	NA	C29 H46 Cl N6 O7 P S	688.254	10.229	NA	NA	NA	NA	NA	NA	NA	0	level5	NA	NA	NA	NA	NA	down
10.236_715.273	0.0147	0	0.0003	MM:NahG	C18:neg	NA	C33 H41 N5 O13	715.273	10.236	NA	NA	NA	NA	NA	NA	NA	0	level5	NA	NA	NA	NA	NA	down
10.24_493.3163	0.3182	0.0006	0.002	MM:NahG	C18:neg	1-[(9z)-hexadecenoyl]-sn-glycero-3-phosphocholine	C24 H48 N O7 P	493.316	10.24	null	S24766525	HMDB0010383	-5e-04	-1.0626	NA	NA	1	level4	Lipids and lipid-like molecules	Glycerophospholipids	Glycerophosphocholines	Glycerophospholipids[GP]	NA	down
10.265_507.3318	0.3496	0.0011	0.003	MM:NahG	C18:neg	Elacytarabine	C27 H45 N3 O6	507.332	10.265	NA	S4943338	NA	9e-04	1.8188	NA	NA	3	level4	NA	NA	NA	NA	NA	down
10.302_553.3732	0.4563	0.0005	0.0019	MM:NahG	C18:neg	NA	C28 H52 N5 O4 P	553.373	10.302	NA	NA	NA	NA	NA	NA	NA	0	level5	NA	NA	NA	NA	NA	down
10.323_481.3163	0.3848	0.0002	0.0009	MM:NahG	C18:neg	1-stearoyl-sn-glycero-3-phosphoethanolamine	C23 H48 N O7 P	481.316	10.323	C21484	S7826018	HMDB0011130	-6e-04	-1.147	NA	NA	3	level4	Lipids and lipid-like molecules	Glycerophospholipids	Glycerophosphoethanolamines	Amines and derivatives	NA	down
10.336_730.3088	0.0173	0.0002	0.001	MM:NahG	C18:neg	NA	C34 H57 N2 O7 P3 S	730.309	10.336	NA	NA	NA	NA	NA	NA	NA	0	level5	NA	NA	NA	NA	NA	down
10.49_166.048	0.4291	0.0307	0.0455	MM:NahG	C18:neg	D-xylonic acid	C5 H10 O6	166.048	10.49	NA	S5034782	NA	3e-04	1.8682	NA	64.3	9	level4	NA	NA	NA	NA	NA	down
10.533_465.3215	0.2499	0.0002	0.0009	MM:NahG	C18:neg	NA	C23 H48 N O6 P	465.322	10.533	NA	NA	NA	NA	NA	NA	NA	0	level5	NA	NA	NA	NA	NA	down
10.567_479.3371	0.4971	0.0001	0.0007	MM:NahG	C18:neg	1-(1z-hexadecenyl)-sn-glycero-3-phosphocholine	C24 H50 N O6 P	479.337	10.567	null	S9093054	HMDB0010407	-4e-04	-0.9358	NA	NA	1	level4	Lipids and lipid-like molecules	Glycerophospholipids	Glycerophosphocholines	Glycerophospholipids[GP]	NA	down
10.761_490.3108	0.1225	0.0069	0.0127	MM:NahG	C18:neg	NA	C29 H46 O4 S	490.311	10.761	NA	NA	NA	NA	NA	NA	NA	0	level5	NA	NA	NA	NA	NA	down
10.78_536.3703	0.1407	0.0004	0.0015	MM:NahG	C18:neg	1,3,16,24-tetrahydroxy-24-(hydroxymethyl)-9,19-cyclolanostan-28-oic acid	C31 H52 O7	536.37	10.78	null	S74886398	HMDB0033635	-0.001	-1.8593	NA	NA	3	level4	Lipids and lipid-like molecules	Steroids and steroid derivatives	Cycloartanols and derivatives	Steroids and derivatives	NA	down
10.843_542.2589	0.3575	0.001	0.003	MM:NahG	C18:neg	NA	NA	542.259	10.843	NA	NA	NA	NA	NA	NA	NA	0	level5	NA	NA	NA	NA	NA	down
11.374_492.3268	0.1932	0.0008	0.0025	MM:NahG	C18:neg	NA	C29 H48 O4 S	492.327	11.374	NA	NA	NA	NA	NA	NA	NA	0	level5	NA	NA	NA	NA	NA	down
11.376_589.4376	0.0589	0	0.0001	MM:NahG	C18:neg	NA	C33 H59 N5 O2 S	589.438	11.376	NA	NA	NA	NA	NA	NA	NA	0	level5	NA	NA	NA	NA	NA	down
11.557_592.4375	0.3003	0.0115	0.0194	MM:NahG	C18:neg	NA	C31 H65 N2 O4 P S	592.438	11.557	NA	NA	NA	NA	NA	NA	NA	0	level5	NA	NA	NA	NA	NA	down
11.711_592.4372	0.108	0.011	0.0189	MM:NahG	C18:neg	NA	C31 H65 N2 O4 P S	592.437	11.711	NA	NA	NA	NA	NA	NA	NA	0	level5	NA	NA	NA	NA	NA	down
11.777_578.4218	0.2764	0	0.0001	MM:NahG	C18:neg	NA	C30 H63 N2 O4 P S	578.422	11.777	NA	NA	NA	NA	NA	NA	NA	0	level5	NA	NA	NA	NA	NA	down
2.275_122.0369	0.4636	0.0183	0.029	MM:NahG	C18:neg	4-hydroxybenzaldehyde	C7 H6 O2	122.037	2.275	C00633	MReference-234	HMDB0011718	1e-04	0.7823	NA	86.1	6	level2	Organic oxygen compounds	Organooxygen compounds	Carbonyl compounds	Carbonyl compounds	map01100 Metabolic pathways;	down
2.348_303.1065	0.2552	0.0016	0.0041	MM:NahG	C18:neg	Fenamiphos	C13 H22 N O3 P S	303.106	2.348	C18659	S28827	HMDB0031787	7e-04	2.1685	NA	NA	2	level4	Benzenoids	Benzene and substituted derivatives	Phenoxy compounds	Benzene and derivatives	NULL	down
2.502_250.0587	0.3035	0.0231	0.0355	MM:NahG	C18:neg	NA	C11 H10 N2 O5	250.059	2.502	NA	NA	NA	NA	NA	NA	NA	0	level5	NA	NA	NA	NA	NA	down
2.743_786.3302	0.0604	0.0023	0.0054	MM:NahG	C18:neg	NA	C31 H55 N4 O17 P	786.33	2.743	NA	NA	NA	NA	NA	NA	NA	0	level5	NA	NA	NA	NA	NA	down
2.761_261.0997	0.4562	0.0009	0.0028	MM:NahG	C18:neg	NA	C14 H15 N O4	261.1	2.761	NA	NA	NA	NA	NA	NA	NA	0	level5	NA	NA	NA	NA	NA	down
2.827_242.09	0.4273	0.0003	0.0012	MM:NahG	C18:neg	Thymidine	C10 H14 N2 O5	242.09	2.827	C00214	MReference-1230	HMDB0000273	-2e-04	-0.9231	NA	74.6	3	level1	Nucleic acids	Nucleosides [Fig]	Deoxyribonucleosides	Nucleic acids	map00240 Pyrimidine metabolism; map01100 Metabolic pathways;	down
2.828_288.0955	0.401	0.0037	0.0077	MM:NahG	C18:neg	Iprobenfos	C13 H21 O3 P S	288.096	2.828	C15230	S30753	HMDB0031768	6e-04	2.059	NA	NA	1	level4	Benzenoids	Benzene and substituted derivatives	null	Benzene and derivatives	NULL	down
2.835_328.1381	0.0105	0.0001	0.0005	MM:NahG	C18:neg	NA	C13 H20 N4 O6	328.138	2.835	NA	NA	NA	NA	NA	NA	NA	0	level5	NA	NA	NA	NA	NA	down
2.86_261.0997	0.4517	0.0053	0.0104	MM:NahG	C18:neg	NA	C14 H15 N O4	261.1	2.86	NA	NA	NA	NA	NA	NA	NA	0	level5	NA	NA	NA	NA	NA	down
2.873_391.1337	0.0162	0	0.0001	MM:NahG	C18:neg	NA	C13 H21 N5 O9	391.134	2.873	NA	NA	NA	NA	NA	NA	NA	0	level5	NA	NA	NA	NA	NA	down
2.889_320.1469	0.4182	0.0045	0.0091	MM:NahG	C18:neg	Valproic acid beta-d-glucuronide	C14 H24 O8	320.147	2.889	null	S79488	HMDB0000901	-2e-04	-0.5746	NA	NA	2	level4	Organic oxygen compounds	Organooxygen compounds	Carbohydrates and carbohydrate conjugates	Carbohydrates	NA	down
2.987_313.102	0.2268	0.0001	0.0008	MM:NahG	C18:neg	[similar to: adenosine; δmass: 46.0053 da]	NA	313.102	2.987	NA	NA	NA	NA	NA	NA	NA	0	level5	NA	NA	NA	NA	NA	down
3.046_734.2976	0.2541	0.0003	0.0013	MM:NahG	C18:neg	NA	C32 H52 N2 O13 P2	734.298	3.046	NA	NA	NA	NA	NA	NA	NA	0	level5	NA	NA	NA	NA	NA	down
3.103_172.0195	0.2345	0	0.0001	MM:NahG	C18:neg	P-toluenesulfonic acid	C7 H8 O3 S	172.019	3.103	C06677	S5876	HMDB0059933	0	0.2494	NA	NA	1	level4	Organic acids and derivatives	Organic sulfuric acids and derivatives	Arylsulfates	Organic acids	map01100 Metabolic pathways;	down
3.106_317.1221	0.357	0.0114	0.0194	MM:NahG	C18:neg	(2s)-3-(1h-imidazol-4-yl)-2-({[(3s,4s,5r)-2,3,4-trihydroxy-5-(hydroxymethyl)tetrahydro-2-furanyl]methyl}amino)propanoic acid (non-preferred name)	C12 H19 N3 O7	317.122	3.106	null	S35014477	HMDB0037839	-2e-04	-0.7144	NA	NA	1	level4	Organic acids and derivatives	Carboxylic acids and derivatives	Amino acids, peptides, and analogues	Amino acids, peptides, and analogues	NA	down
3.113_317.0898	0.4331	0.0118	0.0199	MM:NahG	C18:neg	NA	C16 H15 N O6	317.09	3.113	NA	NA	NA	NA	NA	NA	NA	0	level5	NA	NA	NA	NA	NA	down
3.122_281.0452	0.1334	0.0004	0.0015	MM:NahG	C18:neg	NA	C13 H12 Cl N O4	281.045	3.122	NA	NA	NA	NA	NA	NA	NA	0	level5	NA	NA	NA	NA	NA	down
3.205_317.0898	0.3221	0.0266	0.0401	MM:NahG	C18:neg	NA	C16 H15 N O6	317.09	3.205	NA	NA	NA	NA	NA	NA	NA	0	level5	NA	NA	NA	NA	NA	down
3.245_273.0998	0.3649	0.0035	0.0074	MM:NahG	C18:neg	Thyronine	C15 H15 N O4	273.1	3.245	null	S92619	HMDB0062356	-3e-04	-1.2173	NA	NA	3	level4	Organic acids and derivatives	Carboxylic acids and derivatives	Amino acids, peptides, and analogues	Amino acids, peptides, and analogues	NA	down
3.246_372.981	0.2152	0.0015	0.0038	MM:NahG	C18:neg	NA	C16 H10 N O4 P3	372.981	3.246	NA	NA	NA	NA	NA	NA	NA	0	level5	NA	NA	NA	NA	NA	down
3.247_205.1313	0.2662	0.0005	0.0017	MM:NahG	C18:neg	Panthenol	C9 H19 N O4	205.131	3.247	null	S4516	HMDB0004231	-1e-04	-0.5002	NA	NA	2	level4	Lipids and lipid-like molecules	Fatty Acyls	Fatty amides	Fatty acyls[FA]	NA	down
3.251_228.1724	0.4735	0.0142	0.0233	MM:NahG	C18:neg	3748	C13 H24 O3	228.172	3.251	null	S55982	HMDB0037212	-1e-04	-0.5754	NA	NA	8	level4	Lipids and lipid-like molecules	Prenol lipids	Monoterpenoids	Terpenoids	NA	down
3.262_298.0734	0.0892	0.018	0.0285	MM:NahG	C18:neg	5'-s-methyl-5'-thioinosine	C11 H14 N4 O4 S	298.073	3.262	NA	S141619	NA	-2e-04	-0.7595	NA	NA	1	level4	NA	NA	NA	NA	NA	down
3.262_395.1538	0.0597	0.0046	0.0092	MM:NahG	C18:neg	NA	C14 H25 N3 O10	395.154	3.262	NA	NA	NA	NA	NA	NA	NA	0	level5	NA	NA	NA	NA	NA	down
3.323_179.0583	0.2811	0.0001	0.0008	MM:NahG	C18:neg	Hippuric acid	C9 H9 N O3	179.058	3.323	C01586	MReference-439	HMDB0000714	0	0.101	55.3	77.7	8	level2	Benzenoids	Benzene and substituted derivatives	Benzoic acids and derivatives	Benzene and derivatives	map00360 Phenylalanine metabolism;	down
3.345_186.0892	0.4061	0.0092	0.0163	MM:NahG	C18:neg	Cis-2-carboxycyclohexyl-acetic acid	C9 H14 O4	186.089	3.345	NA	S571146	NA	0	0.0126	NA	NA	3	level4	NA	NA	NA	NA	NA	down
3.495_223.0399	0.3567	0.0009	0.0027	MM:NahG	C18:neg	4429630	C11 H10 Cl N O2	223.04	3.495	NA	S15261	NA	-1e-04	-0.5389	NA	NA	2	level4	NA	NA	NA	NA	NA	down
3.511_794.32	0.2703	0.0003	0.0012	MM:NahG	C18:neg	NA	C34 H55 N2 O17 P	794.32	3.511	NA	NA	NA	NA	NA	NA	NA	0	level5	NA	NA	NA	NA	NA	down
3.534_351.0508	0.3878	0.0051	0.0101	MM:NahG	C18:neg	NA	C16 H14 Cl N O6	351.051	3.534	NA	NA	NA	NA	NA	NA	NA	0	level5	NA	NA	NA	NA	NA	down
3.584_168.0786	0.3568	0.0004	0.0016	MM:NahG	C18:neg	Dc2810000	C9 H12 O3	168.079	3.584	null	S21111723	HMDB0059963	0	-0.0129	NA	NA	12	level4	Benzenoids	Phenol ethers	Anisoles	Benzene and derivatives	NA	down
3.59_264.0599	0.3221	0	0.0002	MM:NahG	C18:neg	NA	C9 H16 N2 O3 S2	264.06	3.59	NA	NA	NA	NA	NA	NA	NA	0	level5	NA	NA	NA	NA	NA	down
3.655_353.2201	0.069	0	0	MM:NahG	C18:neg	NA	C19 H31 N O5	353.22	3.655	NA	NA	NA	NA	NA	NA	NA	0	level5	NA	NA	NA	NA	NA	down
3.675_194.0578	0.4402	0.0028	0.0062	MM:NahG	C18:neg	Ferulic acid	C10 H10 O4	194.058	3.675	C01494	MReference-421	HMDB0000954	-1e-04	-0.5584	60.3	77	33	level2	Phenylpropanoids	Monolignols	Coniferyl alcohol derivatives	Phenylpropanoids	map00940 Phenylpropanoid biosynthesis; map01100 Metabolic pathways; map01110 Biosynthesis of secondary metabolites;	down
3.694_898.1816	0.2165	0.0039	0.0082	MM:NahG	C18:neg	NA	C49 H35 N6 O6 P S2	898.182	3.694	NA	NA	NA	NA	NA	NA	NA	0	level5	NA	NA	NA	NA	NA	down
3.695_590.1475	0.3907	0.001	0.003	MM:NahG	C18:neg	NA	C30 H27 N2 O9 P	590.148	3.695	NA	NA	NA	NA	NA	NA	NA	0	level5	NA	NA	NA	NA	NA	down
3.697_606.1211	0.3111	0	0.0004	MM:NahG	C18:neg	NA	C22 H26 N2 O18	606.121	3.697	NA	NA	NA	NA	NA	NA	NA	0	level5	NA	NA	NA	NA	NA	down
3.712_238.0839	0.2464	0.0001	0.0005	MM:NahG	C18:neg	(e)-3,4,5-trimethoxycinnamic acid	C12 H14 O5	238.084	3.712	null	S642910	HMDB0002511	-2e-04	-0.745	NA	NA	7	level4	Phenylpropanoids and polyketides	Cinnamic acids and derivatives	Hydroxycinnamic acids and derivatives	Polyketides[PK]	NA	down
3.716_442.9864	0.4302	0.0023	0.0054	MM:NahG	C18:neg	NA	C19 H12 N O6 P3	442.986	3.716	NA	NA	NA	NA	NA	NA	NA	0	level5	NA	NA	NA	NA	NA	down
3.754_543.2154	0.2339	0.0007	0.0024	MM:NahG	C18:neg	NA	C22 H33 N5 O11	543.215	3.754	NA	NA	NA	NA	NA	NA	NA	0	level5	NA	NA	NA	NA	NA	down
3.799_377.9962	0.3557	0	0	MM:NahG	C18:neg	NA	C12 H9 N6 O3 P3	377.996	3.799	NA	NA	NA	NA	NA	NA	NA	0	level5	NA	NA	NA	NA	NA	down
3.823_608.0404	0.3063	0.0001	0.0006	MM:NahG	C18:neg	NA	C26 H19 N4 O8 P3	608.04	3.823	NA	NA	NA	NA	NA	NA	NA	0	level5	NA	NA	NA	NA	NA	down
3.877_241.0044	0.3047	0.0287	0.0428	MM:NahG	C18:neg	Indole-3-carboxilic acid-o-sulphate	C9 H7 N O5 S	241.004	3.877	null	S30778505	HMDB0060002	-1e-04	-0.564	NA	NA	1	level4	Organoheterocyclic compounds	Indoles and derivatives	Indolecarboxylic acids and derivatives	Indole and derivatives	NA	down
3.955_238.0839	0.049	0	0	MM:NahG	C18:neg	(e)-3,4,5-trimethoxycinnamic acid	C12 H14 O5	238.084	3.955	null	S642910	HMDB0002511	-2e-04	-0.7357	NA	NA	7	level4	Phenylpropanoids and polyketides	Cinnamic acids and derivatives	Hydroxycinnamic acids and derivatives	Polyketides[PK]	NA	down
3.977_467.9815	0.0763	0.0003	0.0013	MM:NahG	C18:neg	Dibrompropamidine	C17 H18 Br2 N4 O2	467.981	3.977	NA	S11479	NA	0.0019	4.036	NA	NA	1	level4	NA	NA	NA	NA	NA	down
4.028_384.1952	0.3434	0.0004	0.0016	MM:NahG	C18:neg	Bortezomib	C19 H25 B N4 O4	384.195	4.028	null	S343402	HMDB0014334	-0.0016	-4.2452	NA	NA	3	level4	Organic acids and derivatives	Carboxylic acids and derivatives	Amino acids, peptides, and analogues	Amino acids, peptides, and analogues	NA	down
4.043_225.0094	0.46	0	0.0004	MM:NahG	C18:neg	NA	C9 H7 N O4 S	225.009	4.043	NA	NA	NA	NA	NA	NA	NA	0	level5	NA	NA	NA	NA	NA	down
4.104_270.0422	0.2016	0	0.0001	MM:NahG	C18:neg	NA	C9 H12 N4 O2 P2	270.042	4.104	NA	NA	NA	NA	NA	NA	NA	0	level5	NA	NA	NA	NA	NA	down
4.106_160.0398	0.0837	0.0023	0.0053	MM:NahG	C18:neg	[similar to: monensin; δmass: -510.3894 da]	NA	160.04	4.106	NA	NA	NA	NA	NA	NA	NA	0	level5	NA	NA	NA	NA	NA	down
4.109_219.053	0.2881	0	0.0001	MM:NahG	C18:neg	8-methoxykynurenic acid	C11 H9 N O4	219.053	4.109	C05830	S68710	HMDB0060426	-2e-04	-0.9565	NA	NA	3	level4	Organoheterocyclic compounds	Quinolines and derivatives	Quinoline carboxylic acids	Quinoline carboxylic acids	map00380 Tryptophan metabolism;	down
4.112_542.0539	0.3637	0	0.0003	MM:NahG	C18:neg	NA	C19 H21 N4 O9 P3	542.054	4.112	NA	NA	NA	NA	NA	NA	NA	0	level5	NA	NA	NA	NA	NA	down
4.138_268.1307	0.4289	0.0004	0.0016	MM:NahG	C18:neg	2-(2-carboxyethyl)-4-methyl-5-pentyl-3-furoic acid	C14 H20 O5	268.131	4.138	null	S168762	HMDB0061643	-4e-04	-1.3179	NA	NA	2	level4	Lipids and lipid-like molecules	Fatty Acyls	Fatty acids and conjugates	Fatty acyls[FA]	NA	down
4.205_296.1257	0.4425	0.001	0.003	MM:NahG	C18:neg	3,7,15-trihydroxy-12,13-epoxytrichothec-9-en-8-one	C15 H20 O6	296.126	4.205	null	S380420	HMDB0036156	-2e-04	-0.8184	NA	NA	8	level4	Lipids and lipid-like molecules	Prenol lipids	Sesquiterpenoids	Terpenoids	NA	down
4.41_304.0613	0.2221	0.0001	0.0008	MM:NahG	C18:neg	5-hydroxy-7-methoxy-2,2-dimethyl-3,4-dihydro-2h-chromen-4-yl hydrogen sulfate	C12 H16 O7 S	304.061	4.41	null	S74851765	HMDB0125817	-4e-04	-1.2334	NA	NA	3	level4	Organoheterocyclic compounds	Benzopyrans	1-benzopyrans	1-benzopyrans	NA	down
4.418_292.1057	0.4607	0.0054	0.0104	MM:NahG	C18:neg	4-hydroxy-4-(indol-3-ylmethyl)glutamic acid	C14 H16 N2 O5	292.106	4.418	null	S8101701	HMDB0041309	-2e-04	-0.8468	NA	NA	1	level4	Organic acids and derivatives	Carboxylic acids and derivatives	Amino acids, peptides, and analogues	Amino acids, peptides, and analogues	NA	down
4.472_306.085	0.3968	0.0016	0.004	MM:NahG	C18:neg	NA	C14 H14 N2 O6	306.085	4.472	NA	NA	NA	NA	NA	NA	NA	0	level5	NA	NA	NA	NA	NA	down
4.503_188.0586	0.0835	0	0.0002	MM:NahG	C18:neg	(3-hydroxy-2-oxo-2,3-dihydro-1h-indol-3-yl)acetonitrile	C10 H8 N2 O2	188.059	4.503	null	S9833148	HMDB0038633	0	0.1339	NA	NA	1	level4	Organoheterocyclic compounds	Indoles and derivatives	Indolines	Indole and derivatives	NA	down
4.523_209.0687	0.3352	0.0001	0.0005	MM:NahG	C18:neg	Qv1mvo1r	C10 H11 N O4	209.069	4.523	NA	S13710	NA	-1e-04	-0.2556	NA	NA	6	level4	NA	NA	NA	NA	NA	down
4.557_296.1257	0.1781	0.0001	0.0005	MM:NahG	C18:neg	3,7,15-trihydroxy-12,13-epoxytrichothec-9-en-8-one	C15 H20 O6	296.126	4.557	null	S380420	HMDB0036156	-3e-04	-0.8736	NA	NA	8	level4	Lipids and lipid-like molecules	Prenol lipids	Sesquiterpenoids	Terpenoids	NA	down
4.565_345.1211	0.2935	0	0.0001	MM:NahG	C18:neg	Candimine	C18 H19 N O6	345.121	4.565	NA	S390257	NA	-2e-04	-0.4372	NA	NA	1	level4	NA	NA	NA	NA	NA	down
4.58_228.0455	0.362	0.0005	0.0018	MM:NahG	C18:neg	(3e)-4-phenyl-3-buten-2-yl hydrogen sulfate	C10 H12 O4 S	228.046	4.58	null	S74853424	HMDB0133731	-1e-04	-0.3905	NA	NA	2	level4	Benzenoids	Benzene and substituted derivatives	Styrenes	Benzene and derivatives	NA	down
4.629_168.0787	0.3599	0.0035	0.0074	MM:NahG	C18:neg	Dc2810000	C9 H12 O3	168.079	4.629	null	S21111723	HMDB0059963	0	0.1181	NA	NA	12	level4	Benzenoids	Phenol ethers	Anisoles	Benzene and derivatives	NA	down
4.658_218.0247	0.4881	0.0001	0.0005	MM:NahG	C18:neg	4-(2-hydroxyethyl)phenyl hydrogen sulfate	C8 H10 O5 S	218.025	4.658	null	S30777652	HMDB0041785	-2e-04	-0.9406	NA	NA	2	level4	Organic acids and derivatives	Organic sulfuric acids and derivatives	Arylsulfates	Organic acids	NA	down
4.716_287.173	0.4437	0.0001	0.0005	MM:NahG	C18:neg	NA	C14 H25 N O5	287.173	4.716	NA	NA	NA	NA	NA	NA	NA	0	level5	NA	NA	NA	NA	NA	down
4.72_379.0473	0.3893	0.0002	0.0011	MM:NahG	C18:neg	NA	C15 H13 N3 O7 S	379.047	4.72	NA	NA	NA	NA	NA	NA	NA	0	level5	NA	NA	NA	NA	NA	down
4.774_265.0502	0.2917	0	0.0001	MM:NahG	C18:neg	NA	C13 H12 Cl N O3	265.05	4.774	NA	NA	NA	NA	NA	NA	NA	0	level5	NA	NA	NA	NA	NA	down
4.785_237.0636	0.0301	0.0059	0.0112	MM:NahG	C18:neg	N-benzoylaspartic acid	C11 H11 N O5	237.064	4.785	null	S86355	HMDB0034251	-2e-04	-0.6753	NA	NA	2	level4	Organic acids and derivatives	Carboxylic acids and derivatives	Amino acids, peptides, and analogues	Amino acids, peptides, and analogues	NA	down
4.841_198.1255	0.1327	0	0	MM:NahG	C18:neg	NA	C11 H18 O3	198.125	4.841	NA	NA	NA	NA	NA	NA	NA	0	level5	NA	NA	NA	NA	NA	down
4.89_337.0544	0.1574	0	0	MM:NahG	C18:neg	2-oxo-clopidogrel	C16 H16 Cl N O3 S	337.054	4.89	null	S28518812	HMDB0013929	5e-04	1.5182	NA	NA	1	level4	null	null	null	null	NA	down
4.91_346.0721	0.0796	0.0002	0.0009	MM:NahG	C18:neg	3-{3-[(3,3-dimethyl-2-oxiranyl)methyl]-4-(sulfooxy)phenyl}-2-hydroxypropanoic acid	C14 H18 O8 S	346.072	4.91	null	S74853251	HMDB0133281	-1e-04	-0.386	NA	NA	9	level4	Organic acids and derivatives	Organic sulfuric acids and derivatives	Arylsulfates	Organic acids	NA	down
5.025_268.1307	0.4374	0.0007	0.0022	MM:NahG	C18:neg	2-(2-carboxyethyl)-4-methyl-5-pentyl-3-furoic acid	C14 H20 O5	268.131	5.025	null	S168762	HMDB0061643	-4e-04	-1.3386	NA	NA	2	level4	Lipids and lipid-like molecules	Fatty Acyls	Fatty acids and conjugates	Fatty acyls[FA]	NA	down
5.076_417.966	0.2306	0.0069	0.0128	MM:NahG	C18:neg	NA	C16 H9 N2 O6 P3	417.966	5.076	NA	NA	NA	NA	NA	NA	NA	0	level5	NA	NA	NA	NA	NA	down
5.133_522.2668	0.199	0.0001	0.0006	MM:NahG	C18:neg	NA	C24 H42 O12	522.267	5.133	NA	NA	NA	NA	NA	NA	NA	0	level5	NA	NA	NA	NA	NA	down
5.154_216.1359	0.1345	0.0002	0.0011	MM:NahG	C18:neg	1780537	C11 H20 O4	216.136	5.154	null	S15037	HMDB0000888	-2e-04	-1.058	NA	NA	2	level4	Lipids and lipid-like molecules	Fatty Acyls	Fatty acids and conjugates	Fatty acyls[FA]	NA	down
5.194_277.0494	0.3092	0.0002	0.0009	MM:NahG	C18:neg	2-[(3-chloro-4-hydroxy-2-methylphenyl)amino]benzoic acid	C14 H12 Cl N O3	277.049	5.194	null	S48488	HMDB0060009	-0.0012	-4.3293	NA	NA	3	level4	Benzenoids	Benzene and substituted derivatives	Benzoic acids and derivatives	Benzene and derivatives	NA	down
5.273_277.0494	0.3304	0.0003	0.0013	MM:NahG	C18:neg	2-[(3-chloro-4-hydroxy-2-methylphenyl)amino]benzoic acid	C14 H12 Cl N O3	277.049	5.273	null	S48488	HMDB0060009	-0.0012	-4.3282	NA	NA	3	level4	Benzenoids	Benzene and substituted derivatives	Benzoic acids and derivatives	Benzene and derivatives	NA	down
5.302_244.0403	0.1863	0.0001	0.0005	MM:NahG	C18:neg	Eugenol sulfate	C10 H12 O5 S	244.04	5.302	null	S157181	HMDB0135245	-3e-04	-1.1794	NA	NA	25	level4	Organic acids and derivatives	Organic sulfuric acids and derivatives	Arylsulfates	Organic acids	NA	down
5.304_198.0528	0.2611	0.0001	0.0007	MM:NahG	C18:neg	Syringic acid	C9 H10 O5	198.053	5.304	C10833	MReference-1269	HMDB0002085	-1e-04	-0.3823	NA	40.1	14	level3	Benzenoids	Benzene and substituted derivatives	Benzoic acids and derivatives	Benzene and derivatives	NA	down
5.344_186.1256	0.4898	0.0006	0.0022	MM:NahG	C18:neg	Queen bee acid	C10 H18 O3	186.126	5.344	NA	S4472163	NA	0	-0.1723	NA	NA	32	level4	NA	NA	NA	NA	NA	down
5.431_286.1414	0.3054	0	0.0003	MM:NahG	C18:neg	NA	C14 H22 O6	286.141	5.431	NA	NA	NA	NA	NA	NA	NA	0	level5	NA	NA	NA	NA	NA	down
5.491_242.0611	0.2655	0.0004	0.0015	MM:NahG	C18:neg	NA	C11 H14 O4 S	242.061	5.491	NA	NA	NA	NA	NA	NA	NA	0	level5	NA	NA	NA	NA	NA	down
5.523_239.0615	0.379	0	0.0002	MM:NahG	C18:neg	N-acetyl(phenyl)cysteine	C11 H13 N O3 S	239.061	5.523	null	S86220	HMDB0042011	-1e-04	-0.5928	NA	NA	1	level4	Organic acids and derivatives	Carboxylic acids and derivatives	Amino acids, peptides, and analogues	Amino acids, peptides, and analogues	NA	down
5.607_250.1241	0.03	0	0.0001	MM:NahG	C18:neg	NA	C11 H22 O4 S	250.124	5.607	NA	NA	NA	NA	NA	NA	31.4	0	level5	NA	NA	NA	NA	NA	down
5.619_346.0719	0.4503	0.0003	0.0012	MM:NahG	C18:neg	3-{3-[(3,3-dimethyl-2-oxiranyl)methyl]-4-(sulfooxy)phenyl}-2-hydroxypropanoic acid	C14 H18 O8 S	346.072	5.619	null	S74853251	HMDB0133281	-3e-04	-0.9476	NA	NA	9	level4	Organic acids and derivatives	Organic sulfuric acids and derivatives	Arylsulfates	Organic acids	NA	down
5.666_365.0665	0.078	0	0.0001	MM:NahG	C18:neg	3-{[(3-amino-3-oxo-2-phenylpropoxy)(hydroxy)phosphoryl]oxy}benzoic acid	C16 H16 N O7 P	365.067	5.666	NA	S389376	NA	1e-04	0.1969	NA	NA	1	level4	NA	NA	NA	NA	NA	down
5.708_548.2822	0.3616	0.0006	0.002	MM:NahG	C18:neg	NA	C26 H44 O12	548.282	5.708	NA	NA	NA	NA	NA	NA	NA	0	level5	NA	NA	NA	NA	NA	down
5.711_611.2805	0.3446	0.0002	0.001	MM:NahG	C18:neg	NA	C26 H45 N O15	611.28	5.711	NA	NA	NA	NA	NA	NA	NA	0	level5	NA	NA	NA	NA	NA	down
5.714_222.089	0.3739	0.0006	0.002	MM:NahG	C18:neg	Monobutyl phthalate	C12 H14 O4	222.089	5.714	NA	MReference-2821	NA	-2e-04	-0.8478	NA	94.4	24	level2	NA	NA	NA	NA	NA	down
5.743_250.0873	0.4671	0.0004	0.0017	MM:NahG	C18:neg	2-(5'-methylthio)pentylmalic acid	C10 H18 O5 S	250.087	5.743	NA	S24808168	NA	-2e-04	-0.7764	NA	42.1	2	level4	NA	NA	NA	NA	NA	down
5.749_382.199	0.3971	0	0.0001	MM:NahG	C18:neg	3,4,15-trihydroxy-12,13-epoxytrichothec-9-en-8-yl 3-methylbutanoate	C20 H30 O7	382.199	5.749	null	S529359	HMDB0035396	-1e-04	-0.3234	NA	NA	6	level4	Lipids and lipid-like molecules	Prenol lipids	Sesquiterpenoids	Terpenoids	NA	down
5.758_377.2201	0.359	0	0.0001	MM:NahG	C18:neg	2171	C22 H27 N5 O	377.22	5.758	NA	S21979	NA	-0.0015	-3.8732	NA	NA	1	level4	NA	NA	NA	NA	NA	down
5.786_271.931	0.3081	0.0001	0.0009	MM:NahG	C18:neg	NA	C7 H3 N2 O4 P3	271.931	5.786	NA	NA	NA	NA	NA	NA	NA	0	level5	NA	NA	NA	NA	NA	down
5.797_301.1887	0.4738	0.0001	0.0009	MM:NahG	C18:neg	NA	C15 H27 N O5	301.189	5.797	NA	NA	NA	NA	NA	NA	NA	0	level5	NA	NA	NA	NA	NA	down
5.806_266.1515	0.1978	0.0001	0.0006	MM:NahG	C18:neg	Zinniol	C15 H22 O4	266.151	5.806	NA	S78766	NA	-3e-04	-1.2432	NA	NA	26	level4	NA	NA	NA	NA	NA	down
5.822_228.1361	0.1347	0.0004	0.0016	MM:NahG	C18:neg	Traumatic acid	C12 H20 O4	228.136	5.822	C16308	S4446155	HMDB0000933	-1e-04	-0.4565	NA	NA	4	level4	Lipids and lipid-like molecules	Fatty Acyls	Fatty acids and conjugates	Fatty acyls[FA]	map00592 alpha-Linolenic acid metabolism; map01110 Biosynthesis of secondary metabolites;	down
5.835_250.0873	0.4911	0.0005	0.0017	MM:NahG	C18:neg	2-(5'-methylthio)pentylmalic acid	C10 H18 O5 S	250.087	5.835	NA	S24808168	NA	-2e-04	-0.6798	NA	40.1	2	level4	NA	NA	NA	NA	NA	down
5.885_308.1622	0.4607	0.0002	0.0012	MM:NahG	C18:neg	Inulicin	C17 H24 O5	308.162	5.885	NA	S390744	NA	-2e-04	-0.592	NA	NA	5	level4	NA	NA	NA	NA	NA	down
5.885_371.1579	0.418	0.0005	0.0019	MM:NahG	C18:neg	NA	C17 H25 N O8	371.158	5.885	NA	NA	NA	NA	NA	NA	NA	0	level5	NA	NA	NA	NA	NA	down
5.955_356.1834	0.1918	0	0.0002	MM:NahG	C18:neg	Pibutidine	C19 H24 N4 O3	356.183	5.955	null	S4445602	HMDB0041986	-0.0015	-4.1167	NA	NA	2	level4	Organic nitrogen compounds	Organonitrogen compounds	Amines	Amines	NA	down
6_212.1412	0.4393	0.0057	0.0109	MM:NahG	C18:neg	Traumatin	C12 H20 O3	212.141	6	C16309	S4472314	HMDB0037326	-1e-04	-0.4315	NA	NA	10	level4	Lipids and lipid-like molecules	Fatty Acyls	Fatty acids and conjugates	Fatty acyls[FA]	map00592 alpha-Linolenic acid metabolism; map01110 Biosynthesis of secondary metabolites;	down
6.032_313.1887	0.4053	0.0016	0.0041	MM:NahG	C18:neg	Heliotrine	C16 H27 N O5	313.189	6.032	NA	S792587	NA	-2e-04	-0.6124	NA	NA	1	level4	NA	NA	NA	NA	NA	down
6.041_332.0928	0.2443	0	0.0003	MM:NahG	C18:neg	Sanguinarine	C20 H14 N O4	332.093	6.041	C06162	S4970	HMDB0029367	5e-04	1.6502	NA	NA	1	level4	Alkaloids and derivatives	Benzophenanthridine alkaloids	Quaternary benzophenanthridine alkaloids	Alkaloids and derivatives	map00950 Isoquinoline alkaloid biosynthesis;	down
6.076_230.1516	0.4248	0.0003	0.0012	MM:NahG	C18:neg	Dodecanedioic acid	C12 H22 O4	230.152	6.076	C02678	MReference-1182	HMDB0000623	-2e-04	-0.9556	NA	86.8	5	level2	FA Fatty acyls	FA01 Fatty Acids and Conjugates	FA0117 Dicarboxylic acids	Fatty acyls[FA]	NULL	down
6.089_342.0738	0.1904	0	0	MM:NahG	C18:neg	Dihydromethylsterigmatocystin	C18 H14 O7	342.074	6.089	NA	S4444240	NA	-1e-04	-0.3761	NA	NA	3	level4	NA	NA	NA	NA	NA	down
6.111_360.0875	0.4905	0.0003	0.0013	MM:NahG	C18:neg	NA	C18 H17 Cl N2 O4	360.087	6.111	NA	NA	NA	NA	NA	NA	NA	0	level5	NA	NA	NA	NA	NA	down
6.128_246.0559	0.2095	0.0013	0.0034	MM:NahG	C18:neg	3-(4-methoxyphenyl)propyl hydrogen sulfate	C10 H14 O5 S	246.056	6.128	null	S74853940	HMDB0135750	-3e-04	-1.1544	NA	NA	1	level4	Benzenoids	Phenol ethers	Anisoles	Benzene and derivatives	NA	down
6.162_268.1307	0.2426	0	0.0002	MM:NahG	C18:neg	2-(2-carboxyethyl)-4-methyl-5-pentyl-3-furoic acid	C14 H20 O5	268.131	6.162	null	S168762	HMDB0061643	-4e-04	-1.3518	NA	NA	2	level4	Lipids and lipid-like molecules	Fatty Acyls	Fatty acids and conjugates	Fatty acyls[FA]	NA	down
6.244_212.0506	0.1403	0	0.0002	MM:NahG	C18:neg	NA	C10 H12 O3 S	212.051	6.244	NA	NA	NA	NA	NA	NA	NA	0	level5	NA	NA	NA	NA	NA	down
6.267_280.1308	0.3721	0.0001	0.0008	MM:NahG	C18:neg	Phaseic acid	C15 H20 O5	280.131	6.267	NA	S4444860	NA	-3e-04	-0.958	NA	NA	14	level4	NA	NA	NA	NA	NA	down
6.348_456.2355	0.1339	0	0.0003	MM:NahG	C18:neg	NA	C17 H37 N4 O8 P	456.236	6.348	NA	NA	NA	NA	NA	NA	NA	0	level5	NA	NA	NA	NA	NA	down
6.355_308.1622	0.2455	0.0002	0.0012	MM:NahG	C18:neg	Inulicin	C17 H24 O5	308.162	6.355	NA	S390744	NA	-2e-04	-0.5171	NA	NA	5	level4	NA	NA	NA	NA	NA	down
6.36_284.1258	0.1809	0.0003	0.0012	MM:NahG	C18:neg	NA	C14 H20 O6	284.126	6.36	NA	NA	NA	NA	NA	NA	NA	0	level5	NA	NA	NA	NA	NA	down
6.386_244.1672	0.4046	0.0035	0.0074	MM:NahG	C18:neg	Brassylic acid	C13 H24 O4	244.167	6.386	null	S10026	HMDB0002327	-3e-04	-1.1724	NA	NA	7	level4	Lipids and lipid-like molecules	Fatty Acyls	Fatty acids and conjugates	Fatty acyls[FA]	NA	down
6.418_156.115	0.4294	0.0158	0.0254	MM:NahG	C18:neg	4-hydroxynonenal	C9 H16 O2	156.115	6.418	C21642	S4446465	HMDB0004362	0	0.0916	NA	NA	40	level4	Lipids and lipid-like molecules	Fatty Acyls	Fatty alcohols	Fatty acyls[FA]	NA	down
6.442_456.2355	0.1436	0	0.0001	MM:NahG	C18:neg	NA	C17 H37 N4 O8 P	456.236	6.442	NA	NA	NA	NA	NA	NA	NA	0	level5	NA	NA	NA	NA	NA	down
6.474_247.9122	0.4317	0	0.0003	MM:NahG	C18:neg	NA	C7 H4 Cl O2 P3	247.912	6.474	NA	NA	NA	NA	NA	NA	NA	0	level5	NA	NA	NA	NA	NA	down
6.476_245.9152	0.4265	0	0.0003	MM:NahG	C18:neg	NA	C5 H N2 O4 P3	245.915	6.476	NA	NA	NA	NA	NA	NA	NA	0	level5	NA	NA	NA	NA	NA	down
6.483_500.2615	0.1945	0.0005	0.0019	MM:NahG	C18:neg	NA	C21 H36 N6 O8	500.262	6.483	NA	NA	NA	NA	NA	NA	NA	0	level5	NA	NA	NA	NA	NA	down
6.486_336.0592	0.4021	0.0002	0.001	MM:NahG	C18:neg	Bisphenol af	C15 H10 F6 O2	336.059	6.486	NA	S66498	NA	7e-04	2.1339	NA	NA	1	level4	NA	NA	NA	NA	NA	down
6.507_296.1622	0.4282	0.0003	0.0013	MM:NahG	C18:neg	4-hydroxy-5-methoxy-4-[2-methyl-3-(3-methyl-2-buten-1-yl)-2-oxiranyl]-1-oxaspiro[2.5]octan-6-one	C16 H24 O5	296.162	6.507	null	S251178	HMDB0038120	-2e-04	-0.628	NA	NA	4	level4	Organooxygen compounds	Carbonyl compounds	Ketones	Ketones	NA	down
6.514_316.0978	0.0752	0	0	MM:NahG	C18:neg	NA	C14 H20 O6 S	316.098	6.514	NA	NA	NA	NA	NA	NA	NA	0	level5	NA	NA	NA	NA	NA	down
6.555_248.141	0.3236	0.0009	0.0027	MM:NahG	C18:neg	Amiloxate	C15 H20 O3	248.141	6.555	NA	S1266578	NA	-3e-04	-1.0839	NA	NA	57	level4	NA	NA	NA	NA	NA	down
6.569_500.2615	0.198	0	0.0004	MM:NahG	C18:neg	NA	C29 H42 O3 P2	500.262	6.569	NA	NA	NA	NA	NA	NA	NA	0	level5	NA	NA	NA	NA	NA	down
6.593_544.2873	0.1459	0	0.0003	MM:NahG	C18:neg	NA	C30 H45 N2 O3 P S	544.287	6.593	NA	NA	NA	NA	NA	NA	NA	0	level5	NA	NA	NA	NA	NA	down
6.596_364.065	0.4293	0.0056	0.0107	MM:NahG	C18:neg	(2-chlorophenyl)[4-(phenylsulfonyl)-1-piperazinyl]methanone	C17 H17 Cl N2 O3 S	364.065	6.596	null	S977090	HMDB0032295	1e-04	0.3135	NA	NA	1	level4	Benzenoids	Benzene and substituted derivatives	Benzenesulfonamides	Benzene and derivatives	NA	down
6.627_349.2212	0.0085	0	0.0003	MM:NahG	C18:neg	NA	C15 H31 N3 O6	349.221	6.627	NA	NA	NA	NA	NA	NA	NA	0	level5	NA	NA	NA	NA	NA	down
6.633_286.2254	0.0041	0	0	MM:NahG	C18:neg	NA	C15 H30 N2 O3	286.225	6.633	NA	NA	NA	NA	NA	NA	NA	0	level5	NA	NA	NA	NA	NA	down
6.651_219.0661	0.4953	0.0314	0.0463	MM:NahG	C18:neg	3-(5-fluoro-2-hydroxy-4-oxo-3,4-dihydro-1(2h)-pyrimidinyl)-l-alanine	C7 H10 F N3 O4	219.066	6.651	NA	S571044	NA	6e-04	2.5509	NA	NA	1	level4	NA	NA	NA	NA	NA	down
6.672_544.2875	0.1745	0.0004	0.0015	MM:NahG	C18:neg	NA	C31 H46 O4 P2	544.288	6.672	NA	NA	NA	NA	NA	NA	NA	0	level5	NA	NA	NA	NA	NA	down
6.679_558.3092	0.4495	0.0018	0.0045	MM:NahG	C18:neg	NA	C25 H47 N6 O4 P S	558.309	6.679	NA	NA	NA	NA	NA	NA	NA	0	level5	NA	NA	NA	NA	NA	down
6.684_276.0994	0.0168	0	0.0002	MM:NahG	C18:neg	Dihydromethysticin	C15 H16 O5	276.099	6.684	null	S200147	HMDB0030791	-4e-04	-1.4327	NA	NA	28	level4	Phenylpropanoids and polyketides	Kavalactones	null	Polyketides[PK]	NA	down
6.7_429.2837	0.0917	0.0002	0.001	MM:NahG	C18:neg	NA	C21 H39 N3 O6	429.284	6.7	NA	NA	NA	NA	NA	NA	NA	0	level5	NA	NA	NA	NA	NA	down
6.707_492.2791	0.0777	0	0	MM:NahG	C18:neg	NA	C21 H40 N4 O9	492.279	6.707	NA	NA	NA	NA	NA	NA	NA	0	level5	NA	NA	NA	NA	NA	down
6.728_286.1778	0.3923	0.0113	0.0192	MM:NahG	C18:neg	NA	C15 H26 O5	286.178	6.728	NA	NA	NA	NA	NA	NA	NA	0	level5	NA	NA	NA	NA	NA	down
6.729_156.0787	0.321	0.001	0.0029	MM:NahG	C18:neg	2,5-dimethyl-4-ethoxy-3(2h)-furanone	C8 H12 O3	156.079	6.729	null	S2285292	HMDB0032232	0	0.1154	NA	NA	3	level4	Organoheterocyclic compounds	Dihydrofurans	Furanones	Furanones	NA	down
6.784_284.1257	0.0256	0.0001	0.0005	MM:NahG	C18:neg	NA	C14 H20 O6	284.126	6.784	NA	NA	NA	NA	NA	NA	NA	0	level5	NA	NA	NA	NA	NA	down
6.821_370.2143	0.3628	0	0.0002	MM:NahG	C18:neg	Spiromesifen	C23 H30 O4	370.214	6.821	NA	S8083064	NA	-1e-04	-0.2321	NA	NA	3	level4	NA	NA	NA	NA	NA	down
6.851_202.1569	0.4253	0	0.0001	MM:NahG	C18:neg	Mfcd00041564	C11 H22 O3	202.157	6.851	NA	S69664	NA	0	-0.1643	NA	NA	7	level4	NA	NA	NA	NA	NA	down
6.86_242.1517	0.4155	0.0004	0.0017	MM:NahG	C18:neg	5-octyl-2-oxotetrahydro-3-furancarboxylic acid	C13 H22 O4	242.152	6.86	null	S35013298	HMDB0030987	-2e-04	-0.635	NA	NA	2	level4	Organoheterocyclic compounds	Lactones	Gamma butyrolactones	Gamma butyrolactones	NA	down
6.928_558.3092	0.4263	0.0024	0.0055	MM:NahG	C18:neg	NA	C24 H51 N2 O8 P S	558.309	6.928	NA	NA	NA	NA	NA	NA	NA	0	level5	NA	NA	NA	NA	NA	down
6.989_396.2147	0.4989	0.0012	0.0033	MM:NahG	C18:neg	NA	C21 H32 O7	396.215	6.989	NA	NA	NA	NA	NA	NA	NA	0	level5	NA	NA	NA	NA	NA	down
6.989_432.137	0.0131	0	0.0002	MM:NahG	C18:neg	NA	C20 H25 N4 O3 P S	432.137	6.989	NA	NA	NA	NA	NA	NA	NA	0	level5	NA	NA	NA	NA	NA	down
6.99_360.0337	0.4759	0.0001	0.0005	MM:NahG	C18:neg	NA	C14 H16 O7 S2	360.034	6.99	NA	NA	NA	NA	NA	NA	NA	0	level5	NA	NA	NA	NA	NA	down
7.007_250.1566	0.2263	0.0005	0.0018	MM:NahG	C18:neg	Gemfibrozil	C15 H22 O3	250.157	7.007	C07020	S3345	HMDB0015371	-3e-04	-1.1709	NA	NA	32	level4	Benzenoids	Phenol ethers	null	Benzene and derivatives	NULL	down
7.011_466.1517	0.1099	0	0.0001	MM:NahG	C18:neg	NA	C20 H28 N4 O5 P2	466.152	7.011	NA	NA	NA	NA	NA	NA	NA	0	level5	NA	NA	NA	NA	NA	down
7.032_657.378	0.2739	0.0014	0.0036	MM:NahG	C18:neg	NA	C29 H60 N3 O9 P S	657.378	7.032	NA	NA	NA	NA	NA	NA	NA	0	level5	NA	NA	NA	NA	NA	down
7.037_448.186	0.219	0.0006	0.002	MM:NahG	C18:neg	NA	C21 H29 N4 O5 P	448.186	7.037	NA	NA	NA	NA	NA	NA	NA	0	level5	NA	NA	NA	NA	NA	down
7.064_326.105	0.2578	0	0.0003	MM:NahG	C18:neg	NA	C13 H20 N4 O2 P2	326.105	7.064	NA	NA	NA	NA	NA	NA	NA	0	level5	NA	NA	NA	NA	NA	down
7.092_540.2971	0.3574	0.002	0.0048	MM:NahG	C18:neg	NA	C29 H40 N4 O6	540.297	7.092	NA	NA	NA	NA	NA	NA	NA	0	level5	NA	NA	NA	NA	NA	down
7.107_194.1306	0.3873	0.0006	0.0022	MM:NahG	C18:neg	Hexylresorcinol	C12 H18 O2	194.131	7.107	null	S21106121	HMDB0032567	-1e-04	-0.5521	NA	NA	21	level4	Benzenoids	Benzene and substituted derivatives	Phenols and derivatives	Phenols and derivatives	NA	down
7.146_309.1033	0.0758	0.0001	0.0005	MM:NahG	C18:neg	NA	C15 H19 N O4 S	309.103	7.146	NA	NA	NA	NA	NA	NA	NA	0	level5	NA	NA	NA	NA	NA	down
7.158_357.1786	0.4494	0.0021	0.0049	MM:NahG	C18:neg	Cafedrine	C18 H23 N5 O3	357.179	7.158	NA	S64784	NA	-0.0015	-4.2549	NA	NA	2	level4	NA	NA	NA	NA	NA	down
7.172_406.2353	0.3087	0.0011	0.003	MM:NahG	C18:neg	16-acetoxy-17-methoxy-17-oxokauran-18-oic acid	C23 H34 O6	406.235	7.172	null	S35014111	HMDB0036263	-2e-04	-0.5959	NA	NA	1	level4	Lipids and lipid-like molecules	Prenol lipids	Diterpenoids	Terpenoids	NA	down
7.192_502.2924	0.4502	0.0006	0.002	MM:NahG	C18:neg	NA	C23 H43 N4 O6 P	502.292	7.192	NA	NA	NA	NA	NA	NA	NA	0	level5	NA	NA	NA	NA	NA	down
7.196_210.1619	0.3855	0.0007	0.0023	MM:NahG	C18:neg	Rg5927903	C13 H22 O2	210.162	7.196	null	S55049	HMDB0030425	-1e-04	-0.4574	NA	NA	24	level4	Lipids and lipid-like molecules	Prenol lipids	Monoterpenoids	Terpenoids	NA	down
7.202_340.1885	0.3001	0.0015	0.0039	MM:NahG	C18:neg	Pentamidine	C19 H24 N4 O2	340.188	7.202	C07420	S4573	HMDB0014876	-0.0014	-4.153	NA	NA	1	level4	Benzenoids	Phenol ethers	null	Benzene and derivatives	NULL	down
7.223_433.2098	0.2399	0.0015	0.0039	MM:NahG	C18:neg	Mycophenolate mofetil	C23 H31 N O7	433.21	7.223	C07908	S4444535	HMDB0014826	-2e-04	-0.571	NA	NA	2	level4	Organoheterocyclic compounds	Isocoumarans	Isobenzofuranones	Isobenzofuranones	NULL	down
7.228_416.2198	0.2423	0.0009	0.0027	MM:NahG	C18:neg	Desonide	C24 H32 O6	416.22	7.228	null	S4470603	HMDB0015389	-1e-04	-0.3165	NA	NA	8	level4	Lipids and lipid-like molecules	Steroids and steroid derivatives	Hydroxysteroids	Steroids and derivatives	NA	down
7.234_657.378	0.2297	0.0001	0.0006	MM:NahG	C18:neg	NA	C31 H55 N5 O8 S	657.378	7.234	NA	NA	NA	NA	NA	NA	NA	0	level5	NA	NA	NA	NA	NA	down
7.281_383.1976	0.0215	0	0	MM:NahG	C18:neg	NA	C18 H30 N3 O4 P	383.198	7.281	NA	NA	NA	NA	NA	NA	NA	0	level5	NA	NA	NA	NA	NA	down
7.319_342.0903	0.3673	0.0015	0.004	MM:NahG	C18:neg	NA	C13 H23 Cl O6 S	342.09	7.319	NA	NA	NA	NA	NA	NA	NA	0	level5	NA	NA	NA	NA	NA	down
7.33_276.1933	0.4421	0.002	0.0047	MM:NahG	C18:neg	NA	C14 H28 O5	276.193	7.33	NA	NA	NA	NA	NA	NA	NA	0	level5	NA	NA	NA	NA	NA	down
7.365_326.2091	0.2946	0.0046	0.0092	MM:NahG	C18:neg	Mfcd03411993	C18 H30 O5	326.209	7.365	NA	S7827804	NA	-2e-04	-0.5501	NA	NA	3	level4	NA	NA	NA	NA	NA	down
7.376_436.2459	0.2867	0.0004	0.0017	MM:NahG	C18:neg	NA	C18 H37 N4 O6 P	436.246	7.376	NA	NA	NA	NA	NA	NA	NA	0	level5	NA	NA	NA	NA	NA	down
7.386_572.32	0.3002	0	0.0004	MM:NahG	C18:neg	NA	C33 H50 O4 P2	572.32	7.386	NA	NA	NA	NA	NA	NA	NA	0	level5	NA	NA	NA	NA	NA	down
7.396_484.2669	0.2419	0.0154	0.0249	MM:NahG	C18:neg	NA	C20 H45 N4 O3 P S2	484.267	7.396	NA	NA	NA	NA	NA	NA	NA	0	level5	NA	NA	NA	NA	NA	down
7.399_604.3611	0.4256	0.0005	0.0019	MM:NahG	C18:neg	NA	C35 H48 N4 O5	604.361	7.399	NA	NA	NA	NA	NA	NA	NA	0	level5	NA	NA	NA	NA	NA	down
7.41_364.2015	0.3417	0	0	MM:NahG	C18:neg	NA	C18 H33 Cl O5	364.202	7.41	NA	NA	NA	NA	NA	NA	NA	0	level5	NA	NA	NA	NA	NA	down
7.414_346.1084	0.0594	0	0	MM:NahG	C18:neg	Tenatoprazole	C16 H18 N4 O3 S	346.108	7.414	NA	S552196	NA	-0.0016	-4.5241	NA	NA	1	level4	NA	NA	NA	NA	NA	down
7.416_610.3498	0.3412	0	0	MM:NahG	C18:neg	NA	C33 H57 O4 P3	610.35	7.416	NA	NA	NA	NA	NA	NA	NA	0	level5	NA	NA	NA	NA	NA	down
7.473_352.2249	0.2396	0.001	0.003	MM:NahG	C18:neg	Lipoxin b4	C20 H32 O5	352.225	7.473	C06315	MReference-9925	HMDB0005082	0	-0.131	NA	81.4	40	level2	FA Fatty acyls	FA03 Eicosanoids	FA0304 Lipoxins	Fatty acyls[FA]	map00590 Arachidonic acid metabolism;	down
7.5_284.2349	0.4413	0	0.0002	MM:NahG	C18:neg	16-heptadecyne-1,2,4-triol	C17 H32 O3	284.235	7.5	null	S2283375	HMDB0035473	-3e-04	-0.9939	NA	NA	9	level4	Lipids and lipid-like molecules	Fatty Acyls	Fatty alcohols	Fatty acyls[FA]	NA	down
7.515_387.0809	0.1626	0	0.0001	MM:NahG	C18:neg	NA	C16 H21 N O6 S2	387.081	7.515	NA	NA	NA	NA	NA	NA	NA	0	level5	NA	NA	NA	NA	NA	down
7.549_616.3474	0.2664	0.0013	0.0035	MM:NahG	C18:neg	NA	C31 H49 N6 O5 P	616.347	7.549	NA	NA	NA	NA	NA	NA	NA	0	level5	NA	NA	NA	NA	NA	down
7.574_373.1737	0.4722	0.0101	0.0177	MM:NahG	C18:neg	NA	C17 H27 N O8	373.174	7.574	NA	NA	NA	NA	NA	NA	NA	0	level5	NA	NA	NA	NA	NA	down
7.626_504.3096	0.3435	0	0.0003	MM:NahG	C18:neg	NA	C23 H45 N4 O6 P	504.31	7.626	NA	NA	NA	NA	NA	NA	NA	0	level5	NA	NA	NA	NA	NA	down
7.666_464.163	0.2767	0.0303	0.0449	MM:NahG	C18:neg	NA	C14 H34 N4 O7 P2 S	464.163	7.666	NA	NA	NA	NA	NA	NA	NA	0	level5	NA	NA	NA	NA	NA	down
7.682_392.2561	0.3301	0	0.0003	MM:NahG	C18:neg	5722	C23 H36 O5	392.256	7.682	NA	S4942852	NA	-1e-04	-0.3224	NA	NA	2	level4	NA	NA	NA	NA	NA	down
7.688_397.2133	0.1028	0.0024	0.0056	MM:NahG	C18:neg	NA	C18 H31 N5 O3 S	397.213	7.688	NA	NA	NA	NA	NA	NA	NA	0	level5	NA	NA	NA	NA	NA	down
7.701_306.1612	0.0472	0.0018	0.0045	MM:NahG	C18:neg	NA	C15 H23 N4 O P	306.161	7.701	NA	NA	NA	NA	NA	NA	NA	0	level5	NA	NA	NA	NA	NA	down
7.719_320.1734	0.4606	0.0001	0.0008	MM:NahG	C18:neg	NA	C17 H24 N2 O4	320.173	7.719	NA	NA	NA	NA	NA	NA	NA	0	level5	NA	NA	NA	NA	NA	down
7.731_404.1962	0.1123	0.0041	0.0084	MM:NahG	C18:neg	Emicerfont	C22 H24 N6 O2	404.196	7.731	NA	S9398476	NA	1e-04	0.349	NA	NA	1	level4	NA	NA	NA	NA	NA	down
7.748_711.2913	0.4485	0.0022	0.0051	MM:NahG	C18:neg	N-{[(2s,3r)-7-carboxy-3-(2-carboxyethyl)-12-ethyl-2,8,13,18-tetramethyl-17-vinyl-2,3-dihydro-5-porphyrinyl]acetyl}-l-aspartic acid	C38 H41 N5 O9	711.291	7.748	NA	S4445613	NA	8e-04	1.1761	NA	NA	1	level4	NA	NA	NA	NA	NA	down
7.78_228.1724	0.366	0	0.0004	MM:NahG	C18:neg	3748	C13 H24 O3	228.172	7.78	null	S55982	HMDB0037212	-1e-04	-0.5005	NA	NA	8	level4	Lipids and lipid-like molecules	Prenol lipids	Monoterpenoids	Terpenoids	NA	down
7.795_378.1248	0.1065	0	0.0003	MM:NahG	C18:neg	Propicillin	C18 H22 N2 O5 S	378.125	7.795	NA	S83843	NA	-2e-04	-0.3989	NA	NA	1	level4	NA	NA	NA	NA	NA	down
7.814_201.0192	0.3042	0.0003	0.0014	MM:NahG	C18:neg	NA	C8 H8 Cl N O3	201.019	7.814	NA	NA	NA	NA	NA	NA	NA	0	level5	NA	NA	NA	NA	NA	down
7.821_312.1125	0.2953	0.0005	0.0017	MM:NahG	C18:neg	Dictyoquinazol a	C17 H16 N2 O4	312.113	7.821	null	S552712	HMDB0040435	0.0015	4.8857	NA	NA	1	level4	Organoheterocyclic compounds	Naphthyridines	Quinazolines	Quinazolines	NA	down
7.859_170.1671	0.31	0.0002	0.001	MM:NahG	C18:neg	3093	C11 H22 O	170.167	7.859	C01875	S7871	HMDB0033713	0	-0.0049	NA	NA	9	level4	Organic oxygen compounds	Organooxygen compounds	Carbonyl compounds	Carbonyl compounds	NULL	down
7.875_232.1461	0.3508	0.0005	0.0019	MM:NahG	C18:neg	(+)-alantolactone	C15 H20 O2	232.146	7.875	NA	S65564	NA	-2e-04	-0.8933	NA	NA	40	level4	NA	NA	NA	NA	NA	down
7.88_546.2697	0.2796	0.0001	0.0006	MM:NahG	C18:neg	NA	C29 H43 N2 O4 P S	546.27	7.88	NA	NA	NA	NA	NA	NA	NA	0	level5	NA	NA	NA	NA	NA	down
7.928_170.1307	0.1915	0.0005	0.0018	MM:NahG	C18:neg	2361	C10 H18 O2	170.131	7.928	null	S12282	HMDB0037116	0	-0.0158	NA	NA	65	level4	Organoheterocyclic compounds	Lactones	Delta valerolactones	Delta valerolactones	NA	down
7.933_480.1673	0.014	0.0002	0.001	MM:NahG	C18:neg	NA	C21 H30 N4 O5 P2	480.167	7.933	NA	NA	NA	NA	NA	NA	NA	0	level5	NA	NA	NA	NA	NA	down
7.934_216.1724	0.4808	0.0078	0.0141	MM:NahG	C18:neg	12-hydroxydodecanoic acid	C12 H24 O3	216.172	7.934	C08317	MReference-281	HMDB0002059	-2e-04	-0.803	NA	73	11	level2	FA Fatty acyls	FA01 Fatty Acids and Conjugates	FA0105 Hydroxy fatty acids	Fatty acyls[FA]	NULL	down
7.937_383.267	0.2394	0	0	MM:NahG	C18:neg	3-hydroxy-5, 8-tetradecadiencarnitine	C21 H37 N O5	383.267	7.937	null	S35032592	HMDB0013332	-2e-04	-0.3937	NA	NA	1	level4	Organic acids and derivatives	Hydroxy acids and derivatives	Beta hydroxy acids and derivatives	Organic acids	NA	down
7.944_334.2143	0.1284	0.0047	0.0095	MM:NahG	C18:neg	1886839	C20 H30 O4	334.214	7.944	NA	S6528	NA	-1e-04	-0.2121	NA	72.8	39	level4	NA	NA	NA	NA	NA	down
7.962_302.1187	0.462	0.0004	0.0017	MM:NahG	C18:neg	11343453	C17 H19 Cl N2 O	302.119	7.962	NA	S9883971	NA	1e-04	0.3366	NA	NA	1	level4	NA	NA	NA	NA	NA	down
7.988_326.1881	0.4403	0	0.0002	MM:NahG	C18:neg	Acitretin	C21 H26 O3	326.188	7.988	null	S4447573	HMDB0014602	-1e-04	-0.3409	NA	NA	6	level4	Lipids and lipid-like molecules	Prenol lipids	Retinoids	Prenol lipids[PR]	NA	down
7.999_336.23	0.0386	0	0.0002	MM:NahG	C18:neg	Leukotriene b4	C20 H32 O4	336.23	7.999	C02165	S4444132	HMDB0001085	-1e-04	-0.2222	NA	80.2	61	level4	Lipids and lipid-like molecules	Fatty Acyls	Eicosanoids	Fatty acyls[FA]	map00590 Arachidonic acid metabolism; map01100 Metabolic pathways;	down
8.029_448.1413	0.0313	0	0.0001	MM:NahG	C18:neg	NA	C19 H30 O8 P2	448.141	8.029	NA	NA	NA	NA	NA	NA	NA	0	level5	NA	NA	NA	NA	NA	down
8.102_354.2194	0.4664	0.0001	0.0007	MM:NahG	C18:neg	Etretinate	C23 H30 O3	354.219	8.102	NA	S4445538	NA	-1e-04	-0.1723	NA	NA	1	level4	NA	NA	NA	NA	NA	down
8.108_480.1673	0.0115	0.0001	0.0008	MM:NahG	C18:neg	NA	C22 H29 N2 O8 P	480.167	8.108	NA	NA	NA	NA	NA	NA	NA	0	level5	NA	NA	NA	NA	NA	down
8.124_392.1405	0.1933	0.0004	0.0016	MM:NahG	C18:neg	Cloprednol	C21 H25 Cl O5	392.14	8.124	NA	S4447592	NA	0.0014	3.6046	NA	NA	1	level4	NA	NA	NA	NA	NA	down
8.185_524.2992	0.2245	0	0.0001	MM:NahG	C18:neg	NA	C29 H40 N4 O5	524.299	8.185	NA	NA	NA	NA	NA	NA	NA	0	level5	NA	NA	NA	NA	NA	down
8.221_304.1692	0.3458	0.0027	0.0061	MM:NahG	C18:neg	NA	C11 H24 N6 O2 S	304.169	8.221	NA	NA	NA	NA	NA	NA	NA	0	level5	NA	NA	NA	NA	NA	down
8.289_180.1514	0.3775	0.001	0.003	MM:NahG	C18:neg	1776172	C12 H20 O	180.151	8.289	null	S4519024	HMDB0039590	0	0.0055	NA	NA	7	level4	Organic oxygen compounds	Organooxygen compounds	Carbonyl compounds	Carbonyl compounds	NA	down
8.29_286.2142	0.3933	0.0079	0.0144	MM:NahG	C18:neg	Hexadecanedioic acid	C16 H30 O4	286.214	8.29	C19615	MReference-2712	HMDB0000672	-2e-04	-0.7406	NA	94.9	4	level2	Lipids and lipid-like molecules	Fatty Acyls	Fatty acids and conjugates	Fatty acyls[FA]	map00073 Cutin, suberine and wax biosynthesis; map01100 Metabolic pathways;	down
8.346_508.2523	0.4266	0.0055	0.0106	MM:NahG	C18:neg	4-{[(1r,2r)-2-{[4-(1,2-benzothiazol-3-yl)-1-piperazinyl]methyl}cyclohexyl]methyl}-10-hydroxy-4-azatricyclo[5.2.1.0~2,6~]decane-3,5-dione	C28 H36 N4 O3 S	508.252	8.346	null	S35031797	HMDB0060828	0.0015	3.0024	NA	NA	1	level4	Organoheterocyclic compounds	Diazinanes	Piperazines	Piperazines	NA	down
8.448_508.1622	0.0059	0.0003	0.0014	MM:NahG	C18:neg	NA	C17 H30 N6 O8 P2	508.162	8.448	NA	NA	NA	NA	NA	NA	NA	0	level5	NA	NA	NA	NA	NA	down
8.452_432.1911	0.062	0.0004	0.0017	MM:NahG	C18:neg	NA	C20 H33 O8 P	432.191	8.452	NA	NA	NA	NA	NA	NA	NA	0	level5	NA	NA	NA	NA	NA	down
8.458_449.1804	0.0008	0	0.0002	MM:NahG	C18:neg	NA	C19 H32 N O9 P	449.18	8.458	NA	NA	NA	NA	NA	NA	NA	0	level5	NA	NA	NA	NA	NA	down
8.46_525.1521	0.0056	0.0001	0.0008	MM:NahG	C18:neg	NA	C20 H33 N O11 P2	525.152	8.46	NA	NA	NA	NA	NA	NA	NA	0	level5	NA	NA	NA	NA	NA	down
8.461_422.1616	0.0013	0	0.0002	MM:NahG	C18:neg	Losartan	C22 H23 Cl N6 O	422.162	8.461	C07072	S3824	HMDB0014816	-6e-04	-1.3039	NA	NA	3	level4	Benzenoids	Benzene and substituted derivatives	Biphenyls and derivatives	Benzene and derivatives	NULL	down
8.463_498.1334	0.0099	0	0.0002	MM:NahG	C18:neg	NA	C16 H29 Cl N6 O6 P2	498.133	8.463	NA	NA	NA	NA	NA	NA	NA	0	level5	NA	NA	NA	NA	NA	down
8.474_242.1881	0.3287	0.0075	0.0137	MM:NahG	C18:neg	3-oxotetradecanoic acid	C14 H26 O3	242.188	8.474	null	S399829	HMDB0010730	-1e-04	-0.4396	NA	NA	12	level4	Lipids and lipid-like molecules	Fatty Acyls	Fatty acids and conjugates	Fatty acyls[FA]	NA	down
8.499_530.1593	0.008	0.0001	0.0005	MM:NahG	C18:neg	NA	C15 H38 Cl N4 O8 P3	530.159	8.499	NA	NA	NA	NA	NA	NA	NA	0	level5	NA	NA	NA	NA	NA	down
8.501_557.1796	0.0051	0	0.0004	MM:NahG	C18:neg	NA	C20 H38 N3 O9 P3	557.18	8.501	NA	NA	NA	NA	NA	NA	NA	0	level5	NA	NA	NA	NA	NA	down
8.512_540.188	0.0093	0	0.0001	MM:NahG	C18:neg	NA	C23 H34 N4 O7 P2	540.188	8.512	NA	NA	NA	NA	NA	NA	NA	0	level5	NA	NA	NA	NA	NA	down
8.589_384.166	0.4545	0.0003	0.0012	MM:NahG	C18:neg	NA	C17 H36 O S4	384.166	8.589	NA	NA	NA	NA	NA	NA	NA	0	level5	NA	NA	NA	NA	NA	down
8.602_234.1618	0.2804	0.0001	0.0005	MM:NahG	C18:neg	Germacra-1(10),4,11(13)-trien-12-oic acid	C15 H22 O2	234.162	8.602	NA	S21375532	NA	-2e-04	-0.7748	NA	NA	71	level4	NA	NA	NA	NA	NA	down
8.63_464.1184	0.028	0.0001	0.0008	MM:NahG	C18:neg	1,5-anhydro-1-[2-(hexopyranuronosyloxy)-4,6-dihydroxyphenyl]hexitol	C18 H24 O14	464.118	8.63	null	S74886755	HMDB0132676	0.0018	3.9828	NA	NA	2	level4	Organic oxygen compounds	Organooxygen compounds	Carbohydrates and carbohydrate conjugates	Carbohydrates	NA	down
8.697_346.1911	0.392	0.0056	0.0108	MM:NahG	C18:neg	NA	C19 H27 Cl N4	346.191	8.697	NA	NA	NA	NA	NA	NA	NA	0	level5	NA	NA	NA	NA	NA	down
8.75_492.3445	0.369	0.0002	0.001	MM:NahG	C18:neg	10-[(5e)-3,4-dihydroxy-5-isopropyl-5-hepten-2-yl]-5,6-dihydroxy-7a,9a-dimethylhexadecahydro-3h-benzo[c]indeno[5,4-e]oxepin-3-one	C29 H48 O6	492.344	8.75	null	S35013676	HMDB0033907	-5e-04	-1.1169	NA	NA	1	level4	Lipids and lipid-like molecules	Steroids and steroid derivatives	Steroid lactones	Steroids and derivatives	NA	down
8.769_654.506	0.2942	0.0269	0.0404	MM:NahG	C18:neg	NA	C34 H66 N6 O6	654.506	8.769	NA	NA	NA	NA	NA	NA	NA	0	level5	NA	NA	NA	NA	NA	down
8.772_401.2389	0.1361	0.0113	0.0192	MM:NahG	C18:neg	NA	C24 H35 N O2 S	401.239	8.772	NA	NA	NA	NA	NA	NA	NA	0	level5	NA	NA	NA	NA	NA	down
8.786_336.23	0.108	0.0029	0.0065	MM:NahG	C18:neg	Leukotriene b4	C20 H32 O4	336.23	8.786	C02165	S4444132	HMDB0001085	-1e-04	-0.1829	NA	NA	61	level4	Lipids and lipid-like molecules	Fatty Acyls	Eicosanoids	Fatty acyls[FA]	map00590 Arachidonic acid metabolism; map01100 Metabolic pathways;	down
8.814_456.2873	0.4252	0.003	0.0066	MM:NahG	C18:neg	NA	C21 H40 N6 O3 S	456.287	8.814	NA	NA	NA	NA	NA	NA	NA	0	level5	NA	NA	NA	NA	NA	down
8.934_502.1917	0.2968	0.001	0.0028	MM:NahG	C18:neg	4-o-{3-o-[(1s,2r,3s,4s,5r)-2,3,4-trihydroxy-5-(hydroxymethyl)cyclohexyl]-beta-d-galactopyranosyl}-d-glucose	C19 H34 O15	502.192	8.934	null	S30776581	HMDB0006598	0.0019	3.7821	NA	NA	1	level4	Lipids and lipid-like molecules	Fatty Acyls	Fatty acyl glycosides	Fatty acyls[FA]	NA	down
8.943_636.2689	0.1226	0	0.0003	MM:NahG	C18:neg	NA	C24 H51 N2 O11 P3	636.269	8.943	NA	NA	NA	NA	NA	NA	NA	0	level5	NA	NA	NA	NA	NA	down
8.957_465.1583	0.048	0	0.0004	MM:NahG	C18:neg	3630	C21 H27 N3 O7 S	465.158	8.957	C08122	S390135	HMDB0015540	0.0013	2.8282	NA	NA	1	level4	Organoheterocyclic compounds	Lactams	Beta lactams	Beta lactams	NULL	down
8.959_448.1682	0.0986	0.0007	0.0022	MM:NahG	C18:neg	NA	C22 H30 N2 O4 P2	448.168	8.959	NA	NA	NA	NA	NA	NA	NA	0	level5	NA	NA	NA	NA	NA	down
8.961_270.2192	0.3714	0.0106	0.0183	MM:NahG	C18:neg	3-oxopalmitic acid	C16 H30 O3	270.219	8.961	null	S4446124	HMDB0010733	-3e-04	-0.9308	NA	NA	19	level4	Lipids and lipid-like molecules	Fatty Acyls	Fatty acids and conjugates	Fatty acyls[FA]	NA	down
8.961_306.1961	0.4207	0.0033	0.0071	MM:NahG	C18:neg	9-chloro-10-hydroxyhexadecanoic acid	C16 H31 Cl O3	306.196	8.961	NA	S571110	NA	-1e-04	-0.2902	NA	NA	1	level4	NA	NA	NA	NA	NA	down
8.971_276.149	0.4008	0.0001	0.0008	MM:NahG	C18:neg	NA	C14 H25 Cl O3	276.149	8.971	NA	NA	NA	NA	NA	NA	NA	0	level5	NA	NA	NA	NA	NA	down
9.135_429.1684	0.2633	0.0242	0.0369	MM:NahG	C18:neg	NA	C18 H28 N3 O7 P	429.168	9.135	NA	NA	NA	NA	NA	NA	NA	0	level5	NA	NA	NA	NA	NA	down
9.136_502.3288	0.4343	0.0014	0.0036	MM:NahG	C18:neg	2,3-dihydroxyolean-12-ene-23,28-dioic acid	C30 H46 O6	502.329	9.136	null	S385658	HMDB0034551	-6e-04	-1.1839	NA	NA	3	level4	Lipids and lipid-like molecules	Prenol lipids	Triterpenoids	Terpenoids	NA	down
9.193_625.2293	0.4404	0.0006	0.002	MM:NahG	C18:neg	NA	C24 H52 Cl N3 O3 S5	625.229	9.193	NA	NA	NA	NA	NA	NA	NA	0	level5	NA	NA	NA	NA	NA	down
9.196_602.1518	0.2931	0.0018	0.0045	MM:NahG	C18:neg	NA	C19 H43 Cl N4 O5 S5	602.152	9.196	NA	NA	NA	NA	NA	NA	NA	0	level5	NA	NA	NA	NA	NA	down
9.208_451.2698	0.4577	0.0007	0.0024	MM:NahG	C18:neg	(2r)-3-{[(2-aminoethoxy)(hydroxy)phosphoryl]oxy}-2-hydroxypropyl (9z)-9-hexadecenoate	C21 H42 N O7 P	451.27	9.208	null	S24769383	HMDB0011504	-1e-04	-0.2895	NA	NA	2	level4	Lipids and lipid-like molecules	Glycerophospholipids	Glycerophosphoethanolamines	Amines and derivatives	NA	down
9.209_258.2193	0.3075	0.0002	0.0009	MM:NahG	C18:neg	15-hydroxypentadecanoic acid	C15 H30 O3	258.219	9.209	NA	S70730	NA	-2e-04	-0.7813	NA	NA	10	level4	NA	NA	NA	NA	NA	down
9.21_480.2671	0.2552	0.0017	0.0043	MM:NahG	C18:neg	Clocapramine	C28 H37 Cl N4 O	480.267	9.21	NA	S2691	NA	0.0015	3.1986	NA	NA	1	level4	NA	NA	NA	NA	NA	down
9.221_501.1026	0.4771	0.0249	0.0379	MM:NahG	C18:neg	NA	C18 H32 Cl N3 O3 S4	501.103	9.221	NA	NA	NA	NA	NA	NA	NA	0	level5	NA	NA	NA	NA	NA	down
9.225_454.2153	0.2152	0	0	MM:NahG	C18:neg	NA	C21 H39 Cl O6 S	454.215	9.225	NA	NA	NA	NA	NA	NA	NA	0	level5	NA	NA	NA	NA	NA	down
9.283_652.1262	0.228	0.0002	0.001	MM:NahG	C18:neg	NA	C26 H40 Cl N2 O5 P3 S2	652.126	9.283	NA	NA	NA	NA	NA	NA	NA	0	level5	NA	NA	NA	NA	NA	down
9.285_366.0503	0.3643	0.0014	0.0037	MM:NahG	C18:neg	NA	C10 H23 Cl N2 O4 S3	366.05	9.285	NA	NA	NA	NA	NA	NA	NA	0	level5	NA	NA	NA	NA	NA	down
9.286_314.0732	0.3406	0	0.0002	MM:NahG	C18:neg	Valdecoxib	C16 H14 N2 O3 S	314.073	9.286	C21552	S106796	HMDB0005033	7e-04	2.1279	NA	NA	1	level4	Benzenoids	Benzene and substituted derivatives	Benzenesulfonamides	Benzene and derivatives	NULL	down
9.288_650.13	0.2642	0	0.0002	MM:NahG	C18:neg	NA	C15 H37 N6 O14 P3 S	650.13	9.288	NA	NA	NA	NA	NA	NA	NA	0	level5	NA	NA	NA	NA	NA	down
9.325_630.3995	0.4565	0.0007	0.0024	MM:NahG	C18:neg	NA	C27 H59 N4 O10 P	630.399	9.325	NA	NA	NA	NA	NA	NA	NA	0	level5	NA	NA	NA	NA	NA	down
9.333_504.2928	0.0457	0.0047	0.0095	MM:NahG	C18:neg	D-isoleucyl-l-prolyl-l-tyrosyl-d-isoleucine	C26 H40 N4 O6	504.293	9.333	null	S30776677	HMDB0013021	-0.002	-3.9752	NA	NA	1	level4	Organic acids and derivatives	Carboxylic acids and derivatives	Amino acids, peptides, and analogues	Amino acids, peptides, and analogues	NA	down
9.337_639.2453	0.2714	0.0008	0.0024	MM:NahG	C18:neg	NA	C25 H54 Cl N3 O3 S5	639.245	9.337	NA	NA	NA	NA	NA	NA	NA	0	level5	NA	NA	NA	NA	NA	down
9.338_516.225	0.3918	0.0014	0.0037	MM:NahG	C18:neg	NA	C23 H50 P2 S4	516.225	9.338	NA	NA	NA	NA	NA	NA	NA	0	level5	NA	NA	NA	NA	NA	down
9.34_616.1693	0.4703	0	0.0002	MM:NahG	C18:neg	NA	C25 H45 Cl N2 O3 S5	616.169	9.34	NA	NA	NA	NA	NA	NA	NA	0	level5	NA	NA	NA	NA	NA	down
9.341_594.1859	0.3909	0.0005	0.0018	MM:NahG	C18:neg	NA	C23 H47 Cl N2 O3 S5	594.186	9.341	NA	NA	NA	NA	NA	NA	NA	0	level5	NA	NA	NA	NA	NA	down
9.342_514.228	0.4061	0.0032	0.007	MM:NahG	C18:neg	Sobuzoxane	C22 H34 N4 O10	514.228	9.342	NA	S5043	NA	5e-04	0.9062	NA	NA	1	level4	NA	NA	NA	NA	NA	down
9.344_297.0927	0.4496	0	0.0001	MM:NahG	C18:neg	Tanaproget	C16 H15 N3 O S	297.093	9.344	NA	S3572060	NA	-9e-04	-3.0831	NA	41.5	2	level4	NA	NA	NA	NA	NA	down
9.348_482.2641	0.4555	0.0002	0.001	MM:NahG	C18:neg	NA	C23 H39 N4 O5 P	482.264	9.348	NA	NA	NA	NA	NA	NA	NA	0	level5	NA	NA	NA	NA	NA	down
9.355_476.3498	0.4389	0	0.0002	MM:NahG	C18:neg	(1r,2r,3r,5z,7e)-2-(2-hydroxyethoxy)-9,10-secocholesta-5,7,10-triene-1,3,25-triol	C29 H48 O5	476.35	9.355	NA	S7826485	NA	-4e-04	-0.795	NA	NA	1	level4	NA	NA	NA	NA	NA	down
9.357_352.2283	0.136	0.0001	0.0004	MM:NahG	C18:neg	NA	C17 H36 O5 S	352.228	9.357	NA	NA	NA	NA	NA	NA	52.3	0	level5	NA	NA	NA	NA	NA	down
9.358_353.2317	0.1305	0	0.0002	MM:NahG	C18:neg	NA	C20 H36 N P S	353.232	9.358	NA	NA	NA	NA	NA	NA	NA	0	level5	NA	NA	NA	NA	NA	down
9.381_479.2645	0.4553	0.0003	0.0014	MM:NahG	C18:neg	NA	C22 H42 N O8 P	479.264	9.381	NA	NA	NA	NA	NA	NA	NA	0	level5	NA	NA	NA	NA	NA	down
9.382_597.4102	0.481	0.0012	0.0034	MM:NahG	C18:neg	NA	C28 H60 N3 O8 P	597.41	9.382	NA	NA	NA	NA	NA	NA	NA	0	level5	NA	NA	NA	NA	NA	down
9.389_470.2641	0.2564	0.0004	0.0017	MM:NahG	C18:neg	NA	C20 H42 N2 O8 S	470.264	9.389	NA	NA	NA	NA	NA	NA	NA	0	level5	NA	NA	NA	NA	NA	down
9.43_386.3144	0.0531	0	0	MM:NahG	C18:neg	NA	C21 H42 N2 O4	386.314	9.43	NA	NA	NA	NA	NA	NA	NA	0	level5	NA	NA	NA	NA	NA	down
9.43_654.3099	0.0468	0	0.0001	MM:NahG	C18:neg	NA	C32 H53 N2 O6 P3	654.31	9.43	NA	NA	NA	NA	NA	NA	NA	0	level5	NA	NA	NA	NA	NA	down
9.456_326.1915	0.0216	0.0008	0.0026	MM:NahG	C18:neg	2-dodecylbenzenesulfonic acid	C18 H30 O3 S	326.192	9.456	null	S23761	HMDB0031031	-1e-04	-0.166	NA	NA	2	level4	Benzenoids	Benzene and substituted derivatives	Benzenesulfonic acids and derivatives	Benzene and derivatives	NA	down
9.458_430.3043	0.4944	0.0009	0.0028	MM:NahG	C18:neg	NA	C24 H47 O2 P S	430.304	9.458	NA	NA	NA	NA	NA	NA	NA	0	level5	NA	NA	NA	NA	NA	down
9.464_284.2349	0.38	0.0019	0.0047	MM:NahG	C18:neg	16-heptadecyne-1,2,4-triol	C17 H32 O3	284.235	9.464	null	S2283375	HMDB0035473	-2e-04	-0.788	NA	NA	9	level4	Lipids and lipid-like molecules	Fatty Acyls	Fatty alcohols	Fatty acyls[FA]	NA	down
9.469_304.1004	0.4876	0.0104	0.0181	MM:NahG	C18:neg	Diazinon	C12 H21 N2 O3 P S	304.1	9.469	C14324	S2909	HMDB0032943	-6e-04	-1.9944	NA	NA	2	level4	Organic acids and derivatives	Organic thiophosphoric acids and derivatives	Thiophosphoric acid esters	Organic acids	NULL	down
9.475_280.2037	0.1719	0.0015	0.0039	MM:NahG	C18:neg	12-hhtre	C17 H28 O3	280.204	9.475	NA	S4472190	NA	-2e-04	-0.6331	NA	NA	11	level4	NA	NA	NA	NA	NA	down
9.505_508.2796	0.3945	0.0002	0.001	MM:NahG	C18:neg	(3s,5z,7e)-26,26,26,27,27,27-hexafluoro-9,10-secocholesta-5,7,10-triene-3,25-diol	C27 H38 F6 O2	508.28	9.505	NA	S7826277	NA	0.002	3.9291	NA	NA	2	level4	NA	NA	NA	NA	NA	down
9.507_343.2722	0.2941	0.0025	0.0057	MM:NahG	C18:neg	4147610	C19 H37 N O4	343.272	9.507	null	S147288	HMDB0002250	0	-0.1059	NA	NA	2	level4	Lipids and lipid-like molecules	Fatty Acyls	Fatty acid esters	Fatty acyls[FA]	NA	down
9.533_315.081	0.2992	0	0.0004	MM:NahG	C18:neg	NA	C9 H17 N O11	315.081	9.533	NA	NA	NA	NA	NA	NA	NA	0	level5	NA	NA	NA	NA	NA	down
9.54_841.6105	0.4092	0.0003	0.0015	MM:NahG	C18:neg	NA	C42 H90 Cl N5 O5 P2	841.611	9.54	NA	NA	NA	NA	NA	NA	NA	0	level5	NA	NA	NA	NA	NA	down
9.55_412.33	0.0483	0.0112	0.0191	MM:NahG	C18:neg	NA	C24 H40 N6	412.33	9.55	NA	NA	NA	NA	NA	NA	NA	0	level5	NA	NA	NA	NA	NA	down
9.555_482.2466	0.3623	0.0002	0.001	MM:NahG	C18:neg	Dexamethasone beloxil	C29 H35 F O5	482.247	9.555	NA	S571094	NA	-2e-04	-0.4611	NA	NA	1	level4	NA	NA	NA	NA	NA	down
9.563_376.2614	0.1257	0.0083	0.0148	MM:NahG	C18:neg	3beta,17beta-diacetoxy-5alpha-androstane	C23 H36 O4	376.261	9.563	NA	S194608	NA	0	0.0173	NA	NA	6	level4	NA	NA	NA	NA	NA	down
9.572_473.346	0.2894	0.0035	0.0074	MM:NahG	C18:neg	NA	C24 H47 N3 O6	473.346	9.572	NA	NA	NA	NA	NA	NA	NA	0	level5	NA	NA	NA	NA	NA	down
9.579_416.3247	0.2876	0	0.0004	MM:NahG	C18:neg	NA	C23 H40 N6 O	416.325	9.579	NA	NA	NA	NA	NA	NA	NA	0	level5	NA	NA	NA	NA	NA	down
9.581_476.3497	0.4307	0.001	0.003	MM:NahG	C18:neg	(1r,2r,3r,5z,7e)-2-(2-hydroxyethoxy)-9,10-secocholesta-5,7,10-triene-1,3,25-triol	C29 H48 O5	476.35	9.581	NA	S7826485	NA	-4e-04	-0.8954	NA	NA	1	level4	NA	NA	NA	NA	NA	down
9.583_445.3037	0.0265	0.0076	0.0138	MM:NahG	C18:neg	NA	C24 H47 N O2 S2	445.304	9.583	NA	NA	NA	NA	NA	NA	NA	0	level5	NA	NA	NA	NA	NA	down
9.589_334.0677	0.1984	0	0.0003	MM:NahG	C18:neg	5,5'-dehydrodivanillate	C16 H14 O8	334.068	9.589	NA	S15629	NA	-0.0011	-3.3564	NA	NA	33	level4	NA	NA	NA	NA	NA	down
9.599_252.2088	0.4682	0.0004	0.0016	MM:NahG	C18:neg	Musk ambrette	C16 H28 O2	252.209	9.599	null	S4517661	HMDB0031086	-1e-04	-0.5876	NA	NA	24	level4	Phenylpropanoids and polyketides	Macrolides and analogues	null	Polyketides[PK]	NA	down
9.602_316.2613	0.4665	0.0103	0.0179	MM:NahG	C18:neg	9,10-dihydroxystearic acid	C18 H36 O4	316.261	9.602	NA	S80658	NA	0	-0.1026	NA	NA	22	level4	NA	NA	NA	NA	NA	down
9.608_654.31	0.0431	0	0.0004	MM:NahG	C18:neg	NA	C32 H53 N2 O6 P3	654.31	9.608	NA	NA	NA	NA	NA	NA	NA	0	level5	NA	NA	NA	NA	NA	down
9.614_496.2796	0.2187	0.0005	0.002	MM:NahG	C18:neg	NA	C23 H45 O9 P	496.28	9.614	NA	NA	NA	NA	NA	NA	NA	0	level5	NA	NA	NA	NA	NA	down
9.621_336.2665	0.2894	0.001	0.0029	MM:NahG	C18:neg	Pregnanetriol	C21 H36 O3	336.267	9.621	null	S92121	HMDB0006070	0	0.1438	NA	NA	10	level4	Lipids and lipid-like molecules	Steroids and steroid derivatives	Pregnane steroids	Steroids and derivatives	NA	down
9.639_298.2507	0.4849	0.012	0.0201	MM:NahG	C18:neg	Ricinelaidic acid	C18 H34 O3	298.251	9.639	NA	S393218	NA	-1e-04	-0.4678	NA	NA	45	level4	NA	NA	NA	NA	NA	down
9.648_364.2102	0.4836	0.0009	0.0028	MM:NahG	C18:neg	NA	C18 H36 O3 S2	364.21	9.648	NA	NA	NA	NA	NA	NA	NA	0	level5	NA	NA	NA	NA	NA	down
9.649_318.2047	0.4894	0.0009	0.0027	MM:NahG	C18:neg	7268	C16 H30 O6	318.205	9.649	NA	S54806	NA	5e-04	1.4568	NA	NA	6	level4	NA	NA	NA	NA	NA	down
9.671_312.1159	0.263	0.0016	0.0041	MM:NahG	C18:neg	NA	C9 H23 Cl N6 P2	312.116	9.671	NA	NA	NA	NA	NA	NA	NA	0	level5	NA	NA	NA	NA	NA	down
9.703_501.2851	0.3713	0.0013	0.0035	MM:NahG	C18:neg	2-arachidonyl-sn-glycero-3-phosphoethanolamine	C25 H44 N O7 P	501.285	9.703	null	S24769368	HMDB0011487	-4e-04	-0.8847	NA	NA	4	level4	Lipids and lipid-like molecules	Glycerophospholipids	Glycerophosphoethanolamines	Amines and derivatives	NA	down
9.707_578.2372	0.2136	0.0006	0.002	MM:NahG	C18:neg	NA	C22 H48 N2 O7 P2 S2	578.237	9.707	NA	NA	NA	NA	NA	NA	NA	0	level5	NA	NA	NA	NA	NA	down
9.708_703.2537	0.2218	0.0028	0.0062	MM:NahG	C18:neg	Tetrahydropteroyltri-l-glutamic acid	C29 H37 N9 O12	703.254	9.708	C04144	S17625690	HMDB0012290	-0.0025	-3.5465	NA	NA	3	level4	Organoheterocyclic compounds	Pteridines and derivatives	Pterins and derivatives	Pteridines and derivatives	NULL	down
9.708_705.251	0.2083	0.0003	0.0014	MM:NahG	C18:neg	NA	C32 H51 N O8 S4	705.251	9.708	NA	NA	NA	NA	NA	NA	NA	0	level5	NA	NA	NA	NA	NA	down
9.711_329.0966	0.3588	0	0.0001	MM:NahG	C18:neg	NA	NA	329.097	9.711	NA	NA	NA	NA	NA	NA	NA	0	level5	NA	NA	NA	NA	NA	down
9.715_680.1781	0.3413	0.0004	0.0017	MM:NahG	C18:neg	NA	C23 H42 N2 O15 P2 S	680.178	9.715	NA	NA	NA	NA	NA	NA	NA	0	level5	NA	NA	NA	NA	NA	down
9.722_411.275	0.1711	0.0014	0.0037	MM:NahG	C18:neg	NA	C19 H42 N O6 P	411.275	9.722	NA	NA	NA	NA	NA	NA	NA	0	level5	NA	NA	NA	NA	NA	down
9.73_477.2854	0.499	0.0009	0.0027	MM:NahG	C18:neg	1-linoleoyl-sn-glycero-3-phosphoethanolamine	C23 H44 N O7 P	477.285	9.73	null	S24769385	HMDB0011507	-1e-04	-0.2517	NA	NA	2	level4	Lipids and lipid-like molecules	Glycerophospholipids	Glycerophosphoethanolamines	Amines and derivatives	NA	down
9.74_532.3235	0.2845	0.003	0.0066	MM:NahG	C18:neg	NA	C33 H45 N2 O2 P	532.323	9.74	NA	NA	NA	NA	NA	NA	NA	0	level5	NA	NA	NA	NA	NA	down
9.75_510.295	0.3306	0.0001	0.0005	MM:NahG	C18:neg	1-(9z-octadecenoyl)-sn-glycero-3-phospho-(1'-sn-glycerol)	C24 H47 O9 P	510.295	9.75	NA	S7826085	NA	-8e-04	-1.5229	NA	NA	3	level4	NA	NA	NA	NA	NA	down
9.761_502.228	0.1231	0	0.0002	MM:NahG	C18:neg	NA	C25 H43 Cl N2 S3	502.228	9.761	NA	NA	NA	NA	NA	NA	NA	0	level5	NA	NA	NA	NA	NA	down
9.762_290.2243	0.3326	0.0001	0.0008	MM:NahG	C18:neg	5α-dihydrotestosterone	C19 H30 O2	290.224	9.762	C03917	MReference-2931	HMDB0002961	-2e-04	-0.848	NA	53.7	18	level3	Steroids	19-Carbon atoms	Androstane derivatives [Fig]	Sterol lipids[ST]	NA	down
9.783_507.2956	0.2248	0.0008	0.0025	MM:NahG	C18:neg	NA	C23 H45 N3 O7 S	507.296	9.783	NA	NA	NA	NA	NA	NA	NA	0	level5	NA	NA	NA	NA	NA	down
9.79_455.3357	0.0491	0.0004	0.0016	MM:NahG	C18:neg	NA	C24 H45 N3 O5	455.336	9.79	NA	NA	NA	NA	NA	NA	NA	0	level5	NA	NA	NA	NA	NA	down
9.797_699.2962	0.0072	0.0025	0.0057	MM:NahG	C18:neg	NA	C32 H52 N3 O8 P3	699.296	9.797	NA	NA	NA	NA	NA	NA	NA	0	level5	NA	NA	NA	NA	NA	down
9.798_682.3063	0.0144	0	0	MM:NahG	C18:neg	NA	C35 H48 N4 O6 P2	682.306	9.798	NA	NA	NA	NA	NA	NA	NA	0	level5	NA	NA	NA	NA	NA	down
9.801_354.277	0.1562	0.0026	0.0059	MM:NahG	C18:neg	Mfcd00270409	C21 H38 O4	354.277	9.801	NA	S4446589	NA	0	-0.0543	NA	NA	7	level4	NA	NA	NA	NA	NA	down
9.803_525.3423	0.2739	0.0002	0.0011	MM:NahG	C18:neg	NA	C29 H52 N O3 P S	525.342	9.803	NA	NA	NA	NA	NA	NA	NA	0	level5	NA	NA	NA	NA	NA	down
9.811_670.2868	0.0494	0	0.0002	MM:NahG	C18:neg	NA	NA	670.287	9.811	NA	NA	NA	NA	NA	NA	NA	0	level5	NA	NA	NA	NA	NA	down
9.812_437.2904	0.1691	0	0.0002	MM:NahG	C18:neg	2-aminoethyl (2r)-3-[(1z)-1-hexadecen-1-yloxy]-2-hydroxypropyl hydrogen phosphate	C21 H44 N O6 P	437.29	9.812	null	S24769219	HMDB0011152	-2e-04	-0.5365	NA	NA	1	level4	Lipids and lipid-like molecules	Glycerophospholipids	Glycerophosphoethanolamines	Amines and derivatives	NA	down
9.83_565.3521	0.1462	0.0001	0.0005	MM:NahG	C18:neg	NA	C31 H52 N O6 P	565.352	9.83	NA	NA	NA	NA	NA	NA	NA	0	level5	NA	NA	NA	NA	NA	down
9.841_465.2852	0.2998	0	0.0002	MM:NahG	C18:neg	Lysophosphatidylcholine 14:1(9z)/0:0	C22 H44 N O7 P	465.285	9.841	null	S24766524	HMDB0010380	-3e-04	-0.6656	NA	NA	1	level4	Lipids and lipid-like molecules	Glycerophospholipids	Glycerophosphocholines	Glycerophospholipids[GP]	NA	down
9.842_533.2722	0.3382	0.0035	0.0075	MM:NahG	C18:neg	NA	C27 H39 N3 O8	533.272	9.842	NA	NA	NA	NA	NA	NA	NA	0	level5	NA	NA	NA	NA	NA	down
9.858_460.3186	0.4976	0.0236	0.0361	MM:NahG	C18:neg	(1s,3r,5z,7e,22e)-9,10-secoergosta-5,7,10,22-tetraene-1,3,24,25,28-pentol	C28 H44 O5	460.319	9.858	NA	S7826196	NA	-3e-04	-0.6374	NA	NA	3	level4	NA	NA	NA	NA	NA	down
9.865_440.2924	0.4141	0.0081	0.0145	MM:NahG	C18:neg	2,4-dihydroxy-6-[(2e,6e,10e)-3,7,11,15-tetramethyl-2,6,10,14-hexadecatetraen-1-yl]phenyl acetate	C28 H40 O4	440.292	9.865	null	S24702987	HMDB0040764	-2e-04	-0.4727	NA	NA	4	level4	Lipids and lipid-like molecules	Prenol lipids	Diterpenoids	Terpenoids	NA	down
9.87_425.2905	0.3062	0	0.0003	MM:NahG	C18:neg	NA	C20 H44 N O6 P	425.291	9.87	NA	NA	NA	NA	NA	NA	NA	0	level5	NA	NA	NA	NA	NA	down
9.881_479.3008	0.3791	0	0.0004	MM:NahG	C18:neg	1-oleoyl-sn-glycero-3-phosphoethanolamine	C23 H46 N O7 P	479.301	9.881	null	S7826021	HMDB0011506	-4e-04	-0.7592	NA	NA	5	level4	Lipids and lipid-like molecules	Glycerophospholipids	Glycerophosphoethanolamines	Amines and derivatives	NA	down
9.883_312.2663	0.4417	0.0001	0.0006	MM:NahG	C18:neg	2-oxononadecanoic acid	C19 H36 O3	312.266	9.883	NA	S4472343	NA	-1e-04	-0.4157	NA	NA	4	level4	NA	NA	NA	NA	NA	down
9.885_704.3035	0.005	0	0.0002	MM:NahG	C18:neg	NA	C33 H56 Cl N2 O6 P3	704.303	9.885	NA	NA	NA	NA	NA	NA	NA	0	level5	NA	NA	NA	NA	NA	down
9.886_731.322	0.0061	0.0029	0.0065	MM:NahG	C18:neg	NA	C34 H55 N O12 P2	731.322	9.886	NA	NA	NA	NA	NA	NA	NA	0	level5	NA	NA	NA	NA	NA	down
9.889_714.3322	0.0072	0.0002	0.0009	MM:NahG	C18:neg	NA	C34 H57 N2 O8 P3	714.332	9.889	NA	NA	NA	NA	NA	NA	NA	0	level5	NA	NA	NA	NA	NA	down
9.891_654.3096	0.0067	0.0009	0.0028	MM:NahG	C18:neg	NA	C27 H53 N4 O8 P3	654.31	9.891	NA	NA	NA	NA	NA	NA	NA	0	level5	NA	NA	NA	NA	NA	down
9.943_405.309	0.1053	0.0002	0.0009	MM:NahG	C18:neg	NA	C21 H43 N O6	405.309	9.943	NA	NA	NA	NA	NA	NA	NA	0	level5	NA	NA	NA	NA	NA	down
9.944_304.2171	0.488	0.0009	0.0028	MM:NahG	C18:neg	NA	C17 H33 Cl O2	304.217	9.944	NA	NA	NA	NA	NA	NA	NA	0	level5	NA	NA	NA	NA	NA	down
9.951_546.2539	0.355	0.0005	0.0019	MM:NahG	C18:neg	NA	C23 H47 Cl N2 O6 S2	546.254	9.951	NA	NA	NA	NA	NA	NA	NA	0	level5	NA	NA	NA	NA	NA	down
9.964_304.2401	0.4833	0.0001	0.0007	MM:NahG	C18:neg	Arachidonic acid	C20 H32 O2	304.24	9.964	C00219	MReference-2742	HMDB0001043	-2e-04	-0.5573	NA	91.3	36	level2	Lipids	Fatty acids [Fig]	Unsaturated fatty acids	Fatty acyls[FA]	map00590 Arachidonic acid metabolism; map00591 Linoleic acid metabolism; map01040 Biosynthesis of unsaturated fatty acids; map01100 Metabolic pathways;	down
9.968_567.3541	0.4677	0.0014	0.0036	MM:NahG	C18:neg	NA	C27 H54 N O9 P	567.354	9.968	NA	NA	NA	NA	NA	NA	NA	0	level5	NA	NA	NA	NA	NA	down
9.976_480.3041	0.429	0.0006	0.0022	MM:NahG	C18:neg	NA	C20 H47 N6 O P3	480.304	9.976	NA	NA	NA	NA	NA	NA	NA	0	level5	NA	NA	NA	NA	NA	down
9.977_479.3008	0.4218	0.0011	0.003	MM:NahG	C18:neg	1-oleoyl-sn-glycero-3-phosphoethanolamine	C23 H46 N O7 P	479.301	9.977	null	S7826021	HMDB0011506	-4e-04	-0.8903	NA	NA	5	level4	Lipids and lipid-like molecules	Glycerophospholipids	Glycerophosphoethanolamines	Amines and derivatives	NA	down
9.984_524.3105	0.372	0.0009	0.0027	MM:NahG	C18:neg	NA	C29 H49 O4 P S	524.311	9.984	NA	NA	NA	NA	NA	NA	NA	0	level5	NA	NA	NA	NA	NA	down
9.986_496.2617	0.2513	0.0043	0.0088	MM:NahG	C18:neg	Leukotriene d4	C25 H40 N2 O6 S	496.262	9.986	C05951	S4444401	HMDB0003080	0.001	2.0422	NA	NA	3	level4	Lipids and lipid-like molecules	Fatty Acyls	Eicosanoids	Fatty acyls[FA]	map00590 Arachidonic acid metabolism; map01100 Metabolic pathways;	down
9.987_493.3163	0.2957	0.0064	0.0119	MM:NahG	C18:neg	1-[(9z)-hexadecenoyl]-sn-glycero-3-phosphocholine	C24 H48 N O7 P	493.316	9.987	null	S24766525	HMDB0010383	-5e-04	-1.0605	NA	NA	1	level4	Lipids and lipid-like molecules	Glycerophospholipids	Glycerophosphocholines	Glycerophospholipids[GP]	NA	down
9.299_178.136	2.0004	0.0001	0.0013	MM:NahG	C18:pos	Propofol	C12 H18 O	178.136	9.299	C07523	S4774	HMDB0014956	3e-04	1.4691	NA	NA	11	level4	Benzenoids	Benzene and substituted derivatives	Cumenes	Benzene and derivatives	NULL	up
8.875_412.2135	2.0034	0.0006	0.0044	MM:NahG	C18:pos	NA	C14 H34 N6 O4 P2	412.214	8.875	NA	NA	NA	NA	NA	NA	NA	0	level5	NA	NA	NA	NA	NA	up
6.735_222.0894	2.006	0.0017	0.0085	MM:NahG	C18:pos	Diethyl phthalate	C12 H14 O4	222.089	6.735	C14175	S13837303	HMDB0094660	2e-04	1.0026	NA	NA	25	level4	Benzenoids	Benzene and substituted derivatives	Benzoic acids and derivatives	Benzene and derivatives	NULL	up
5.359_198.0896	2.0152	0.0008	0.0051	MM:NahG	C18:pos	Guaifenesin	C10 H14 O4	198.09	5.359	null	S3396	HMDB0004998	4e-04	1.9941	NA	NA	12	level4	Benzenoids	Phenol ethers	Anisoles	Benzene and derivatives	NA	up
4.738_392.2311	2.0161	0.0097	0.0264	MM:NahG	C18:pos	(2-hydroxy-2-oxido-1,3,2-dioxaphospholan-4-yl)methyl palmitate	C19 H37 O6 P	392.231	4.738	null	S7977702	HMDB0007003	-0.0017	-4.3047	NA	NA	1	level4	Lipids and lipid-like molecules	Glycerophospholipids	Glycerophosphates	Glycerophospholipids[GP]	NA	up
8.411_313.2123	2.0165	0.0135	0.0333	MM:NahG	C18:pos	NA	C14 H27 N5 O3	313.212	8.411	NA	NA	NA	NA	NA	NA	NA	0	level5	NA	NA	NA	NA	NA	up
6.183_218.1309	2.0235	0	0.0003	MM:NahG	C18:pos	Cis-3-hexenyl phenylacetate	C14 H18 O2	218.131	6.183	null	S4519184	HMDB0038281	3e-04	1.1851	NA	NA	15	level4	Benzenoids	Benzene and substituted derivatives	Phenylacetic acid derivatives	Benzene and derivatives	NA	up
4.392_206.0947	2.0237	0.0001	0.0017	MM:NahG	C18:pos	2210033	C12 H14 O3	206.095	4.392	C10476	S4445096	HMDB0030762	4e-04	2.029	NA	NA	18	level4	Phenylpropanoids and polyketides	Cinnamic acids and derivatives	Cinnamic acid esters	Polyketides[PK]	NULL	up
7.958_465.2488	2.0247	0.0047	0.016	MM:NahG	C18:pos	NA	C25 H42 N O P3	465.249	7.958	NA	NA	NA	NA	NA	NA	NA	0	level5	NA	NA	NA	NA	NA	up
8.171_380.2177	2.0258	0.0193	0.0431	MM:NahG	C18:pos	4,4-difluoro-17?-hydroxyandrost-5-en-3-one propionate	C22 H30 F2 O3	380.218	8.171	NA	S222437	NA	0.0014	3.7539	NA	NA	1	level4	NA	NA	NA	NA	NA	up
9.143_342.277	2.026	0.0021	0.0094	MM:NahG	C18:pos	Icosanedioic acid	C20 H38 O4	342.277	9.143	NA	S68030	NA	0	-0.0837	NA	NA	1	level4	NA	NA	NA	NA	NA	up
9.094_800.4352	2.0273	0.0002	0.0025	MM:NahG	C18:pos	NA	C45 H60 N4 O9	800.435	9.094	NA	NA	NA	NA	NA	NA	NA	0	level5	NA	NA	NA	NA	NA	up
7.455_350.2068	2.0293	0.011	0.0289	MM:NahG	C18:pos	4,4-difluoropregn-5-ene-3,20-dione	C21 H28 F2 O2	350.207	7.455	NA	S211649	NA	0.001	2.9289	NA	78.1	1	level4	NA	NA	NA	NA	NA	up
9.962_412.3342	2.0316	0.0047	0.0159	MM:NahG	C18:pos	Doxercalciferol	C28 H44 O2	412.334	9.962	NA	S4444554	NA	1e-04	0.15	NA	NA	10	level4	NA	NA	NA	NA	NA	up
5.803_216.1153	2.032	0	0.0007	MM:NahG	C18:pos	Benzyl alcohol	C7 H8 O	216.115	5.803	C00556	BGI164	NA	108.0578	1000002.7634	26.1	NA	4	level3	NA	NA	NA	NA	NA	up
9.666_308.2715	2.0356	0.0059	0.0186	MM:NahG	C18:pos	Ethyl linoleate	C20 H36 O2	308.272	9.666	NA	S4445379	NA	0	-0.126	NA	NA	11	level4	NA	NA	NA	NA	NA	up
8.664_336.314	2.0371	0	0.0009	MM:NahG	C18:pos	NA	C21 H40 N2 O	336.314	8.664	NA	NA	NA	NA	NA	NA	NA	0	level5	NA	NA	NA	NA	NA	up
7.982_284.1259	2.0373	0.0162	0.0379	MM:NahG	C18:pos	NA	C14 H20 O6	284.126	7.982	NA	NA	NA	NA	NA	NA	NA	0	level5	NA	NA	NA	NA	NA	up
8.301_334.2507	2.0388	0.0087	0.0244	MM:NahG	C18:pos	Tetrahydrodeoxycorticosterone	C21 H34 O3	334.251	8.301	C13713	S91953	HMDB0000879	-1e-04	-0.1658	NA	NA	11	level4	Lipids and lipid-like molecules	Steroids and steroid derivatives	Hydroxysteroids	Steroids and derivatives	NA	up
7.338_325.1889	2.0391	0.02	0.0442	MM:NahG	C18:pos	NA	C17 H27 N O5	325.189	7.338	NA	NA	NA	NA	NA	NA	NA	0	level5	NA	NA	NA	NA	NA	up
7.987_130.0785	2.0397	0.0019	0.0089	MM:NahG	C18:pos	NA	C10 H10	130.078	7.987	NA	NA	NA	NA	NA	NA	NA	0	level5	NA	NA	NA	NA	NA	up
9.641_326.2826	2.0447	0.0029	0.0115	MM:NahG	C18:pos	Mfcd00045988	C20 H38 O3	326.283	9.641	NA	S4516574	NA	5e-04	1.5559	NA	NA	8	level4	NA	NA	NA	NA	NA	up
7.922_489.2735	2.0455	0.0138	0.0338	MM:NahG	C18:pos	Isomigrastatin	C27 H39 N O7	489.274	7.922	NA	S13083250	NA	8e-04	1.6835	NA	NA	1	level4	NA	NA	NA	NA	NA	up
7.545_250.0995	2.055	0.0129	0.0322	MM:NahG	C18:pos	Flindersiachromone	C17 H14 O2	250.1	7.545	NA	S390533	NA	2e-04	0.6173	NA	NA	1	level4	NA	NA	NA	NA	NA	up
7.336_314.2245	2.057	0.015	0.0358	MM:NahG	C18:pos	Progesterone	C21 H30 O2	314.224	7.336	C00410	S5773	HMDB0001830	-1e-04	-0.3381	NA	NA	16	level4	Lipids and lipid-like molecules	Steroids and steroid derivatives	Pregnane steroids	Steroids and derivatives	map01100 Metabolic pathways;	up
9.399_300.2301	2.0586	0.0055	0.0177	MM:NahG	C18:pos	Heptadecanedioic acid	C17 H32 O4	300.23	9.399	NA	S2340922	NA	0	0.0442	NA	NA	8	level4	NA	NA	NA	NA	NA	up
9.095_783.4086	2.0593	0.0001	0.0012	MM:NahG	C18:pos	3,9,15-tribenzyl-6,12,18-triisopropyl-4,10,16-trimethyl-1,7,13-trioxa-4,10,16-triazacyclooctadecane-2,5,8,11,14,17-hexone	C45 H57 N3 O9	783.409	9.095	NA	S94757	NA	-9e-04	-1.1736	NA	NA	1	level4	NA	NA	NA	NA	NA	up
8.702_461.4082	2.0606	0.0065	0.02	MM:NahG	C18:pos	NA	C26 H55 N O5	461.408	8.702	NA	NA	NA	NA	NA	NA	NA	0	level5	NA	NA	NA	NA	NA	up
9.094_805.3905	2.0643	0.0004	0.0037	MM:NahG	C18:pos	NA	C42 H55 N5 O11	805.39	9.094	NA	NA	NA	NA	NA	NA	NA	0	level5	NA	NA	NA	NA	NA	up
4.111_361.2254	2.0674	0	0.0002	MM:NahG	C18:pos	NA	C21 H31 N O4	361.225	4.111	NA	NA	NA	NA	NA	NA	NA	0	level5	NA	NA	NA	NA	NA	up
7.878_248.1202	2.0681	0.0056	0.0181	MM:NahG	C18:pos	Val-met	C10 H20 N2 O3 S	248.12	7.878	null	S258048	HMDB0029133	8e-04	3.0754	NA	NA	2	level4	Organic acids and derivatives	Carboxylic acids and derivatives	Amino acids, peptides, and analogues	Amino acids, peptides, and analogues	NA	up
10.326_408.3394	2.0685	0.0173	0.0398	MM:NahG	C18:pos	NA	C29 H44 O	408.339	10.326	NA	NA	NA	NA	NA	NA	NA	0	level5	NA	NA	NA	NA	NA	up
5.353_140.0299	2.0696	0.0014	0.0074	MM:NahG	C18:pos	Ob4972000	C7 H8 O S	140.03	5.353	null	S75479	HMDB0033130	3e-04	2.0356	NA	NA	6	level4	Organic oxygen compounds	Organooxygen compounds	Carbonyl compounds	Carbonyl compounds	NA	up
3.482_247.1938	2.0754	0.0031	0.0122	MM:NahG	C18:pos	Alpha-sanshool	C16 H25 N O	247.194	3.482	NA	S4945171	NA	1e-04	0.5916	NA	NA	5	level4	NA	NA	NA	NA	NA	up
4.373_230.0792	2.0809	0.002	0.0093	MM:NahG	C18:pos	Hydralazine pyruvic acid hydrazone	C11 H10 N4 O2	230.079	4.373	null	S7851233	HMDB0061143	-0.0011	-4.9218	NA	NA	1	level4	Organoheterocyclic compounds	Diazanaphthalenes	Benzodiazines	Benzodiazines	NA	up
7.84_272.1389	2.0809	0.0043	0.0149	MM:NahG	C18:pos	NA	NA	272.139	7.84	NA	NA	NA	NA	NA	NA	NA	0	level5	NA	NA	NA	NA	NA	up
4.07_226.0844	2.0888	0.0035	0.0131	MM:NahG	C18:pos	Genipin	C11 H14 O5	226.084	4.07	null	S390864	HMDB0035830	3e-04	1.3926	NA	NA	14	level4	Lipids and lipid-like molecules	Prenol lipids	Monoterpenoids	Terpenoids	NA	up
0.75_187.0848	2.0915	0.0042	0.0148	MM:NahG	C18:pos	6-acetamido-2-oxohexanoic acid	C8 H13 N O4	187.085	0.75	C05548	S168403	HMDB0012150	4e-04	1.9526	NA	NA	4	level4	Organic acids and derivatives	Keto acids and derivatives	Medium-chain keto acids and derivatives	Organic acids	map00310 Lysine degradation;	up
9.969_283.2875	2.0927	0.0032	0.0123	MM:NahG	C18:pos	Amide c18	C18 H37 N O	283.288	9.969	C13846	S29032	HMDB0034146	0	-0.1714	NA	NA	1	level4	Lipids and lipid-like molecules	Fatty Acyls	Fatty amides	Fatty acyls[FA]	NULL	up
9.907_390.3347	2.0966	0.0013	0.0072	MM:NahG	C18:pos	NA	C23 H42 N4 O	390.335	9.907	NA	NA	NA	NA	NA	NA	NA	0	level5	NA	NA	NA	NA	NA	up
7.339_413.3294	2.0981	0.0003	0.0029	MM:NahG	C18:pos	Solasodine	C27 H43 N O2	413.329	7.339	null	S391288	HMDB0035282	1e-04	0.1455	NA	NA	1	level4	Lipids and lipid-like molecules	Steroids and steroid derivatives	Steroidal glycosides	Steroids and derivatives	NA	up
7.841_267.1836	2.1009	0.0015	0.0077	MM:NahG	C18:pos	Metoprolol	C15 H25 N O3	267.184	7.841	C07202	S4027	HMDB0001932	1e-04	0.3976	NA	NA	1	level4	Benzenoids	Phenols	Tyrosols and derivatives	Phenols and derivatives	NULL	up
5.597_214.0303	2.1022	0.0009	0.0058	MM:NahG	C18:pos	NA	C9 H10 O4 S	214.03	5.597	NA	NA	NA	NA	NA	NA	NA	0	level5	NA	NA	NA	NA	NA	up
9.395_288.2301	2.1075	0.0012	0.0067	MM:NahG	C18:pos	10,16-dihydroxyhexadecanoic acid	C16 H32 O4	288.23	9.395	C08285	S390182	HMDB0037798	0	0.05	NA	NA	10	level4	Lipids and lipid-like molecules	Fatty Acyls	Fatty acids and conjugates	Fatty acyls[FA]	map00073 Cutin, suberine and wax biosynthesis;	up
9.904_412.3166	2.1108	0.001	0.0059	MM:NahG	C18:pos	NA	C20 H40 N6 O3	412.317	9.904	NA	NA	NA	NA	NA	NA	NA	0	level5	NA	NA	NA	NA	NA	up
4.992_162.0319	2.1136	0.0009	0.0055	MM:NahG	C18:pos	7-hydroxycoumarine	C9 H6 O3	162.032	4.992	C09315	MReference-1341	HMDB0029865	2e-04	1.5125	NA	75.7	6	level2	Phenylpropanoids	Coumarins	Coumarins	Coumarins	map01110 Biosynthesis of secondary metabolites;	up
9.956_436.2956	2.1138	0.0069	0.0208	MM:NahG	C18:pos	Bolmantalate	C29 H40 O3	436.296	9.956	NA	S10128607	NA	-0.0021	-4.8323	NA	NA	1	level4	NA	NA	NA	NA	NA	up
7.445_308.1623	2.1152	0.0023	0.0102	MM:NahG	C18:pos	Inulicin	C17 H24 O5	308.162	7.445	NA	S390744	NA	-1e-04	-0.2082	NA	NA	5	level4	NA	NA	NA	NA	NA	up
5.911_217.2044	2.1176	0.003	0.0119	MM:NahG	C18:pos	NA	C12 H27 N O2	217.204	5.911	NA	NA	NA	NA	NA	NA	NA	0	level5	NA	NA	NA	NA	NA	up
9.821_296.2716	2.119	0.0052	0.0171	MM:NahG	C18:pos	Methyl (9e)-9-octadecenoate	C19 H36 O2	296.272	9.821	NA	S4444205	NA	0	0.1242	NA	NA	13	level4	NA	NA	NA	NA	NA	up
8.295_345.3242	2.1232	0.001	0.006	MM:NahG	C18:pos	NA	C20 H43 N O3	345.324	8.295	NA	NA	NA	NA	NA	NA	NA	0	level5	NA	NA	NA	NA	NA	up
4.658_130.0785	2.1254	0.001	0.0059	MM:NahG	C18:pos	NA	C10 H10	130.078	4.658	NA	NA	NA	NA	NA	NA	NA	0	level5	NA	NA	NA	NA	NA	up
7.717_317.293	2.1275	0	0.0006	MM:NahG	C18:pos	2-amino-1,3,4-octadecanetriol	C18 H39 N O3	317.293	7.717	C12144	MReference-545	HMDB0004610	0	0.0438	NA	63.2	1	level2	SP Sphingolipids	SP01 Sphingoid bases	SP0103 4-Hydroxysphinganines (Phytosphingosines)	Sphingolipids[SP]	map00600 Sphingolipid metabolism; map01100 Metabolic pathways;	up
7.972_445.0945	2.1275	0.0192	0.043	MM:NahG	C18:pos	NA	C21 H25 N3 P2 S2	445.094	7.972	NA	NA	NA	NA	NA	NA	NA	0	level5	NA	NA	NA	NA	NA	up
9.989_603.4901	2.1354	0.0001	0.0019	MM:NahG	C18:pos	NA	C34 H69 N O5 S	603.49	9.989	NA	NA	NA	NA	NA	NA	NA	0	level5	NA	NA	NA	NA	NA	up
5.747_340.2361	2.1423	0.001	0.0059	MM:NahG	C18:pos	NA	C18 H32 N2 O4	340.236	5.747	NA	NA	NA	NA	NA	NA	NA	0	level5	NA	NA	NA	NA	NA	up
7.746_470.3024	2.1464	0.0025	0.0105	MM:NahG	C18:pos	(1s,3r,5z,7e,25r)-26,26,26-trifluoro-9,10-secocholesta-5,7,10-triene-1,3,25-triol	C27 H41 F3 O3	470.302	7.746	NA	S7826317	NA	0.0016	3.3732	NA	NA	3	level4	NA	NA	NA	NA	NA	up
9.073_303.0928	2.1466	0.0227	0.0488	MM:NahG	C18:pos	NA	C16 H17 N O3 S	303.093	9.073	NA	NA	NA	NA	NA	NA	NA	0	level5	NA	NA	NA	NA	NA	up
3.778_341.1585	2.1467	0.0019	0.0091	MM:NahG	C18:pos	NA	C15 H23 N3 O6	341.159	3.778	NA	NA	NA	NA	NA	NA	NA	0	level5	NA	NA	NA	NA	NA	up
5.807_374.0711	2.1478	0.001	0.006	MM:NahG	C18:pos	Chlorophacinone	C23 H15 Cl O3	374.071	5.807	NA	S18286	NA	2e-04	0.4826	NA	NA	1	level4	NA	NA	NA	NA	NA	up
8.917_565.2862	2.1554	0.0049	0.0164	MM:NahG	C18:pos	NA	C25 H47 N3 O7 S2	565.286	8.917	NA	NA	NA	NA	NA	NA	NA	0	level5	NA	NA	NA	NA	NA	up
9.924_508.3183	2.1564	0.0043	0.0149	MM:NahG	C18:pos	(2r)-1-(octanoyloxy)-3-(phosphonooxy)-2-propanyl myristate	C25 H49 O8 P	508.318	9.924	null	S74877223	HMDB0115485	0.0018	3.4683	NA	NA	3	level4	Lipids and lipid-like molecules	Glycerophospholipids	Glycerophosphates	Glycerophospholipids[GP]	NA	up
7.463_238.2047	2.1571	0.0125	0.0315	MM:NahG	C18:pos	NA	C14 H26 N2 O	238.205	7.463	NA	NA	NA	NA	NA	NA	NA	0	level5	NA	NA	NA	NA	NA	up
10.499_391.3815	2.1583	0.0057	0.0183	MM:NahG	C18:pos	NA	C26 H49 N O	391.382	10.499	NA	NA	NA	NA	NA	NA	NA	0	level5	NA	NA	NA	NA	NA	up
8.863_296.2142	2.1588	0.0085	0.024	MM:NahG	C18:pos	NA	C21 H28 O	296.214	8.863	NA	NA	NA	NA	NA	NA	NA	0	level5	NA	NA	NA	NA	NA	up
10.008_602.9103	2.1624	0.0109	0.0286	MM:NahG	C18:pos	NA	C17 H8 N3 O16 P3	602.91	10.008	NA	NA	NA	NA	NA	NA	NA	0	level5	NA	NA	NA	NA	NA	up
8.985_395.3247	2.1682	0.0056	0.0181	MM:NahG	C18:pos	NA	C21 H41 N5 O2	395.325	8.985	NA	NA	NA	NA	NA	NA	NA	0	level5	NA	NA	NA	NA	NA	up
6.483_577.3983	2.1705	0.0003	0.003	MM:NahG	C18:pos	NA	C33 H55 N O7	577.398	6.483	NA	NA	NA	NA	NA	NA	NA	0	level5	NA	NA	NA	NA	NA	up
6.413_264.1726	2.171	0.0003	0.0027	MM:NahG	C18:pos	Methyl 3,5-ditert-butyl-4-hydroxybenzoate	C16 H24 O3	264.173	6.413	null	S68160	HMDB0061935	1e-04	0.1951	NA	NA	4	level4	Benzenoids	Benzene and substituted derivatives	Benzoic acids and derivatives	Benzene and derivatives	NA	up
1.479_219.1473	2.1718	0.0049	0.0165	MM:NahG	C18:pos	Miglustat	C10 H21 N O4	219.147	1.479	null	S46764	HMDB0014563	2e-04	0.9494	5.7	NA	1	level4	NA	NA	NA	NA	NA	up
8.922_604.3576	2.1773	0.0002	0.0025	MM:NahG	C18:pos	NA	C30 H48 N6 O7	604.358	8.922	NA	NA	NA	NA	NA	NA	NA	0	level5	NA	NA	NA	NA	NA	up
8.311_197.1782	2.1775	0.0001	0.0019	MM:NahG	C18:pos	NA	C12 H23 N O	197.178	8.311	NA	NA	NA	NA	NA	NA	NA	0	level5	NA	NA	NA	NA	NA	up
4.353_458.1223	2.1794	0.0102	0.0273	MM:NahG	C18:pos	Fmnh2	C17 H23 N4 O9 P	458.122	4.353	C01847	S393046	HMDB0001142	0.002	4.3942	NA	NA	2	level4	Nucleosides, nucleotides, and analogues	Flavin nucleotides	null	Nucleic acids and analogues	map00740 Riboflavin metabolism; map01100 Metabolic pathways;	up
9.508_523.3885	2.1803	0.002	0.0094	MM:NahG	C18:pos	NA	C31 H49 N5 O2	523.389	9.508	NA	NA	NA	NA	NA	NA	NA	0	level5	NA	NA	NA	NA	NA	up
8.873_356.2559	2.1826	0.0026	0.0108	MM:NahG	C18:pos	Lagochilin	C20 H36 O5	356.256	8.873	NA	MReference-5087	NA	-3e-04	-0.956	NA	41.7	5	level3	NA	NA	NA	NA	NA	up
8.106_260.2139	2.1851	0.0014	0.0073	MM:NahG	C18:pos	NA	C18 H28 O	260.214	8.106	NA	NA	NA	NA	NA	NA	NA	0	level5	NA	NA	NA	NA	NA	up
3.06_189.1369	2.1907	0.0062	0.0193	MM:NahG	C18:pos	NA	C9 H19 N O3	189.137	3.06	NA	NA	NA	NA	NA	NA	NA	0	level5	NA	NA	NA	NA	NA	up
5.154_203.0984	2.1924	0.0056	0.0181	MM:NahG	C18:pos	NA	C9 H17 N O2 S	203.098	5.154	NA	NA	NA	NA	NA	NA	NA	0	level5	NA	NA	NA	NA	NA	up
8.12_206.1673	2.1938	0.003	0.0118	MM:NahG	C18:pos	513992	C14 H22 O	206.167	8.12	C14205	S8483	HMDB0013825	3e-04	1.2177	NA	NA	14	level4	Benzenoids	Benzene and substituted derivatives	Phenylpropanes	Benzene and derivatives	NULL	up
10.266_661.4532	2.1951	0.01	0.0269	MM:NahG	C18:pos	NA	C32 H64 N5 O7 P	661.453	10.266	NA	NA	NA	NA	NA	NA	NA	0	level5	NA	NA	NA	NA	NA	up
5.78_250.0668	2.1963	0.0005	0.004	MM:NahG	C18:pos	(2e)-2-[(4z)-5-(methylsulfinyl)-4-penten-2-yn-1-ylidene]-1,6-dioxaspiro[4.4]non-3-ene	C13 H14 O3 S	250.067	5.78	null	S10275814	HMDB0032670	5e-04	1.8242	NA	NA	1	level4	Organic oxygen compounds	Organooxygen compounds	Ethers	Ethers	NA	up
5.777_342.1103	2.1975	0.0009	0.0057	MM:NahG	C18:pos	Tetramethylscutellarein	C19 H18 O6	342.11	5.777	C14472	S86762	HMDB0030575	-1e-04	-0.1992	NA	NA	10	level4	Phenylpropanoids and polyketides	Flavonoids	O-methylated flavonoids	Flavonoids	NULL	up
3.986_294.1076	2.2024	0.0002	0.0021	MM:NahG	C18:pos	N-glycosyl-l-asparagine	C10 H18 N2 O8	294.108	3.986	NA	S389020	NA	0.0013	4.5254	NA	NA	3	level4	NA	NA	NA	NA	NA	up
4.925_222.1258	2.2053	0.0001	0.0015	MM:NahG	C18:pos	2453103	C13 H18 O3	222.126	4.925	null	S21212	HMDB0061943	2e-04	1.0331	NA	NA	14	level4	Benzenoids	Benzene and substituted derivatives	Benzoic acids and derivatives	Benzene and derivatives	NA	up
9.801_596.5133	2.2088	0.0226	0.0486	MM:NahG	C18:pos	NA	C35 H68 N2 O5	596.513	9.801	NA	NA	NA	NA	NA	NA	NA	0	level5	NA	NA	NA	NA	NA	up
6.931_156.0942	2.2106	0.0022	0.0098	MM:NahG	C18:pos	2,6-dimethylnaphthalene	C12 H12	156.094	6.931	C14330	S10909	HMDB0059764	3e-04	1.9658	NA	NA	5	level4	Benzenoids	Naphthalenes	null	Benzene and derivatives	NULL	up
9.207_370.3083	2.2152	0.0078	0.0227	MM:NahG	C18:pos	Doa	C22 H42 O4	370.308	9.207	C14240	S7358	HMDB0040270	0	-0.0997	NA	NA	3	level4	Lipids and lipid-like molecules	Fatty Acyls	Fatty acid esters	Fatty acyls[FA]	NULL	up
8.918_390.1703	2.2239	0.0039	0.0141	MM:NahG	C18:pos	Trp-trp	C22 H22 N4 O3	390.17	8.918	null	S281740	HMDB0029094	0.0011	2.7787	NA	NA	2	level4	Organic acids and derivatives	Carboxylic acids and derivatives	Amino acids, peptides, and analogues	Amino acids, peptides, and analogues	NA	up
8.238_442.345	2.2272	0.0032	0.0123	MM:NahG	C18:pos	Mfcd00133847	C29 H46 O3	442.345	8.238	NA	S136680	NA	3e-04	0.7823	NA	NA	13	level4	NA	NA	NA	NA	NA	up
9.971_449.372	2.2314	0.0032	0.0125	MM:NahG	C18:pos	NA	C25 H47 N5 O2	449.372	9.971	NA	NA	NA	NA	NA	NA	NA	0	level5	NA	NA	NA	NA	NA	up
3.885_306.1943	2.2338	0.0052	0.0172	MM:NahG	C18:pos	Roxatidine	C17 H26 N2 O3	306.194	3.885	NA	S82423	NA	0	-0.1017	NA	NA	1	level4	NA	NA	NA	NA	NA	up
7_201.2096	2.2366	0.0003	0.0031	MM:NahG	C18:pos	NA	C12 H27 N O	201.21	7	NA	NA	NA	NA	NA	NA	NA	0	level5	NA	NA	NA	NA	NA	up
8.528_330.1811	2.2448	0.0103	0.0274	MM:NahG	C18:pos	NA	C16 H30 N2 O S2	330.181	8.528	NA	NA	NA	NA	NA	NA	NA	0	level5	NA	NA	NA	NA	NA	up
6.392_250.1206	2.245	0.0001	0.0016	MM:NahG	C18:pos	Coenzyme q1	C14 H18 O4	250.121	6.392	NA	MReference-378	NA	1e-04	0.4296	NA	66	11	level2	NA	NA	NA	NA	NA	up
6.558_180.0578	2.2459	0	0.0007	MM:NahG	C18:pos	9h-fluoren-9-one	C13 H8 O	180.058	6.558	C06712	S9824	NA	3e-04	1.7253	19	NA	2	level4	NA	NA	NA	NA	map01100 Metabolic pathways;	up
6.399_411.3138	2.2488	0	0.0005	MM:NahG	C18:pos	Cyclopamine	C27 H41 N O2	411.314	6.399	NA	S391275	NA	0	0.0634	NA	NA	1	level4	NA	NA	NA	NA	NA	up
7.998_329.2565	2.2509	0.0064	0.0198	MM:NahG	C18:pos	O-(4,8-dimethylnonanoyl)carnitine	C18 H35 N O4	329.257	7.998	null	S27471335	HMDB0006202	-1e-04	-0.3474	NA	NA	2	level4	Lipids and lipid-like molecules	Fatty Acyls	Fatty acid esters	Fatty acyls[FA]	NA	up
5.808_356.0606	2.2512	0.0058	0.0185	MM:NahG	C18:pos	NA	C14 H19 N2 O3 P3	356.061	5.808	NA	NA	NA	NA	NA	NA	NA	0	level5	NA	NA	NA	NA	NA	up
5.506_252.1727	2.2537	0.0006	0.0043	MM:NahG	C18:pos	Cuauhtemone	C15 H24 O3	252.173	5.506	NA	S390809	NA	1e-04	0.4787	NA	NA	23	level4	NA	NA	NA	NA	NA	up
9.591_529.3159	2.2541	0.0193	0.0431	MM:NahG	C18:pos	(2r)-3-{[(2-aminoethoxy)(hydroxy)phosphoryl]oxy}-2-hydroxypropyl (7z,10z,13z,16z)-7,10,13,16-docosatetraenoate	C27 H48 N O7 P	529.316	9.591	null	S24769400	HMDB0011523	-9e-04	-1.7038	NA	NA	2	level4	Lipids and lipid-like molecules	Glycerophospholipids	Glycerophosphoethanolamines	Amines and derivatives	NA	up
7.802_304.2039	2.2546	0.0147	0.0355	MM:NahG	C18:pos	6 beta hydroxy testosterone	C19 H28 O3	304.204	7.802	C14497	S58987	HMDB0006259	0	0.0671	NA	NA	26	level4	Lipids and lipid-like molecules	Steroids and steroid derivatives	Androstane steroids	Steroids and derivatives	NULL	up
7.033_202.1724	2.2565	0.0159	0.0373	MM:NahG	C18:pos	Curcumene	C15 H22	202.172	7.033	null	S83185	HMDB0059878	3e-04	1.4303	NA	NA	10	level4	Lipids and lipid-like molecules	Prenol lipids	Sesquiterpenoids	Terpenoids	NA	up
3.934_146.0847	2.2591	0.0036	0.0133	MM:NahG	C18:pos	5,6-dimethylbenzimidazole	C9 H10 N2	146.085	3.934	C03114	S655	HMDB0003701	3e-04	1.9459	NA	NA	6	level4	Organoheterocyclic compounds	Benzimidazoles	null	Imidazole and derivatives	map00740 Riboflavin metabolism; map00860 Porphyrin and chlorophyll metabolism; map01100 Metabolic pathways;	up
9.517_354.2922	2.2605	0.0007	0.0047	MM:NahG	C18:pos	NA	C25 H38 O	354.292	9.517	NA	NA	NA	NA	NA	NA	NA	0	level5	NA	NA	NA	NA	NA	up
9.461_530.2678	2.2624	0.0004	0.0036	MM:NahG	C18:pos	Glycerol phenylbutyrate	C33 H38 O6	530.268	9.461	NA	S8657541	NA	0.001	1.9124	NA	NA	1	level4	NA	NA	NA	NA	NA	up
7.239_200.1205	2.2698	0.0053	0.0172	MM:NahG	C18:pos	2-isobutoxynaphthalene	C14 H16 O	200.12	7.239	null	S15722	HMDB0035076	4e-04	1.8157	NA	NA	2	level4	Benzenoids	Naphthalenes	null	Benzene and derivatives	NA	up
6.895_336.1007	2.2703	0.0201	0.0443	MM:NahG	C18:pos	Psoralidin	C20 H16 O5	336.101	6.895	C10523	S4445118	HMDB0034050	9e-04	2.6274	NA	NA	15	level4	Phenylpropanoids and polyketides	Isoflavonoids	Coumestans	Coumarins and derivatives	NULL	up
6.753_144.0942	2.2704	0.0074	0.0218	MM:NahG	C18:pos	NA	C11 H12	144.094	6.753	NA	NA	NA	NA	NA	NA	NA	0	level5	NA	NA	NA	NA	NA	up
8.298_433.3768	2.2705	0.002	0.0092	MM:NahG	C18:pos	NA	C25 H47 N5 O	433.377	8.298	NA	NA	NA	NA	NA	NA	NA	0	level5	NA	NA	NA	NA	NA	up
8.169_334.1759	2.2731	0.003	0.012	MM:NahG	C18:pos	NA	C15 H22 N6 O3	334.176	8.169	NA	NA	NA	NA	NA	NA	NA	0	level5	NA	NA	NA	NA	NA	up
9.22_333.3032	2.2735	0.0115	0.0295	MM:NahG	C18:pos	(2e,4e,12z)-n-isobutyl-2,4,12-octadecatrienamide	C22 H39 N O	333.303	9.22	null	S22943358	HMDB0032033	0	0.1366	NA	NA	1	level4	Lipids and lipid-like molecules	Fatty Acyls	Fatty amides	Fatty acyls[FA]	NA	up
8.113_388.1689	2.2736	0.004	0.0144	MM:NahG	C18:pos	NA	C18 H30 Cl N2 O3 P	388.169	8.113	NA	NA	NA	NA	NA	NA	NA	0	level5	NA	NA	NA	NA	NA	up
8.799_443.3976	2.2755	0	0.0002	MM:NahG	C18:pos	NA	C26 H53 N O4	443.398	8.799	NA	NA	NA	NA	NA	NA	NA	0	level5	NA	NA	NA	NA	NA	up
9.597_499.3883	2.2771	0.0006	0.0042	MM:NahG	C18:pos	NA	C29 H49 N5 O2	499.388	9.597	NA	NA	NA	NA	NA	NA	NA	0	level5	NA	NA	NA	NA	NA	up
6.52_324.0885	2.2784	0.0001	0.0012	MM:NahG	C18:pos	Vorozole	C16 H13 Cl N6	324.089	6.52	NA	S5293402	NA	-5e-04	-1.4611	NA	NA	1	level4	NA	NA	NA	NA	NA	up
9.648_348.2661	2.2809	0.0001	0.0016	MM:NahG	C18:pos	Anacardic acid	C22 H36 O3	348.266	9.648	C10759	S146579	HMDB0029683	-3e-04	-0.9739	NA	NA	6	level4	Benzenoids	Benzene and substituted derivatives	Benzoic acids and derivatives	Benzene and derivatives	NULL	up
4.493_275.1733	2.2811	0.014	0.0342	MM:NahG	C18:pos	Hydroxyhexanoycarnitine	C13 H25 N O5	275.173	4.493	null	S35032579	HMDB0013131	0	0.0519	NA	NA	1	level4	Organic acids and derivatives	Hydroxy acids and derivatives	Beta hydroxy acids and derivatives	Organic acids	NA	up
7.357_348.1143	2.2828	0.0006	0.0044	MM:NahG	C18:pos	NA	C18 H16 N6 S	348.114	7.357	NA	NA	NA	NA	NA	NA	NA	0	level5	NA	NA	NA	NA	NA	up
5.218_198.0866	2.2832	0.0161	0.0377	MM:NahG	C18:pos	NA	C6 H10 N6 O2	198.087	5.218	NA	NA	NA	NA	NA	NA	NA	0	level5	NA	NA	NA	NA	NA	up
9.235_286.2144	2.2895	0.0002	0.0024	MM:NahG	C18:pos	1792831	C16 H30 O4	286.214	9.235	C19615	S10027	HMDB0000672	0	0.0783	NA	NA	4	level4	Lipids and lipid-like molecules	Fatty Acyls	Fatty acids and conjugates	Fatty acyls[FA]	map00073 Cutin, suberine and wax biosynthesis; map01100 Metabolic pathways;	up
8.912_560.331	2.2898	0	0.0004	MM:NahG	C18:pos	NA	C21 H49 N6 O9 P	560.331	8.912	NA	NA	NA	NA	NA	NA	NA	0	level5	NA	NA	NA	NA	NA	up
7.03_220.1829	2.2906	0.0021	0.0096	MM:NahG	C18:pos	Butylated hydroxytoluene	C15 H24 O	220.183	7.03	C14693	S13835296	HMDB0033826	2e-04	0.991	NA	NA	63	level4	Benzenoids	Benzene and substituted derivatives	Phenylpropanes	Benzene and derivatives	NULL	up
7.152_236.1414	2.2953	0.0001	0.0019	MM:NahG	C18:pos	4-(heptyloxy)benzoic acid	C14 H20 O3	236.141	7.152	NA	S76800	NA	1e-04	0.628	NA	NA	3	level4	NA	NA	NA	NA	NA	up
9.529_356.191	2.297	0.0032	0.0123	MM:NahG	C18:pos	3-methylthiofentanyl	C21 H28 N2 O S	356.191	9.529	null	S56092	HMDB0061718	-0.0012	-3.4758	NA	NA	1	level4	Benzenoids	Benzene and substituted derivatives	Anilides	Benzene and derivatives	NA	up
4.785_134.037	2.3027	0.003	0.0119	MM:NahG	C18:pos	Ortho-phthalaldehyde	C8 H6 O2	134.037	4.785	NA	S4642	NA	2e-04	1.5598	72.2	NA	6	level4	NA	NA	NA	NA	NA	up
8.255_332.235	2.3034	0.0074	0.0217	MM:NahG	C18:pos	20-alfa-dhydrodydrogesterone	C21 H32 O3	332.235	8.255	C04518	S389326	HMDB0011653	-2e-04	-0.5288	NA	NA	24	level4	Lipids and lipid-like molecules	Steroids and steroid derivatives	Pregnane steroids	Steroids and derivatives	NA	up
8.972_306.3033	2.3075	0.0003	0.0028	MM:NahG	C18:pos	NA	C20 H38 N2	306.303	8.972	NA	NA	NA	NA	NA	NA	NA	0	level5	NA	NA	NA	NA	NA	up
9.237_541.4201	2.3077	0.0004	0.0032	MM:NahG	C18:pos	NA	C28 H55 N5 O5	541.42	9.237	NA	NA	NA	NA	NA	NA	NA	0	level5	NA	NA	NA	NA	NA	up
10.259_389.3269	2.3079	0.0015	0.0077	MM:NahG	C18:pos	NA	NA	389.327	10.259	NA	NA	NA	NA	NA	NA	NA	0	level5	NA	NA	NA	NA	NA	up
6.75_352.1198	2.3101	0.0083	0.0235	MM:NahG	C18:pos	NA	C15 H20 N4 O4 S	352.12	6.75	NA	NA	NA	NA	NA	NA	NA	0	level5	NA	NA	NA	NA	NA	up
7.647_388.12	2.3106	0.0043	0.0149	MM:NahG	C18:pos	Fipexide	C20 H21 Cl N2 O4	388.12	7.647	NA	S3234	NA	0.001	2.49	NA	NA	1	level4	NA	NA	NA	NA	NA	up
9.674_447.3347	2.3144	0.0001	0.0019	MM:NahG	C18:pos	N-stearoyltyrosine	C27 H45 N O4	447.335	9.674	NA	S2284895	NA	-2e-04	-0.3588	NA	NA	2	level4	NA	NA	NA	NA	NA	up
5.809_268.077	2.3179	0	0.0008	MM:NahG	C18:pos	NA	C13 H16 O4 S	268.077	5.809	NA	NA	NA	NA	NA	NA	NA	0	level5	NA	NA	NA	NA	NA	up
7.841_150.0684	2.3179	0.0026	0.0108	MM:NahG	C18:pos	3-phenylpropanoic acid	C9 H10 O2	150.068	7.841	C05629	S10181339	HMDB0000764	3e-04	1.9703	NA	NA	35	level4	Phenylpropanoids and polyketides	Phenylpropanoic acids	null	Phenylpropanoic acids	map00360 Phenylalanine metabolism;	up
6.172_200.1205	2.3188	0	0.001	MM:NahG	C18:pos	2-isobutoxynaphthalene	C14 H16 O	200.12	6.172	null	S15722	HMDB0035076	4e-04	1.772	NA	NA	2	level4	Benzenoids	Naphthalenes	null	Benzene and derivatives	NA	up
3.419_325.1636	2.3194	0.0075	0.022	MM:NahG	C18:pos	NA	C15 H23 N3 O5	325.164	3.419	NA	NA	NA	NA	NA	NA	NA	0	level5	NA	NA	NA	NA	NA	up
10.352_562.436	2.3198	0.0039	0.0141	MM:NahG	C18:pos	3-[(2z,6e,10e,14e,18z)-3,7,11,15,19,23-hexamethyl-2,6,10,14,18,22-tetracosahexaen-1-yl]-5-methoxy-2-methyl-1,4-benzenediol	C38 H58 O3	562.436	10.352	null	S30776601	HMDB0012147	-0.0026	-4.5918	NA	NA	1	level4	Lipids and lipid-like molecules	Prenol lipids	Polyprenylphenols	Phenols and derivatives	NA	up
5.965_394.1991	2.32	0.0002	0.002	MM:NahG	C18:pos	Nigakilactone m	C21 H30 O7	394.199	5.965	NA	S30791717	NA	0	-0.0062	NA	NA	3	level4	NA	NA	NA	NA	NA	up
8.646_330.1814	2.3207	0.0034	0.0128	MM:NahG	C18:pos	NA	C14 H27 N4 O3 P	330.181	8.646	NA	NA	NA	NA	NA	NA	NA	0	level5	NA	NA	NA	NA	NA	up
4.924_301.1525	2.3212	0.008	0.023	MM:NahG	C18:pos	NA	C9 H24 Cl N5 O4	301.152	4.924	NA	NA	NA	NA	NA	NA	NA	0	level5	NA	NA	NA	NA	NA	up
8.259_517.362	2.3229	0.0031	0.0121	MM:NahG	C18:pos	NA	C31 H53 N O P2	517.362	8.259	NA	NA	NA	NA	NA	NA	NA	0	level5	NA	NA	NA	NA	NA	up
7.395_259.2148	2.3236	0.0041	0.0145	MM:NahG	C18:pos	NA	C14 H29 N O3	259.215	7.395	NA	NA	NA	NA	NA	NA	NA	0	level5	NA	NA	NA	NA	NA	up
5.623_156.0942	2.3279	0.0058	0.0185	MM:NahG	C18:pos	2,6-dimethylnaphthalene	C12 H12	156.094	5.623	C14330	S10909	HMDB0059764	3e-04	1.9185	NA	NA	5	level4	Benzenoids	Naphthalenes	null	Benzene and derivatives	NULL	up
2.88_173.0845	2.3297	0.0001	0.0012	MM:NahG	C18:pos	Pyroquilon	C11 H11 N O	173.084	2.88	C18487	S82768	HMDB0037113	5e-04	2.7583	NA	NA	4	level4	Organoheterocyclic compounds	Quinolines and derivatives	Quinolones and derivatives	Quinolones and derivatives	NULL	up
5.959_376.1885	2.3307	0.0012	0.0067	MM:NahG	C18:pos	Picrasin b	C21 H28 O6	376.188	5.959	NA	S28425453	NA	-1e-04	-0.283	NA	NA	5	level4	NA	NA	NA	NA	NA	up
8.872_342.2403	2.3325	0.0047	0.016	MM:NahG	C18:pos	13-hydroxy-9-methoxy-10-oxo-11-octadecenoic acid	C19 H34 O5	342.24	8.872	null	S4897173	HMDB0040901	-4e-04	-1.0506	NA	NA	3	level4	Lipids and lipid-like molecules	Fatty Acyls	Lineolic acids and derivatives	Fatty acyls[FA]	NA	up
1.004_243.1471	2.3417	0.0034	0.0129	MM:NahG	C18:pos	Tiglylcarnitine	C12 H21 N O4	243.147	1.004	null	S17216200	HMDB0002366	1e-04	0.2081	NA	NA	2	level4	Lipids and lipid-like molecules	Fatty Acyls	Fatty acid esters	Fatty acyls[FA]	NA	up
7.42_241.2043	2.3425	0.0096	0.0263	MM:NahG	C18:pos	NA	C14 H27 N O2	241.204	7.42	NA	NA	NA	NA	NA	NA	NA	0	level5	NA	NA	NA	NA	NA	up
8.981_501.3305	2.3446	0.0193	0.0431	MM:NahG	C18:pos	NA	C20 H48 N5 O7 P	501.33	8.981	NA	NA	NA	NA	NA	NA	NA	0	level5	NA	NA	NA	NA	NA	up
6.134_231.1836	2.3475	0.0006	0.0041	MM:NahG	C18:pos	NA	C12 H25 N O3	231.184	6.134	NA	NA	NA	NA	NA	NA	NA	0	level5	NA	NA	NA	NA	NA	up
6.19_270.0893	2.3498	0.0066	0.0202	MM:NahG	C18:pos	Imperatorin	C16 H14 O4	270.089	6.19	C09269	S9797	HMDB0034376	1e-04	0.2309	NA	NA	22	level4	Phenylpropanoids and polyketides	Coumarins and derivatives	Furanocoumarins	Coumarins and derivatives	NULL	up
9.436_406.1264	2.3498	0.0094	0.0258	MM:NahG	C18:pos	Astringin	C20 H22 O9	406.126	9.436	NA	S4445028	NA	0	-0.0886	NA	NA	4	level4	NA	NA	NA	NA	NA	up
5.802_198.1048	2.3514	0.0001	0.0018	MM:NahG	C18:pos	2371	C14 H14 O	198.105	5.802	null	S21105876	HMDB0032078	4e-04	1.8422	NA	NA	2	level4	Benzenoids	Benzene and substituted derivatives	Benzylethers	Benzene and derivatives	NA	up
6.691_250.157	2.3543	0.0024	0.0103	MM:NahG	C18:pos	Gemfibrozil	C15 H22 O3	250.157	6.691	C07020	S3345	HMDB0015371	1e-04	0.4847	NA	NA	32	level4	Benzenoids	Phenol ethers	null	Benzene and derivatives	NULL	up
8.409_312.2089	2.3575	0	0.001	MM:NahG	C18:pos	Levonorgestrel	C21 H28 O2	312.209	8.409	C08153	S12560	HMDB0014511	-1e-04	-0.1996	NA	NA	13	level4	Lipids and lipid-like molecules	Steroids and steroid derivatives	Estrane steroids	Steroids and derivatives	NULL	up
9.147_313.2617	2.3576	0.0005	0.0038	MM:NahG	C18:pos	Palgly	C18 H35 N O3	313.262	9.147	null	S133100	HMDB0013034	0	-0.0609	NA	NA	2	level4	Organic acids and derivatives	Carboxylic acids and derivatives	Amino acids, peptides, and analogues	Amino acids, peptides, and analogues	NA	up
8.873_359.2667	2.3583	0.0093	0.0257	MM:NahG	C18:pos	3-hydroxydodecanoylcarnitine	C19 H37 N O5	359.267	8.873	null	S28639177	HMDB0061638	-5e-04	-1.3735	NA	NA	2	level4	Lipids and lipid-like molecules	Fatty Acyls	Fatty acid esters	Fatty acyls[FA]	NA	up
2.572_159.0688	2.3592	0.0016	0.0082	MM:NahG	C18:pos	Indole-3-acetaldehyde	C10 H9 N O	159.069	2.572	C00637	BGI320	HMDB0001190	4e-04	2.247	36.6	NA	5	level3	Organoheterocyclic compounds	Indoles and derivatives	Indoles	Indoles	map00380 Tryptophan metabolism; map01100 Metabolic pathways;	up
4.329_352.0471	2.3626	0.0001	0.0011	MM:NahG	C18:pos	NA	C15 H17 N2 O2 P S2	352.047	4.329	NA	NA	NA	NA	NA	NA	NA	0	level5	NA	NA	NA	NA	NA	up
4.463_329.2678	2.3666	0.0133	0.0329	MM:NahG	C18:pos	NA	C17 H35 N3 O3	329.268	4.463	NA	NA	NA	NA	NA	NA	NA	0	level5	NA	NA	NA	NA	NA	up
9.602_521.3719	2.3666	0.0003	0.0028	MM:NahG	C18:pos	NA	C24 H52 N5 O5 P	521.372	9.602	NA	NA	NA	NA	NA	NA	NA	0	level5	NA	NA	NA	NA	NA	up
7.954_345.143	2.3692	0.01	0.027	MM:NahG	C18:pos	NA	NA	345.143	7.954	NA	NA	NA	NA	NA	NA	NA	0	level5	NA	NA	NA	NA	NA	up
9.926_432.3229	2.3707	0.0111	0.029	MM:NahG	C18:pos	Gitogenin	C27 H44 O4	432.323	9.926	NA	S390463	NA	-0.001	-2.4155	NA	NA	37	level4	NA	NA	NA	NA	NA	up
10.252_944.6795	2.3717	0.0002	0.0019	MM:NahG	C18:pos	NA	C51 H101 N4 O3 P S3	944.679	10.252	NA	NA	NA	NA	NA	NA	NA	0	level5	NA	NA	NA	NA	NA	up
9.445_408.3392	2.3754	0.0036	0.0134	MM:NahG	C18:pos	NA	C29 H44 O	408.339	9.445	NA	NA	NA	NA	NA	NA	NA	0	level5	NA	NA	NA	NA	NA	up
7.162_212.1416	2.3756	0.02	0.0442	MM:NahG	C18:pos	Traumatin	C12 H20 O3	212.142	7.162	C16309	S4472314	HMDB0037326	3e-04	1.6034	NA	NA	10	level4	Lipids and lipid-like molecules	Fatty Acyls	Fatty acids and conjugates	Fatty acyls[FA]	map00592 alpha-Linolenic acid metabolism; map01110 Biosynthesis of secondary metabolites;	up
9.16_224.2142	2.3757	0.0006	0.0045	MM:NahG	C18:pos	Dihydrofarnesol	C15 H28 O	224.214	9.16	NA	S4444050	NA	2e-04	0.708	NA	NA	5	level4	NA	NA	NA	NA	NA	up
10.98_509.4817	2.3796	0.0219	0.0475	MM:NahG	C18:pos	1717212	C32 H63 N O3	509.482	10.98	C13916	S4445481	HMDB0011773	9e-04	1.6825	NA	NA	1	level4	Lipids and lipid-like molecules	Sphingolipids	Ceramides	Sphingolipids[SP]	NULL	up
10.98_531.4637	2.3808	0.0203	0.0447	MM:NahG	C18:pos	NA	C29 H61 N3 O5	531.464	10.98	NA	NA	NA	NA	NA	NA	NA	0	level5	NA	NA	NA	NA	NA	up
5.412_169.0201	2.3815	0.0012	0.0067	MM:NahG	C18:pos	Thiobenzamide s,s-dioxide	C7 H7 N O2 S	169.02	5.412	NA	S30791958	NA	3e-04	2.0621	NA	NA	1	level4	NA	NA	NA	NA	NA	up
9.627_355.3087	2.3822	0.0059	0.0187	MM:NahG	C18:pos	N-(2,6,10,14-tetramethylpentadecanoyl)glycine	C21 H41 N O3	355.309	9.627	null	S35032590	HMDB0013303	1e-04	0.289	NA	NA	1	level4	Lipids and lipid-like molecules	Prenol lipids	Diterpenoids	Terpenoids	NA	up
3.132_176.0511	2.3838	0.0142	0.0345	MM:NahG	C18:pos	2-oxo-6-methylthiohexanoic acid	C7 H12 O3 S	176.051	3.132	NA	S11290591	NA	3e-04	1.963	NA	NA	2	level4	NA	NA	NA	NA	NA	up
9.385_657.503	2.384	0.0037	0.0136	MM:NahG	C18:pos	NA	C34 H67 N5 O7	657.503	9.385	NA	NA	NA	NA	NA	NA	NA	0	level5	NA	NA	NA	NA	NA	up
4.605_215.1888	2.3882	0.0215	0.0467	MM:NahG	C18:pos	907502	C12 H25 N O2	215.189	4.605	NA	S62862	NA	3e-04	1.325	NA	NA	1	level4	NA	NA	NA	NA	NA	up
3.586_298.0511	2.3886	0.0003	0.0031	MM:NahG	C18:pos	NA	C13 H16 O4 P2	298.051	3.586	NA	NA	NA	NA	NA	NA	NA	0	level5	NA	NA	NA	NA	NA	up
5.561_283.1896	2.3888	0.0006	0.0041	MM:NahG	C18:pos	NA	C14 H25 N3 O3	283.19	5.561	NA	NA	NA	NA	NA	NA	NA	0	level5	NA	NA	NA	NA	NA	up
6.44_178.0997	2.3909	0.0093	0.0257	MM:NahG	C18:pos	2140	C11 H14 O2	178.1	6.44	null	S7367	HMDB0033376	3e-04	1.6429	NA	NA	34	level4	Benzenoids	Benzene and substituted derivatives	Benzyloxycarbonyls	Benzene and derivatives	NA	up
8.934_368.1883	2.3912	0.0007	0.0046	MM:NahG	C18:pos	NA	C17 H28 N4 O3 S	368.188	8.934	NA	NA	NA	NA	NA	NA	NA	0	level5	NA	NA	NA	NA	NA	up
7.376_400.1092	2.3933	0.0176	0.0402	MM:NahG	C18:pos	NA	C21 H21 O6 P	400.109	7.376	NA	NA	NA	NA	NA	NA	NA	0	level5	NA	NA	NA	NA	NA	up
6.558_248.0451	2.3935	0.0001	0.0019	MM:NahG	C18:pos	NA	C12 H4 N6 O	248.045	6.558	NA	NA	NA	NA	NA	NA	NA	0	level5	NA	NA	NA	NA	NA	up
7.928_436.1862	2.3981	0.0178	0.0406	MM:NahG	C18:pos	NA	C21 H28 N2 O8	436.186	7.928	NA	NA	NA	NA	NA	NA	NA	0	level5	NA	NA	NA	NA	NA	up
9.51_354.3132	2.4023	0.0012	0.0066	MM:NahG	C18:pos	4-oxodocosanoic acid	C22 H42 O3	354.313	9.51	NA	S4472356	NA	-2e-04	-0.4401	NA	NA	6	level4	NA	NA	NA	NA	NA	up
9.38_391.285	2.4052	0.0098	0.0265	MM:NahG	C18:pos	NA	NA	391.285	9.38	NA	NA	NA	NA	NA	NA	NA	0	level5	NA	NA	NA	NA	NA	up
8.299_184.1466	2.4071	0.0004	0.0035	MM:NahG	C18:pos	10-undecenoic acid	C11 H20 O2	184.147	8.299	C13910	S10771160	HMDB0033724	3e-04	1.703	NA	NA	48	level4	Lipids and lipid-like molecules	Fatty Acyls	Fatty acids and conjugates	Fatty acyls[FA]	NULL	up
7.837_324.125	2.4111	0.0003	0.0027	MM:NahG	C18:pos	NA	C15 H21 N2 O4 P	324.125	7.837	NA	NA	NA	NA	NA	NA	NA	0	level5	NA	NA	NA	NA	NA	up
7.837_306.1144	2.4124	0.0003	0.0026	MM:NahG	C18:pos	Metioprim	C14 H18 N4 O2 S	306.114	7.837	NA	S61858	NA	-7e-04	-2.2806	NA	NA	1	level4	NA	NA	NA	NA	NA	up
8.308_324.23	2.4132	0.0035	0.0131	MM:NahG	C18:pos	6-decylubiquinol	C19 H32 O4	324.23	8.308	NA	S10128484	NA	0	-0.1178	NA	NA	4	level4	NA	NA	NA	NA	NA	up
9.814_357.3241	2.4161	0.0127	0.0318	MM:NahG	C18:pos	NA	C21 H43 N O3	357.324	9.814	NA	NA	NA	NA	NA	NA	NA	0	level5	NA	NA	NA	NA	NA	up
8.067_250.1206	2.4172	0.0062	0.0192	MM:NahG	C18:pos	Trolox	C14 H18 O4	250.121	8.067	null	S37117	HMDB0038804	0	0.1986	NA	NA	11	level4	Organoheterocyclic compounds	Benzopyrans	1-benzopyrans	1-benzopyrans	NA	up
8.042_240.1727	2.4189	0.0091	0.025	MM:NahG	C18:pos	(1s,2r,5s)-2-isopropyl-5-methylcyclohexyl 3-oxobutanoate	C14 H24 O3	240.173	8.042	null	S39229	HMDB0032369	1e-04	0.5714	NA	NA	1	level4	Lipids and lipid-like molecules	Prenol lipids	Monoterpenoids	Terpenoids	NA	up
6.845_276.1362	2.4192	0.0103	0.0275	MM:NahG	C18:pos	2-(1-hydroxy-2,4,6-trimethyl-3-oxo-2,3-dihydro-1h-inden-5-yl)ethyl acetate	C16 H20 O4	276.136	6.845	null	S4475195	HMDB0030764	1e-04	0.2189	NA	30.8	3	level4	Benzenoids	Indanes	Indanones	Benzene and derivatives	NA	up
7.581_237.0825	2.4214	0.0043	0.0149	MM:NahG	C18:pos	NA	C12 H15 N O2 S	237.083	7.581	NA	NA	NA	NA	NA	NA	NA	0	level5	NA	NA	NA	NA	NA	up
9.724_377.3079	2.4214	0.0011	0.0062	MM:NahG	C18:pos	NA	C21 H44 Cl N O2	377.308	9.724	NA	NA	NA	NA	NA	NA	NA	0	level5	NA	NA	NA	NA	NA	up
3.004_158.0582	2.4241	0.0042	0.0148	MM:NahG	C18:pos	Succinylacetone	C7 H10 O4	158.058	3.004	null	S5121	HMDB0000635	3e-04	2.0011	NA	NA	7	level4	Organic acids and derivatives	Keto acids and derivatives	Medium-chain keto acids and derivatives	Organic acids	NA	up
5.227_223.0847	2.4244	0	0.0002	MM:NahG	C18:pos	Bendiocarb	C11 H13 N O4	223.085	5.227	NA	S2224	NA	2e-04	0.911	NA	NA	10	level4	NA	NA	NA	NA	NA	up
5.732_199.1576	2.4256	0	0.0005	MM:NahG	C18:pos	11-nitro-1-undecene	C11 H21 N O2	199.158	5.732	null	S473391	HMDB0062669	4e-04	1.8675	NA	NA	1	level4	Organic 1,3-dipolar compounds	Allyl-type 1,3-dipolar organic compounds	Organic nitro compounds	Organic nitro compounds	NA	up
9.988_688.4846	2.4277	0.0003	0.0029	MM:NahG	C18:pos	NA	C31 H68 N4 O12	688.485	9.988	NA	NA	NA	NA	NA	NA	NA	0	level5	NA	NA	NA	NA	NA	up
6.559_226.0632	2.4312	0.0025	0.0106	MM:NahG	C18:pos	Dithranol	C14 H10 O3	226.063	6.559	NA	S2117	NA	2e-04	0.8489	NA	NA	6	level4	NA	NA	NA	NA	NA	up
9.275_706.4012	2.4324	0.007	0.0209	MM:NahG	C18:pos	NA	C36 H67 Cl N2 O3 S3	706.401	9.275	NA	NA	NA	NA	NA	NA	NA	0	level5	NA	NA	NA	NA	NA	up
4.941_132.0576	2.4331	0.0002	0.0022	MM:NahG	C18:pos	Cinnamaldehyde	C9 H8 O	132.058	4.941	C00903	S553117	HMDB0003441	1e-04	0.9977	NA	NA	6	level4	Phenylpropanoids and polyketides	Cinnamaldehydes	null	Polyketides[PK]	map00940 Phenylpropanoid biosynthesis; map01100 Metabolic pathways; map01110 Biosynthesis of secondary metabolites;	up
7.679_368.0607	2.4376	0.004	0.0143	MM:NahG	C18:pos	NA	C5 H16 N6 O11 S	368.061	7.679	NA	NA	NA	NA	NA	NA	NA	0	level5	NA	NA	NA	NA	NA	up
5.952_212.1052	2.4423	0.0075	0.022	MM:NahG	C18:pos	Guaietolin	C11 H16 O4	212.105	5.952	NA	S62058	NA	3e-04	1.3616	NA	NA	2	level4	NA	NA	NA	NA	NA	up
5.945_176.1568	2.4428	0.0116	0.0297	MM:NahG	C18:pos	Heptylbenzene	C13 H20	176.157	5.945	null	S13492	HMDB0061825	3e-04	1.7129	NA	NA	3	level4	Benzenoids	Benzene and substituted derivatives	null	Benzene and derivatives	NA	up
9.688_325.2979	2.4533	0.0053	0.0173	MM:NahG	C18:pos	Oleoylethanolamide	C20 H39 N O2	325.298	9.688	C20792	S4446574	HMDB0002088	-1e-04	-0.449	NA	NA	1	level4	Organic nitrogen compounds	Organonitrogen compounds	Amines	Amines	NA	up
11.317_525.5132	2.4546	0.0164	0.0381	MM:NahG	C18:pos	NA	C33 H67 N O3	525.513	11.317	NA	NA	NA	NA	NA	NA	NA	0	level5	NA	NA	NA	NA	NA	up
8.653_316.2013	2.4546	0.0122	0.0309	MM:NahG	C18:pos	NA	C16 H24 N6 O	316.201	8.653	NA	NA	NA	NA	NA	NA	68.6	0	level5	NA	NA	NA	NA	NA	up
4.62_311.1158	2.4562	0.0004	0.0034	MM:NahG	C18:pos	(+)-actinodaphnine	C18 H17 N O4	311.116	4.62	NA	S141041	NA	0	0.0396	NA	NA	8	level4	NA	NA	NA	NA	NA	up
4.524_313.21	2.4569	0.0006	0.0043	MM:NahG	C18:pos	NA	C14 H27 N5 O3	313.21	4.524	NA	NA	NA	NA	NA	NA	NA	0	level5	NA	NA	NA	NA	NA	up
6.706_272.0257	2.4581	0.0011	0.0063	MM:NahG	C18:pos	Nitroscanate	C13 H8 N2 O3 S	272.026	6.706	NA	S61821	NA	1e-04	0.4987	NA	NA	1	level4	NA	NA	NA	NA	NA	up
5.809_372.0331	2.4599	0.0007	0.005	MM:NahG	C18:pos	NA	C17 H13 N2 O4 P S	372.033	5.809	NA	NA	NA	NA	NA	NA	NA	0	level5	NA	NA	NA	NA	NA	up
8.382_332.1963	2.4709	0.0002	0.0022	MM:NahG	C18:pos	NA	C14 H29 N4 O3 P	332.196	8.382	NA	NA	NA	NA	NA	NA	61.5	0	level5	NA	NA	NA	NA	NA	up
9.361_578.3431	2.471	0.015	0.0359	MM:NahG	C18:pos	NA	C36 H52 O2 P2	578.343	9.361	NA	NA	NA	NA	NA	NA	NA	0	level5	NA	NA	NA	NA	NA	up
7.139_282.1832	2.4725	0.0003	0.0026	MM:NahG	C18:pos	12-trans-hydroxy juvenile hormone iii	C16 H26 O4	282.183	7.139	NA	S9186651	NA	0	0.172	NA	NA	4	level4	NA	NA	NA	NA	NA	up
3.754_205.0855	2.4788	0.0003	0.0027	MM:NahG	C18:pos	Lobendazole	C10 H11 N3 O2	205.085	3.754	NA	S21329	NA	4e-04	1.8661	NA	NA	1	level4	NA	NA	NA	NA	NA	up
4.396_192.0427	2.481	0.0033	0.0127	MM:NahG	C18:pos	Scopoletin	C10 H8 O4	192.043	4.396	C01752	S4444113	HMDB0034344	4e-04	2.2437	NA	NA	25	level4	Phenylpropanoids and polyketides	Coumarins and derivatives	Hydroxycoumarins	Coumarins and derivatives	map00940 Phenylpropanoid biosynthesis; map01110 Biosynthesis of secondary metabolites;	up
9.227_774.3215	2.4819	0.0081	0.0231	MM:NahG	C18:pos	NA	C36 H55 O16 P	774.322	9.227	NA	NA	NA	NA	NA	NA	NA	0	level5	NA	NA	NA	NA	NA	up
6.433_262.1206	2.4838	0.0001	0.0014	MM:NahG	C18:pos	Helenalin	C15 H18 O4	262.121	6.433	NA	S21713	NA	1e-04	0.39	NA	NA	20	level4	NA	NA	NA	NA	NA	up
3.797_268.1311	2.487	0.0012	0.0066	MM:NahG	C18:pos	2-(2-carboxyethyl)-4-methyl-5-pentyl-3-furoic acid	C14 H20 O5	268.131	3.797	null	S168762	HMDB0061643	0	0.0614	NA	NA	2	level4	Lipids and lipid-like molecules	Fatty Acyls	Fatty acids and conjugates	Fatty acyls[FA]	NA	up
10.255_479.1991	2.4878	0.022	0.0477	MM:NahG	C18:pos	NA	NA	479.199	10.255	NA	NA	NA	NA	NA	NA	NA	0	level5	NA	NA	NA	NA	NA	up
8.033_252.1363	2.488	0.0079	0.0228	MM:NahG	C18:pos	2,3-dimethoxy-5-methyl-6-(3-methyl-2-buten-1-yl)-1,4-benzenediol	C14 H20 O4	252.136	8.033	null	S394877	HMDB0059661	1e-04	0.4159	NA	NA	3	level4	Lipids and lipid-like molecules	Prenol lipids	Quinone and hydroquinone lipids	Quinone	NA	up
5.589_130.0421	2.4888	0.004	0.0143	MM:NahG	C18:pos	NA	C9 H6 O	130.042	5.589	NA	NA	NA	NA	NA	NA	NA	0	level5	NA	NA	NA	NA	NA	up
10.052_410.355	2.4895	0.0042	0.0147	MM:NahG	C18:pos	4,4-dimethyl-5alpha-cholesta-8,14,24-trien-3beta-ol	C29 H46 O	410.355	10.052	C11455	S391478	HMDB0001023	1e-04	0.258	NA	NA	8	level4	Lipids and lipid-like molecules	Steroids and steroid derivatives	Cholestane steroids	Steroids and derivatives	map00100 Steroid biosynthesis; map01100 Metabolic pathways;	up
7.45_347.2671	2.4898	0	0.0009	MM:NahG	C18:pos	NA	C18 H37 N O5	347.267	7.45	NA	NA	NA	NA	NA	NA	NA	0	level5	NA	NA	NA	NA	NA	up
5.623_184.1256	2.4903	0.0018	0.0088	MM:NahG	C18:pos	Chamazulene	C14 H16	184.126	5.623	C09633	S10268	HMDB0036470	4e-04	1.9044	NA	NA	1	level4	Lipids and lipid-like molecules	Prenol lipids	Sesquiterpenoids	Terpenoids	NULL	up
9.79_282.2672	2.4941	0.0013	0.0069	MM:NahG	C18:pos	NA	C17 H34 N2 O	282.267	9.79	NA	NA	NA	NA	NA	NA	NA	0	level5	NA	NA	NA	NA	NA	up
9.653_353.3294	2.4974	0.0021	0.0095	MM:NahG	C18:pos	N-gondoylethanolamine	C22 H43 N O2	353.329	9.653	NA	S4446572	NA	0	-0.0324	NA	NA	1	level4	NA	NA	NA	NA	NA	up
11.024_551.4921	2.4995	0.0209	0.0459	MM:NahG	C18:pos	NA	C34 H65 N O4	551.492	11.024	NA	NA	NA	NA	NA	NA	NA	0	level5	NA	NA	NA	NA	NA	up
3.022_183.0899	2.5009	0.0017	0.0086	MM:NahG	C18:pos	Adrenaline	C9 H13 N O3	183.09	3.022	null	S815	HMDB0062515	4e-04	2.0682	NA	NA	8	level4	Benzenoids	Phenols	Benzenediols	Phenols and derivatives	NA	up
7.837_322.0867	2.5013	0.0011	0.0063	MM:NahG	C18:pos	1-(4-methoxyphenyl)-3-phenylpropyl hydrogen sulfate	C16 H18 O5 S	322.087	7.837	null	S74853903	HMDB0135641	-8e-04	-2.3747	NA	NA	1	level4	Phenylpropanoids and polyketides	Linear 1,3-diarylpropanoids	null	Polyketides[PK]	NA	up
5.991_213.1732	2.5017	0.0004	0.0036	MM:NahG	C18:pos	NA	C12 H23 N O2	213.173	5.991	NA	NA	NA	NA	NA	NA	NA	0	level5	NA	NA	NA	NA	NA	up
5.472_176.0477	2.5018	0.0006	0.0041	MM:NahG	C18:pos	Hymecromone	C10 H8 O3	176.048	5.472	C03081	S4444190	HMDB0059622	3e-04	1.8957	NA	NA	12	level4	Phenylpropanoids and polyketides	Coumarins and derivatives	Hydroxycoumarins	Coumarins and derivatives	NULL	up
5.623_202.1361	2.5022	0	0.0011	MM:NahG	C18:pos	Jasmonal	C14 H18 O	202.136	5.623	C12288	S1361549	HMDB0031313	3e-04	1.5856	NA	NA	6	level4	Phenylpropanoids and polyketides	Cinnamaldehydes	null	Polyketides[PK]	NULL	up
0.928_205.1316	2.5133	0.0071	0.0211	MM:NahG	C18:pos	Panthenol	C9 H19 N O4	205.132	0.928	null	S4516	HMDB0004231	2e-04	1.1524	4.3	NA	2	level4	Lipids and lipid-like molecules	Fatty Acyls	Fatty amides	Fatty acyls[FA]	NA	up
7.843_262.1546	2.5149	0.0151	0.0359	MM:NahG	C18:pos	NA	C12 H18 N6 O	262.155	7.843	NA	NA	NA	NA	NA	NA	NA	0	level5	NA	NA	NA	NA	NA	up
5.882_268.1787	2.5161	0.0066	0.0201	MM:NahG	C18:pos	NA	C14 H24 N2 O3	268.179	5.882	NA	NA	NA	NA	NA	NA	NA	0	level5	NA	NA	NA	NA	NA	up
8.296_389.3505	2.5177	0.0029	0.0117	MM:NahG	C18:pos	NA	C23 H43 N5	389.351	8.296	NA	NA	NA	NA	NA	NA	NA	0	level5	NA	NA	NA	NA	NA	up
8.114_314.2011	2.5184	0.0016	0.0082	MM:NahG	C18:pos	NA	C18 H31 Cl O2	314.201	8.114	NA	NA	NA	NA	NA	NA	NA	0	level5	NA	NA	NA	NA	NA	up
5.279_352.1746	2.5217	0.0004	0.0035	MM:NahG	C18:pos	NA	C14 H29 N2 O6 P	352.175	5.279	NA	NA	NA	NA	NA	NA	NA	0	level5	NA	NA	NA	NA	NA	up
9.72_431.3033	2.5247	0.0005	0.004	MM:NahG	C18:pos	NA	C27 H37 N5	431.303	9.72	NA	NA	NA	NA	NA	NA	NA	0	level5	NA	NA	NA	NA	NA	up
7.837_244.144	2.5279	0.0139	0.0339	MM:NahG	C18:pos	NA	C12 H16 N6	244.144	7.837	NA	NA	NA	NA	NA	NA	NA	0	level5	NA	NA	NA	NA	NA	up
9.143_330.1782	2.5304	0.0115	0.0296	MM:NahG	C18:pos	NA	C17 H33 P3	330.178	9.143	NA	NA	NA	NA	NA	NA	NA	0	level5	NA	NA	NA	NA	NA	up
9.19_322.2486	2.5345	0.0128	0.0319	MM:NahG	C18:pos	NA	C14 H35 N4 O2 P	322.249	9.19	NA	NA	NA	NA	NA	NA	NA	0	level5	NA	NA	NA	NA	NA	up
8.507_220.1101	2.54	0.0173	0.0398	MM:NahG	C18:pos	Precocene ii	C13 H16 O3	220.11	8.507	NA	S12046	NA	1e-04	0.5809	NA	NA	14	level4	NA	NA	NA	NA	NA	up
3.617_205.0378	2.5456	0.0013	0.007	MM:NahG	C18:pos	Xanthurenic acid	C10 H7 N O4	205.038	3.617	C02470	S5497	HMDB0000881	3e-04	1.436	33.2	NA	3	level4	Organoheterocyclic compounds	Quinolines and derivatives	Quinoline carboxylic acids	Quinoline carboxylic acids	map00380 Tryptophan metabolism;	up
5.706_120.0425	2.5469	0	0.001	MM:NahG	C18:pos	D-(−)-threose	C4 H8 O4	120.043	5.706	NA	S388736	NA	2e-04	1.767	NA	NA	11	level4	NA	NA	NA	NA	NA	up
7.128_264.1726	2.5478	0.0001	0.0011	MM:NahG	C18:pos	Methyl 3,5-ditert-butyl-4-hydroxybenzoate	C16 H24 O3	264.173	7.128	null	S68160	HMDB0061935	1e-04	0.3027	NA	NA	4	level4	Benzenoids	Benzene and substituted derivatives	Benzoic acids and derivatives	Benzene and derivatives	NA	up
8.082_404.3403	2.5484	0.0002	0.0019	MM:NahG	C18:pos	NA	C19 H45 N6 O P	404.34	8.082	NA	NA	NA	NA	NA	NA	NA	0	level5	NA	NA	NA	NA	NA	up
7.984_144.0942	2.5509	0.0046	0.0157	MM:NahG	C18:pos	NA	C11 H12	144.094	7.984	NA	NA	NA	NA	NA	NA	NA	0	level5	NA	NA	NA	NA	NA	up
8.373_311.246	2.5509	0.002	0.0092	MM:NahG	C18:pos	NA	C18 H33 N O3	311.246	8.373	NA	NA	NA	NA	NA	NA	NA	0	level5	NA	NA	NA	NA	NA	up
6.78_339.1504	2.5515	0.008	0.0229	MM:NahG	C18:pos	Tofimilast	C18 H21 N5 S	339.15	6.78	NA	S8071932	NA	-0.0013	-3.916	NA	NA	1	level4	NA	NA	NA	NA	NA	up
5.707_102.0319	2.5548	0.0001	0.0017	MM:NahG	C18:pos	Acetoacetate	C4 H6 O3	102.032	5.707	C00164	BGI142	HMDB0000060	2e-04	1.8129	40.4	NA	8	level3	Organic acids	Carboxylic acids [Fig]	3-Oxocarboxylic acids	Organic acids	map00072 Synthesis and degradation of ketone bodies; map00280 Valine, leucine and isoleucine degradation; map00310 Lysine degradation; map00350 Tyrosine metabolism; map00640 Propanoate metabolism; map00650 Butanoate metabolism; map01100 Metabolic pathways;	up
4.256_146.0847	2.5583	0.0073	0.0215	MM:NahG	C18:pos	5,6-dimethylbenzimidazole	C9 H10 N2	146.085	4.256	C03114	MReference-1749	HMDB0003701	3e-04	1.9409	NA	80.6	6	level2	Organoheterocyclic compounds	Benzimidazoles	null	Imidazole and derivatives	map00740 Riboflavin metabolism; map00860 Porphyrin and chlorophyll metabolism; map01100 Metabolic pathways;	up
6.962_333.2878	2.568	0.0003	0.0028	MM:NahG	C18:pos	NA	C18 H39 N O4	333.288	6.962	NA	NA	NA	NA	NA	NA	NA	0	level5	NA	NA	NA	NA	NA	up
8.515_192.1154	2.568	0.0186	0.0419	MM:NahG	C18:pos	Ibufenac	C12 H16 O2	192.115	8.515	NA	S14516	NA	4e-04	1.9908	NA	NA	31	level4	NA	NA	NA	NA	NA	up
6.557_208.0527	2.5721	0.0048	0.0161	MM:NahG	C18:pos	Anthraquinone	C14 H8 O2	208.053	6.557	C16207	S13835294	NA	3e-04	1.27	NA	NA	3	level4	NA	NA	NA	NA	NA	up
4.093_313.0813	2.5724	0	0.0001	MM:NahG	C18:pos	NA	C12 H16 N3 O5 P	313.081	4.093	NA	NA	NA	NA	NA	NA	NA	0	level5	NA	NA	NA	NA	NA	up
5.811_286.0875	2.5779	0	0.0002	MM:NahG	C18:pos	Ethofumesate	C13 H18 O5 S	286.087	5.811	NA	S30816	NA	0	0.0839	NA	NA	2	level4	NA	NA	NA	NA	NA	up
8.111_350.2222	2.5788	0.0001	0.0014	MM:NahG	C18:pos	NA	C18 H35 Cl O4	350.222	8.111	NA	NA	NA	NA	NA	NA	NA	0	level5	NA	NA	NA	NA	NA	up
9.596_358.3234	2.5821	0.0006	0.0041	MM:NahG	C18:pos	Ophiobolin f	C25 H42 O	358.323	9.596	NA	S30652103	NA	-1e-04	-0.4026	NA	NA	1	level4	NA	NA	NA	NA	NA	up
6.396_190.0997	2.5847	0.0009	0.0058	MM:NahG	C18:pos	Butylphthalide	C12 H14 O2	190.1	6.396	C17854	S55293	HMDB0032064	4e-04	1.9038	NA	NA	19	level4	Organoheterocyclic compounds	Benzofurans	Benzofuranones	Benzofuranones	NULL	up
8.648_350.1766	2.5852	0.0128	0.0321	MM:NahG	C18:pos	NA	C18 H27 N2 O3 P	350.177	8.648	NA	NA	NA	NA	NA	NA	NA	0	level5	NA	NA	NA	NA	NA	up
8.622_260.2139	2.592	0.0041	0.0145	MM:NahG	C18:pos	NA	C18 H28 O	260.214	8.622	NA	NA	NA	NA	NA	NA	NA	0	level5	NA	NA	NA	NA	NA	up
7.089_222.1259	2.5921	0.0037	0.0136	MM:NahG	C18:pos	2453103	C13 H18 O3	222.126	7.089	null	S21212	HMDB0061943	3e-04	1.3622	NA	NA	14	level4	Benzenoids	Benzene and substituted derivatives	Benzoic acids and derivatives	Benzene and derivatives	NA	up
9.45_241.2407	2.5969	0.0132	0.0327	MM:NahG	C18:pos	NA	C15 H31 N O	241.241	9.45	NA	NA	NA	NA	NA	NA	NA	0	level5	NA	NA	NA	NA	NA	up
3.608_391.1955	2.5973	0.016	0.0376	MM:NahG	C18:pos	Binodenoson	C17 H25 N7 O4	391.195	3.608	NA	S7851353	NA	-0.0013	-3.4398	NA	NA	1	level4	NA	NA	NA	NA	NA	up
3.589_333.0882	2.5997	0.0004	0.0035	MM:NahG	C18:pos	NA	C13 H19 N O7 S	333.088	3.589	NA	NA	NA	NA	NA	NA	NA	0	level5	NA	NA	NA	NA	NA	up
1.461_179.1313	2.6022	0.0061	0.019	MM:NahG	C18:pos	Mexiletine	C11 H17 N O	179.131	1.461	C07220	S4034	HMDB0014523	3e-04	1.431	NA	NA	12	level4	Benzenoids	Phenol ethers	null	Benzene and derivatives	NULL	up
6.079_210.1623	2.6136	0	0.001	MM:NahG	C18:pos	Rg5927903	C13 H22 O2	210.162	6.079	null	S55049	HMDB0030425	3e-04	1.2721	NA	NA	24	level4	Lipids and lipid-like molecules	Prenol lipids	Monoterpenoids	Terpenoids	NA	up
4.332_246.1104	2.616	0.0001	0.0019	MM:NahG	C18:pos	NA	C11 H18 O6	246.11	4.332	NA	NA	NA	NA	NA	NA	NA	0	level5	NA	NA	NA	NA	NA	up
8.232_500.349	2.6196	0.0037	0.0136	MM:NahG	C18:pos	Tisocalcitate	C31 H48 O5	500.349	8.232	NA	S8089573	NA	-0.0012	-2.4266	NA	NA	1	level4	NA	NA	NA	NA	NA	up
4.554_229.2044	2.6241	0.0005	0.0039	MM:NahG	C18:pos	2s-amino-tridecanoic acid	C13 H27 N O2	229.204	4.554	NA	S571075	NA	2e-04	0.8014	NA	NA	4	level4	NA	NA	NA	NA	NA	up
9.993_592.591	2.6268	0.0039	0.014	MM:NahG	C18:pos	NA	C38 H76 N2 O2	592.591	9.993	NA	NA	NA	NA	NA	NA	NA	0	level5	NA	NA	NA	NA	NA	up
6.371_177.0923	2.6294	0	0.0007	MM:NahG	C18:pos	NA	C8 H16 Cl N O	177.092	6.371	NA	NA	NA	NA	NA	NA	NA	0	level5	NA	NA	NA	NA	NA	up
5.162_285.1576	2.6342	0.0014	0.0073	MM:NahG	C18:pos	3-[2-(dimethylamino)ethyl]-5-(1h-1,2,4-triazol-1-ylmethyl)-1h-indol-6-ol	C15 H19 N5 O	285.158	5.162	null	S9916828	HMDB0060847	-0.0013	-4.6393	NA	NA	1	level4	Organoheterocyclic compounds	Indoles and derivatives	Tryptamines and derivatives	Amines and derivatives	NA	up
4.424_121.053	2.6351	0.0013	0.007	MM:NahG	C18:pos	2-acetylpyridine	C7 H7 N O	121.053	4.424	null	MReference-6550	HMDB0035281	2e-04	2.0033	NA	67	3	level2	Organooxygen compounds	Carbonyl compounds	Ketones	Ketones	NA	up
5.866_130.0785	2.6445	0.0028	0.0114	MM:NahG	C18:pos	NA	C10 H10	130.078	5.866	NA	NA	NA	NA	NA	NA	NA	0	level5	NA	NA	NA	NA	NA	up
7.837_278.0816	2.6473	0.0004	0.0036	MM:NahG	C18:pos	NA	C11 H18 O6 S	278.082	7.837	NA	NA	NA	NA	NA	NA	NA	0	level5	NA	NA	NA	NA	NA	up
9.609_469.3409	2.648	0.0049	0.0164	MM:NahG	C18:pos	NA	NA	469.341	9.609	NA	NA	NA	NA	NA	NA	NA	0	level5	NA	NA	NA	NA	NA	up
5.804_308.0694	2.6644	0	0.0007	MM:NahG	C18:pos	NA	C12 H23 O P3 S	308.069	5.804	NA	NA	NA	NA	NA	NA	NA	0	level5	NA	NA	NA	NA	NA	up
6.121_354.2518	2.6659	0.0028	0.0113	MM:NahG	C18:pos	NA	C19 H34 N2 O4	354.252	6.121	NA	NA	NA	NA	NA	NA	NA	0	level5	NA	NA	NA	NA	NA	up
3.511_206.1422	2.6674	0.0002	0.0023	MM:NahG	C18:pos	Oxotremorine	C12 H18 N2 O	206.142	3.511	NA	S4469	NA	3e-04	1.5936	NA	NA	4	level4	NA	NA	NA	NA	NA	up
3.744_254.1267	2.6754	0	0.0005	MM:NahG	C18:pos	Midodrine	C12 H18 N2 O4	254.127	3.744	C07890	S4050	HMDB0014356	1e-04	0.2074	NA	NA	5	level4	Benzenoids	Benzene and substituted derivatives	Methoxybenzenes	Benzene and derivatives	NULL	up
9.84_501.4033	2.6768	0.0001	0.0012	MM:NahG	C18:pos	NA	C28 H55 N O6	501.403	9.84	NA	NA	NA	NA	NA	NA	NA	0	level5	NA	NA	NA	NA	NA	up
0.741_234.0851	2.6772	0.0005	0.0037	MM:NahG	C18:pos	Glu-ser	C8 H14 N2 O6	234.085	0.741	null	S5363587	HMDB0028828	-1e-04	-0.3015	NA	NA	5	level4	Organic acids and derivatives	Carboxylic acids and derivatives	Amino acids, peptides, and analogues	Amino acids, peptides, and analogues	NA	up
9.225_776.3207	2.6822	0.0001	0.0019	MM:NahG	C18:pos	NA	C26 H60 Cl N6 O12 P3	776.321	9.225	NA	NA	NA	NA	NA	NA	NA	0	level5	NA	NA	NA	NA	NA	up
6.409_272.1025	2.6854	0.0054	0.0176	MM:NahG	C18:pos	NA	C12 H20 N2 O S2	272.103	6.409	NA	NA	NA	NA	NA	NA	NA	0	level5	NA	NA	NA	NA	NA	up
5.706_176.1051	2.6868	0.001	0.0061	MM:NahG	C18:pos	Ethanal tetramer	C8 H16 O4	176.105	5.706	NA	S54981	NA	2e-04	1.3993	NA	NA	4	level4	NA	NA	NA	NA	NA	up
6.019_190.0997	2.6873	0.0038	0.0139	MM:NahG	C18:pos	Butylphthalide	C12 H14 O2	190.1	6.019	C17854	S55293	HMDB0032064	3e-04	1.78	NA	NA	19	level4	Organoheterocyclic compounds	Benzofurans	Benzofuranones	Benzofuranones	NULL	up
5.416_272.2101	2.6925	0.0009	0.0058	MM:NahG	C18:pos	N~6~-octanoyllysine	C14 H28 N2 O3	272.21	5.416	null	S35032089	HMDB0011684	1e-04	0.2419	NA	32.6	1	level4	Organic acids and derivatives	Carboxylic acids and derivatives	Amino acids, peptides, and analogues	Amino acids, peptides, and analogues	NA	up
2.945_337.091	2.6928	0.0184	0.0415	MM:NahG	C18:pos	NA	C16 H20 N O3 P S	337.091	2.945	NA	NA	NA	NA	NA	NA	NA	0	level5	NA	NA	NA	NA	NA	up
11.022_354.2264	2.6941	0.0007	0.0049	MM:NahG	C18:pos	NA	C16 H34 O8	354.226	11.022	NA	NA	NA	NA	NA	NA	NA	0	level5	NA	NA	NA	NA	NA	up
4.104_366.1427	2.6949	0.0003	0.0029	MM:NahG	C18:pos	NA	C17 H22 N2 O7	366.143	4.104	NA	NA	NA	NA	NA	NA	NA	0	level5	NA	NA	NA	NA	NA	up
5.945_194.1674	2.6968	0.0062	0.0193	MM:NahG	C18:pos	1424383	C13 H22 O	194.167	5.945	null	S55810	HMDB0036823	3e-04	1.6717	NA	NA	12	level4	NA	NA	NA	NA	NA	up
6.487_212.084	2.6987	0.004	0.0142	MM:NahG	C18:pos	(e)-stilbestrol	C14 H12 O2	212.084	6.487	NA	S4445526	NA	2e-04	1.0871	NA	NA	11	level4	NA	NA	NA	NA	NA	up
5.597_298.0511	2.705	0.0098	0.0265	MM:NahG	C18:pos	NA	C13 H14 O6 S	298.051	5.597	NA	NA	NA	NA	NA	NA	NA	0	level5	NA	NA	NA	NA	NA	up
4.959_284.0718	2.7067	0.0073	0.0216	MM:NahG	C18:pos	Diazepam	C16 H13 Cl N2 O	284.072	4.959	C06948	S2908	HMDB0014967	2e-04	0.5411	NA	NA	2	level4	Organoheterocyclic compounds	Benzodiazepines	1,4-benzodiazepines	1,4-benzodiazepines	NULL	up
5.948_205.02	2.7114	0.0029	0.0115	MM:NahG	C18:pos	NA	C10 H7 N O2 S	205.02	5.948	NA	NA	NA	NA	NA	NA	NA	0	level5	NA	NA	NA	NA	NA	up
5.768_176.0477	2.7137	0.0214	0.0466	MM:NahG	C18:pos	Hymecromone	C10 H8 O3	176.048	5.768	C03081	S4444190	HMDB0059622	3e-04	1.9398	50.7	NA	12	level4	Phenylpropanoids and polyketides	Coumarins and derivatives	Hydroxycoumarins	Coumarins and derivatives	NULL	up
10.233_480.3013	2.7239	0.005	0.0166	MM:NahG	C18:pos	NA	C26 H44 N2 O4 S	480.301	10.233	NA	NA	NA	NA	NA	NA	NA	0	level5	NA	NA	NA	NA	NA	up
8.157_372.2047	2.7278	0.001	0.006	MM:NahG	C18:pos	NA	C16 H29 Cl N6 O2	372.205	8.157	NA	NA	NA	NA	NA	NA	NA	0	level5	NA	NA	NA	NA	NA	up
5.996_349.2827	2.7291	0.0001	0.0013	MM:NahG	C18:pos	NA	C18 H39 N O5	349.283	5.996	NA	NA	NA	NA	NA	NA	NA	0	level5	NA	NA	NA	NA	NA	up
5.81_234.1257	2.7299	0	0.0007	MM:NahG	C18:pos	Stiripentol	C14 H18 O3	234.126	5.81	NA	S4470940	NA	1e-04	0.4427	NA	NA	13	level4	NA	NA	NA	NA	NA	up
4.348_267.1472	2.7349	0.0186	0.0418	MM:NahG	C18:pos	Diethofencarb	C14 H21 N O4	267.147	4.348	NA	S82840	NA	1e-04	0.4672	NA	NA	2	level4	NA	NA	NA	NA	NA	up
9.192_459.3571	2.7356	0.0035	0.0132	MM:NahG	C18:pos	NA	C26 H45 N5 O2	459.357	9.192	NA	NA	NA	NA	NA	NA	NA	0	level5	NA	NA	NA	NA	NA	up
3.032_277.1889	2.7412	0.0136	0.0334	MM:NahG	C18:pos	NA	C13 H27 N O5	277.189	3.032	NA	NA	NA	NA	NA	NA	NA	0	level5	NA	NA	NA	NA	NA	up
6.106_274.0818	2.7439	0.0025	0.0106	MM:NahG	C18:pos	NA	C9 H15 N4 O4 P	274.082	6.106	NA	NA	NA	NA	NA	NA	NA	1	level5	NA	NA	NA	NA	NA	up
8.924_609.3115	2.7508	0	0.0001	MM:NahG	C18:pos	NA	C35 H49 N O4 P2	609.312	8.924	NA	NA	NA	NA	NA	NA	NA	0	level5	NA	NA	NA	NA	NA	up
6.558_240.0788	2.7537	0	0.001	MM:NahG	C18:pos	3-hydroxyflavanone	C15 H12 O3	240.079	6.558	NA	S130313	NA	2e-04	0.7061	NA	NA	19	level4	NA	NA	NA	NA	NA	up
3.643_253.1063	2.7553	0.0064	0.0198	MM:NahG	C18:pos	Pyricarbate	C11 H15 N3 O4	253.106	3.643	NA	S4816	NA	1e-04	0.2088	NA	NA	1	level4	NA	NA	NA	NA	NA	up
5.635_286.1318	2.7572	0.006	0.0188	MM:NahG	C18:pos	Cromakalim	C16 H18 N2 O3	286.132	5.635	NA	S391644	NA	0	0.1455	NA	NA	4	level4	NA	NA	NA	NA	NA	up
4.538_304.1286	2.7618	0.0001	0.0016	MM:NahG	C18:pos	NA	C13 H24 N2 O2 S2	304.129	4.538	NA	NA	NA	NA	NA	NA	NA	0	level5	NA	NA	NA	NA	NA	up
4.924_271.142	2.7622	0.0001	0.0016	MM:NahG	C18:pos	NA	C14 H17 N5 O	271.142	4.924	NA	NA	NA	NA	NA	NA	NA	0	level5	NA	NA	NA	NA	NA	up
5.884_260.1389	2.7681	0.0076	0.0222	MM:NahG	C18:pos	NA	NA	260.139	5.884	NA	NA	NA	NA	NA	NA	NA	0	level5	NA	NA	NA	NA	NA	up
7.359_312.1936	2.7828	0.0013	0.007	MM:NahG	C18:pos	1-methyl-n-(9-methyl-9-azabicyclo[3.3.1]non-3-yl)-1h-indazole-3-carboxamide	C18 H24 N4 O	312.194	7.359	null	S3390	HMDB0015026	-0.0014	-4.3612	NA	NA	3	level4	Organoheterocyclic compounds	Benzopyrazoles	Indazoles	Indazoles	NA	up
10.334_390.3288	2.7936	0.0218	0.0473	MM:NahG	C18:pos	NA	C29 H42	390.329	10.334	NA	NA	NA	NA	NA	NA	NA	0	level5	NA	NA	NA	NA	NA	up
6.893_331.1453	2.795	0.0168	0.039	MM:NahG	C18:pos	NA	C15 H25 N O5 S	331.145	6.893	NA	NA	NA	NA	NA	NA	NA	0	level5	NA	NA	NA	NA	NA	up
10.23_408.3392	2.805	0.0013	0.0072	MM:NahG	C18:pos	NA	C29 H44 O	408.339	10.23	NA	NA	NA	NA	NA	NA	NA	0	level5	NA	NA	NA	NA	NA	up
10.094_310.2984	2.8079	0.0057	0.0182	MM:NahG	C18:pos	NA	C19 H38 N2 O	310.298	10.094	NA	NA	NA	NA	NA	NA	NA	0	level5	NA	NA	NA	NA	NA	up
5.811_300.1033	2.8132	0.0012	0.0069	MM:NahG	C18:pos	2846	C17 H17 Cl N2 O	300.103	5.811	NA	S28547	NA	3e-04	1.0317	NA	NA	12	level4	NA	NA	NA	NA	NA	up
5.806_303.114	2.8184	0	0.0001	MM:NahG	C18:pos	NA	C13 H21 N O5 S	303.114	5.806	NA	NA	NA	NA	NA	NA	NA	0	level5	NA	NA	NA	NA	NA	up
5.659_443.3037	2.8193	0.0001	0.0016	MM:NahG	C18:pos	NA	C21 H42 N5 O3 P	443.304	5.659	NA	NA	NA	NA	NA	NA	NA	0	level5	NA	NA	NA	NA	NA	up
10.185_428.3501	2.8274	0.0017	0.0086	MM:NahG	C18:pos	3-acetoxy-2-hydroxypropyl icosanoate	C25 H48 O5	428.35	10.185	null	S5254059	HMDB0059928	-1e-04	-0.2106	NA	NA	25	level4	Lipids and lipid-like molecules	Glycerolipids	Diradylglycerols	Glycerolipids[GL]	NA	up
7.84_322.1634	2.8329	0.0003	0.0029	MM:NahG	C18:pos	NA	NA	322.163	7.84	NA	NA	NA	NA	NA	NA	NA	0	level5	NA	NA	NA	NA	NA	up
4.538_366.099	2.8353	0	0.0006	MM:NahG	C18:pos	NA	C16 H19 N2 O6 P	366.099	4.538	NA	NA	NA	NA	NA	NA	NA	0	level5	NA	NA	NA	NA	NA	up
8.658_243.2199	2.8367	0.017	0.0393	MM:NahG	C18:pos	2-aminotetradecanoic acid	C14 H29 N O2	243.22	8.658	NA	S221224	NA	1e-04	0.2631	NA	NA	1	level4	NA	NA	NA	NA	NA	up
7.523_316.1287	2.8369	0.0006	0.0043	MM:NahG	C18:pos	NA	C14 H24 N2 O2 S2	316.129	7.523	NA	NA	NA	NA	NA	NA	NA	0	level5	NA	NA	NA	NA	NA	up
8.931_385.2149	2.8404	0.0059	0.0187	MM:NahG	C18:pos	NA	C17 H31 N5 O3 S	385.215	8.931	NA	NA	NA	NA	NA	NA	NA	0	level5	NA	NA	NA	NA	NA	up
6.009_367.1993	2.8441	0.0089	0.0248	MM:NahG	C18:pos	NA	C19 H29 N O6	367.199	6.009	NA	NA	NA	NA	NA	NA	NA	0	level5	NA	NA	NA	NA	NA	up
0.581_134.9493	2.8447	0.0005	0.0038	MM:NahG	C18:pos	NA	NA	134.949	0.581	NA	NA	NA	NA	NA	NA	NA	0	level5	NA	NA	NA	NA	NA	up
9.576_283.2514	2.8533	0.0061	0.019	MM:NahG	C18:pos	NA	C17 H33 N O2	283.251	9.576	NA	NA	NA	NA	NA	NA	NA	0	level5	NA	NA	NA	NA	NA	up
11.107_695.569	2.8564	0.0168	0.039	MM:NahG	C18:pos	NA	C39 H78 N5 O P S	695.569	11.107	NA	NA	NA	NA	NA	NA	NA	0	level5	NA	NA	NA	NA	NA	up
3.537_202.1321	2.8589	0.001	0.0061	MM:NahG	C18:pos	Mfcd00025555	C9 H18 N2 O3	202.132	3.537	null	S227831	HMDB0028691	4e-04	1.9267	NA	NA	5	level4	Organic acids and derivatives	Carboxylic acids and derivatives	Amino acids, peptides, and analogues	Amino acids, peptides, and analogues	NA	up
10.241_464.327	2.8619	0.0008	0.0051	MM:NahG	C18:pos	(1r,3s,5z)-5-{(2e)-2-[(1r,3as,7ar)-1-{(2r)-1-[3-(2-hydroxy-2-propanyl)phenyl]-2-propanyl}-7a-methyloctahydro-4h-inden-4-ylidene]ethylidene}-4-methylene-1,3-cyclohexanediol	C31 H44 O3	464.327	10.241	NA	S7826522	NA	-0.0021	-4.4291	NA	NA	1	level4	NA	NA	NA	NA	NA	up
3.492_163.0636	2.8624	0.0008	0.0053	MM:NahG	C18:pos	4-oxo-4-(3-pyridinebutanal)	C9 H9 N O2	163.064	3.492	C19567	S102987	HMDB0062406	3e-04	1.7561	NA	NA	3	level4	Organic oxygen compounds	Organooxygen compounds	Carbonyl compounds	Carbonyl compounds	map00760 Nicotinate and nicotinamide metabolism;	up
8.849_427.1891	2.8649	0.0182	0.0411	MM:NahG	C18:pos	2-({[3-(4-chlorophenyl)-8-methyl-8-azabicyclo[3.2.1]oct-2-yl]methyl}{2-[(2-sulfanylethyl)amino]ethyl}amino)ethanethiol	C21 H34 Cl N3 S2	427.189	8.849	NA	S19248157	NA	9e-04	2.0407	NA	NA	1	level4	NA	NA	NA	NA	NA	up
3.854_134.037	2.8697	0	0.0009	MM:NahG	C18:pos	Ortho-phthalaldehyde	C8 H6 O2	134.037	3.854	NA	S4642	NA	2e-04	1.6926	71	34.3	6	level4	NA	NA	NA	NA	NA	up
6.403_276.121	2.8731	0.0151	0.0359	MM:NahG	C18:pos	Triethyl citrate	C12 H20 O7	276.121	6.403	null	S13850879	HMDB0034263	1e-04	0.4528	NA	NA	1	level4	Organic acids and derivatives	Carboxylic acids and derivatives	Tricarboxylic acids and derivatives	Organic acids	NA	up
4.524_379.2359	2.8759	0.0007	0.0049	MM:NahG	C18:pos	NA	C21 H33 N O5	379.236	4.524	NA	NA	NA	NA	NA	NA	NA	0	level5	NA	NA	NA	NA	NA	up
10.239_442.345	2.8766	0.0006	0.0045	MM:NahG	C18:pos	Mfcd00133847	C29 H46 O3	442.345	10.239	NA	S136680	NA	3e-04	0.6795	NA	NA	13	level4	NA	NA	NA	NA	NA	up
9.933_420.3021	2.8814	0.0139	0.0339	MM:NahG	C18:pos	(1r,3s,5z)-4-methylene-5-[(2e)-2-{(1r,3as,7ar)-7a-methyl-1-[(2r)-1-(3-methylphenyl)-2-propanyl]octahydro-4h-inden-4-ylidene}ethylidene]-1,3-cyclohexanediol	C29 H40 O2	420.302	9.933	NA	S7826439	NA	-8e-04	-1.8462	NA	NA	1	level4	NA	NA	NA	NA	NA	up
5.764_276.1339	2.8818	0.0027	0.0112	MM:NahG	C18:pos	NA	C13 H27 P3	276.134	5.764	NA	NA	NA	NA	NA	NA	NA	0	level5	NA	NA	NA	NA	NA	up
8.125_212.1779	2.8818	0.0047	0.0159	MM:NahG	C18:pos	Yq2978400	C13 H24 O2	212.178	8.125	null	S12206	HMDB0034286	3e-04	1.1872	NA	NA	19	level4	Lipids and lipid-like molecules	Fatty Acyls	Fatty acid esters	Fatty acyls[FA]	NA	up
5.802_170.1098	2.8873	0	0.0005	MM:NahG	C18:pos	1,6,7-trimethylnaphthalene	C13 H14	170.11	5.802	null	S15861	HMDB0059701	3e-04	1.6947	NA	NA	3	level4	Benzenoids	Naphthalenes	null	Benzene and derivatives	NA	up
6.172_421.2617	2.8897	0.0051	0.0169	MM:NahG	C18:pos	(2s,3r,6as,12bs,12cs,14as)-2-(2-hydroxy-2-propanyl)-12b,12c-dimethyl-3,4b,5,6,6a,7,12,12b,12c,13,14,14a-dodecahydro-2h-chromeno[5',6':6,7]indeno[1,2-b]indol-3-ol	C27 H35 N O3	421.262	6.172	null	S35014606	HMDB0038568	0	-0.0365	NA	NA	3	level4	NA	NA	NA	NA	NA	up
8.035_258.1832	2.8967	0.0096	0.0263	MM:NahG	C18:pos	2376	C14 H26 O4	258.183	8.035	null	S7758	HMDB0040429	1e-04	0.3156	NA	NA	9	level4	Lipids and lipid-like molecules	Fatty Acyls	Fatty acid esters	Fatty acyls[FA]	NA	up
[truncated: 1,527 more rows]

## Sheet: Sheet2
Table S2. differential exudates between wild-type MM and NahG transgenic line
Compound.ID	ratio	t.test_p.value	t.test_p.value_BHcorrect	sample	Name	Formula	Molecular.Weight	Actual.RT	label
9.491_713.3818	0.0065	0.0002	0.0024	MM:NahG	NA	C35 H62 N3 O6 P3	713.382	9.491	down
3.48_257.1529	0.0066	0.0006	0.0043	MM:NahG	NA	C15 H19 N3 O	257.153	3.48	down
9.67_369.1488	0.0072	0	0.0001	MM:NahG	Tivantinib	C23 H19 N3 O2	369.149	9.67	down
9.673_713.3813	0.0075	0.001	0.0059	MM:NahG	NA	C36 H61 N O9 P2	713.381	9.673	down
11.107_524.4215	0.0076	0	0.0009	MM:NahG	(6z,10z)-4-methoxy-7,11-dimethyl-5,8,9,12-tetrahydrobenzo[10]annulen-1-yl stearate	C35 H56 O3	524.422	11.107	down
3.677_365.1004	0.0083	0	0.0005	MM:NahG	NA	C10 H25 N O9 P2	365.1	3.677	down
6.556_320.2099	0.0084	0.0008	0.0051	MM:NahG	Iprovalicarb	C18 H28 N2 O3	320.21	6.556	down
3.23_589.2236	0.0088	0	0.0003	MM:NahG	NA	C23 H35 N5 O13	589.224	3.23	down
9.678_668.324	0.0088	0	0.0006	MM:NahG	NA	C34 H54 O9 P2	668.324	9.678	down
11.133_658.5049	0.0094	0	0.0007	MM:NahG	NA	C35 H72 N4 O3 P2	658.505	11.133	down
9.411_720.2498	0.0098	0	0.0007	MM:NahG	NA	C34 H47 N2 O9 P3	720.25	9.411	down
9.682_480.2484	0.01	0.0001	0.0018	MM:NahG	NA	C18 H37 N6 O7 P	480.248	9.682	down
6.429_117.1156	0.0102	0	0.0006	MM:NahG	2-(diethylamino)ethanol	C6 H15 N O	117.116	6.429	down
8.45_372.2276	0.0107	0.0214	0.0466	MM:NahG	NA	C18 H32 N2 O6	372.228	8.45	down
3.032_673.3148	0.0108	0	0.001	MM:NahG	NA	C31 H54 N3 O7 P3	673.315	3.032	down
8.219_494.1844	0.0109	0	0.0008	MM:NahG	NA	C24 H27 N6 O4 P	494.184	8.219	down
8.2_516.1668	0.0111	0.0001	0.0016	MM:NahG	NA	C19 H30 N6 O7 P2	516.167	8.2	down
8.146_462.1576	0.0113	0.0001	0.0016	MM:NahG	NA	C20 H32 O8 P2	462.158	8.146	down
6.431_286.2257	0.0114	0.0013	0.0069	MM:NahG	NA	C15 H30 N2 O3	286.226	6.431	down
9.488_668.3238	0.0118	0.0002	0.0021	MM:NahG	NA	C35 H50 N4 O5 P2	668.324	9.488	down
8.454_182.1098	0.0121	0.0007	0.0046	MM:NahG	Bibenzyl	C14 H14	182.11	8.454	down
8.845_394.3193	0.0121	0.0002	0.0022	MM:NahG	NA	C23 H42 N2 O3	394.319	8.845	down
10.682_496.3899	0.0126	0	0.0002	MM:NahG	NA	C27 H53 N4 O2 P	496.39	10.682	down
4.304_257.1529	0.0131	0.0165	0.0385	MM:NahG	NA	C15 H19 N3 O	257.153	4.304	down
9.818_743.3749	0.0133	0.0046	0.0156	MM:NahG	NA	C30 H58 N5 O14 P	743.375	9.818	down
3.088_288.0164	0.0137	0	0.0007	MM:NahG	NA	C7 H14 O8 P2	288.016	3.088	down
9.487_727.3974	0.0138	0.0001	0.0016	MM:NahG	NA	C33 H61 N O16	727.397	9.487	down
9.821_684.3005	0.0143	0	0.0008	MM:NahG	NA	C34 H54 O8 P2 S	684.301	9.821	down
9.847_706.2826	0.0147	0.0036	0.0133	MM:NahG	NA	C36 H52 O8 P2 S	706.283	9.847	down
9.411_636.2979	0.0149	0	0.0004	MM:NahG	NA	C34 H46 N4 O4 P2	636.298	9.411	down
9.49_741.4135	0.0154	0.0012	0.0066	MM:NahG	NA	C32 H66 N5 O8 P3	741.413	9.49	down
9.486_369.1488	0.0161	0	0.0003	MM:NahG	Tivantinib	C23 H19 N3 O2	369.149	9.486	down
9.415_681.3549	0.0166	0.002	0.0093	MM:NahG	NA	C29 H58 N5 O7 P3	681.355	9.415	down
9.817_701.3272	0.0166	0	0.0003	MM:NahG	NA	C25 H55 N3 O17 S	701.327	9.817	down
4.455_287.1634	0.0167	0.0005	0.0038	MM:NahG	Zolmitriptan	C16 H21 N3 O2	287.163	4.455	down
8.763_478.1347	0.017	0.0004	0.0032	MM:NahG	NA	C22 H29 N2 O4 P3	478.135	8.763	down
8.451_395.3036	0.0172	0.0006	0.0042	MM:NahG	9,12-hexadecadienoylcarnitine	C23 H41 N O4	395.304	8.451	down
3.859_320.0426	0.0174	0	0.001	MM:NahG	NA	C8 H18 O9 P2	320.043	3.859	down
3.199_298.0735	0.0175	0.0022	0.01	MM:NahG	5'-s-methyl-5'-thioinosine	C11 H14 N4 O4 S	298.074	3.199	down
8.164_484.1402	0.0177	0.0001	0.0014	MM:NahG	Etiprednol dicloacetate	C24 H30 Cl2 O6	484.14	8.164	down
9.748_697.3321	0.0181	0.0005	0.0037	MM:NahG	NA	C28 H62 N O10 P3 S	697.332	9.748	down
9.823_729.3588	0.0184	0	0.0008	MM:NahG	NA	C31 H61 N3 O10 P2 S	729.359	9.823	down
9.759_620.5121	0.0189	0.0001	0.0017	MM:NahG	2,3-bis(hexadecyloxy)propyl dihydrogen phosphate	C35 H73 O6 P	620.512	9.759	down
3.029_689.3098	0.019	0	0.0004	MM:NahG	NA	C34 H48 N3 O10 P	689.31	3.029	down
8.45_370.212	0.0191	0.011	0.0289	MM:NahG	NA	C17 H31 N4 O3 P	370.212	8.45	down
9.489_752.2751	0.0193	0.0001	0.0015	MM:NahG	NA	C29 H50 N6 O11 P2 S	752.275	9.489	down
3.676_320.0426	0.0198	0.0001	0.0016	MM:NahG	NA	C8 H18 O9 P2	320.043	3.676	down
9.669_752.2753	0.0198	0	0.0002	MM:NahG	NA	C37 H46 N4 O9 P2	752.275	9.669	down
11.326_660.5206	0.021	0.0023	0.0103	MM:NahG	NA	C38 H68 N4 O5	660.521	11.326	down
8.452_434.198	0.0215	0	0.0001	MM:NahG	NA	C21 H30 N4 O4 S	434.198	8.452	down
5.853_298.1569	0.0218	0.017	0.0392	MM:NahG	Auraptene	C19 H22 O3	298.157	5.853	down
7.75_306.1614	0.0225	0.0001	0.0017	MM:NahG	NA	C13 H28 N2 O2 P2	306.161	7.75	down
9.579_700.3505	0.0225	0.0012	0.0066	MM:NahG	NA	C39 H58 O5 P2 S	700.351	9.579	down
11.102_519.4659	0.0226	0.0002	0.0026	MM:NahG	NA	C33 H61 N O3	519.466	11.102	down
9.579_722.3324	0.023	0.0005	0.004	MM:NahG	NA	C32 H56 N2 O12 P2	722.332	9.579	down
9.886_648.5444	0.0238	0.0001	0.0011	MM:NahG	NA	C39 H72 N2 O5	648.544	9.886	down
8.083_448.1418	0.0243	0	0.0004	MM:NahG	NA	C19 H30 O8 P2	448.142	8.083	down
8.142_546.1106	0.0246	0	0.0009	MM:NahG	NA	C22 H23 N6 O7 P S	546.111	8.142	down
8.451_332.235	0.0249	0	0.0007	MM:NahG	20-alfa-dhydrodydrogesterone	C21 H32 O3	332.235	8.451	down
9.044_445.3042	0.0261	0.0005	0.004	MM:NahG	NA	C23 H43 N O7	445.304	9.044	down
8.088_532.0946	0.0273	0.0009	0.0056	MM:NahG	NA	C17 H29 N2 O11 P S2	532.095	8.088	down
7.628_222.1735	0.0276	0	0.0003	MM:NahG	Noruron	C13 H22 N2 O	222.173	7.628	down
10.147_336.2664	0.0278	0.0006	0.0044	MM:NahG	Pregnanetriol	C21 H36 O3	336.266	10.147	down
8.14_521.2313	0.0279	0.0001	0.0012	MM:NahG	NA	C25 H36 N3 O7 P	521.231	8.14	down
9.411_695.3706	0.0279	0.0003	0.0028	MM:NahG	NA	C38 H54 N3 O7 P	695.371	9.411	down
10.028_322.2507	0.0284	0	0.0004	MM:NahG	15s-hydroxyeicosatrienoic acid	C20 H34 O3	322.251	10.028	down
9.751_652.2747	0.0286	0	0.0002	MM:NahG	Beta-d-gentiobiosyl crocetin	C32 H44 O14	652.275	9.751	down
3.973_223.1687	0.0296	0.0001	0.0013	MM:NahG	NA	C12 H21 N3 O	223.169	3.973	down
6.756_416.1601	0.03	0.0002	0.0023	MM:NahG	6,9a-dihydroxy-3,4a,5-trimethyl-2-oxo-2,4,4a,5,6,7,8,8a,9,9a-decahydronaphtho[2,3-b]furan-4-yl 3-chloro-2-hydroxy-2-methylbutanoate	C20 H29 Cl O7	416.16	6.756	down
8.449_150.0683	0.0301	0	0.0006	MM:NahG	3,4-dimethylbenzoic acid	C9 H10 O2	150.068	8.449	down
9.739_933.5469	0.0305	0	0.001	MM:NahG	NA	C50 H86 N3 O5 P3 S	933.547	9.739	down
5.659_342.1831	0.031	0.0001	0.0014	MM:NahG	6470	C21 H26 O4	342.183	5.659	down
9.413_736.2228	0.031	0.0024	0.0103	MM:NahG	NA	C36 H48 O8 S4	736.223	9.413	down
9.752_711.3479	0.0326	0	0.0008	MM:NahG	NA	C36 H59 N O7 P2 S	711.348	9.752	down
7.525_737.4194	0.0329	0.0004	0.0034	MM:NahG	NA	C41 H60 N3 O7 P	737.419	7.525	down
9.677_612.2605	0.0332	0.0005	0.0039	MM:NahG	NA	C23 H46 N6 O7 P2 S	612.26	9.677	down
8.763_368.3037	0.0336	0.0001	0.0016	MM:NahG	NA	C21 H40 N2 O3	368.304	8.763	down
10.001_676.5742	0.034	0.0001	0.0013	MM:NahG	NA	C41 H76 N2 O5	676.574	10.001	down
9.41_709.3867	0.0342	0.0018	0.0088	MM:NahG	NA	C37 H61 N O8 P2	709.387	9.41	down
8.763_422.0719	0.0363	0.0002	0.0019	MM:NahG	NA	C10 H25 N4 O6 P3 S	422.072	8.763	down
9.857_722.2568	0.0366	0.0011	0.0065	MM:NahG	Kansuinin b	C38 H42 O14	722.257	9.857	down
8.453_232.1465	0.0367	0.003	0.0119	MM:NahG	(+)-alantolactone	C15 H20 O2	232.147	8.453	down
3.916_352.0688	0.0368	0.0086	0.0242	MM:NahG	NA	C9 H22 O10 P2	352.069	3.916	down
9.488_377.1353	0.0369	0.0012	0.0066	MM:NahG	Lasmiditan	C19 H18 F3 N3 O2	377.135	9.488	down
10.158_653.5077	0.0376	0	0.001	MM:NahG	NA	C37 H74 N3 P3	653.508	10.158	down
7.525_374.18	0.0376	0.0015	0.0077	MM:NahG	NA	C17 H33 N2 O P3	374.18	7.525	down
9.662_684.3005	0.0379	0.0017	0.0085	MM:NahG	NA	C25 H52 N2 O17 S	684.301	9.662	down
3.859_365.1004	0.038	0	0.0006	MM:NahG	NA	C10 H25 N O9 P2	365.1	3.859	down
11.063_646.5048	0.0394	0.0039	0.014	MM:NahG	(2s,3r,4e)-2-(dodecanoylamino)-3-hydroxy-4-octadecen-1-yl 2-(trimethylammonio)ethyl phosphate	C35 H71 N2 O6 P	646.505	11.063	down
9.488_736.3611	0.0407	0.0003	0.0026	MM:NahG	NA	C30 H63 N2 O12 P3	736.361	9.488	down
8.215_539.2427	0.0408	0.0009	0.0054	MM:NahG	NA	C17 H44 N5 O8 P3	539.243	8.215	down
11.595_678.5531	0.0412	0	0.0004	MM:NahG	NA	C40 H74 N2 O6	678.553	11.595	down
9.749_736.2268	0.0415	0.0005	0.004	MM:NahG	NA	C34 H47 N2 O8 P3 S	736.227	9.749	down
8.185_388.2235	0.0416	0	0.0006	MM:NahG	3225312	C23 H32 O5	388.224	8.185	down
9.411_655.271	0.0419	0.0001	0.0013	MM:NahG	NA	C24 H51 N O15 P2	655.271	9.411	down
9.681_741.4131	0.0427	0	0.0002	MM:NahG	NA	C35 H59 N5 O12	741.413	9.681	down
10.814_522.4054	0.0445	0.0023	0.0101	MM:NahG	8-(3-heptyl-2-oxiranyl)-1-octene-4,6-diyn-3-yl (9e,12e)-9,12-octadecadienoate	C35 H54 O3	522.405	10.814	down
9.441_569.7657	0.0449	0.0011	0.0062	MM:NahG	NA	NA	569.766	9.441	down
0.727_217.0366	0.0458	0.0077	0.0223	MM:NahG	NA	C5 H8 N5 O3 P	217.037	0.727	down
4.685_353.2201	0.0461	0	0.0005	MM:NahG	NA	C19 H31 N O5	353.22	4.685	down
8.548_352.2613	0.0465	0.0027	0.0111	MM:NahG	Glyceryl 2-linolenate	C21 H36 O4	352.261	8.548	down
8.451_200.1204	0.0476	0.0015	0.0078	MM:NahG	2-isobutoxynaphthalene	C14 H16 O	200.12	8.451	down
10.702_485.445	0.0478	0.0053	0.0175	MM:NahG	NA	C30 H55 N5	485.445	10.702	down
3.195_255.0679	0.0478	0	0.0001	MM:NahG	NA	C10 H13 N3 O3 S	255.068	3.195	down
8.027_540.1898	0.0478	0	0.0002	MM:NahG	NA	C18 H36 O18	540.19	8.027	down
4.909_226.0843	0.0482	0	0.0001	MM:NahG	Genipin	C11 H14 O5	226.084	4.909	down
9.486_383.1468	0.0484	0.0002	0.0023	MM:NahG	NA	C15 H31 N O4 P2 S	383.147	9.486	down
5.815_254.1155	0.0505	0.0098	0.0265	MM:NahG	Hostmaniane	C13 H18 O5	254.115	5.815	down
9.682_960.4947	0.0505	0.0003	0.003	MM:NahG	NA	C53 H72 N2 O14	960.495	9.682	down
10.834_632.489	0.0506	0.0043	0.0149	MM:NahG	NA	C33 H68 N4 O5 S	632.489	10.834	down
8.449_388.2013	0.0506	0.005	0.0167	MM:NahG	Trimethobenzamide	C21 H28 N2 O5	388.201	8.449	down
9.751_725.3638	0.0507	0.0001	0.0016	MM:NahG	NA	C33 H61 N O12 P2	725.364	9.751	down
8.939_439.3406	0.0512	0.0001	0.0014	MM:NahG	NA	C26 H50 N P S	439.341	8.939	down
9.092_568.4459	0.0512	0.0002	0.0021	MM:NahG	NA	C33 H56 N6 O2	568.446	9.092	down
8.694_412.3301	0.0521	0.0006	0.0041	MM:NahG	NA	C23 H44 N2 O4	412.33	8.694	down
8.756_510.1614	0.0521	0.0001	0.0013	MM:NahG	NA	C24 H29 N6 O P3	510.161	8.756	down
10.903_499.4608	0.0528	0.0001	0.0018	MM:NahG	NA	C29 H62 N3 O P	499.461	10.903	down
8.85_335.1193	0.0529	0	0.0001	MM:NahG	NA	C11 H22 N5 O3 P S	335.119	8.85	down
3.806_198.0532	0.0533	0.0007	0.0046	MM:NahG	Vanillyl mandelic acid	C9 H10 O5	198.053	3.806	down
3.301_786.326	0.0535	0.0032	0.0123	MM:NahG	NA	C47 H51 N2 O5 P S	786.326	3.301	down
8.038_431.1988	0.0544	0	0.001	MM:NahG	NA	C20 H35 N O5 P2	431.199	8.038	down
7.775_404.1964	0.0556	0.0041	0.0144	MM:NahG	Emicerfont	C22 H24 N6 O2	404.196	7.775	down
8.226_553.2573	0.0556	0.0002	0.0026	MM:NahG	NA	C26 H45 N5 P2 S2	553.257	8.226	down
12.017_654.5311	0.0558	0.0097	0.0265	MM:NahG	NA	C38 H75 N2 O2 P S	654.531	12.017	down
3.46_193.0967	0.0561	0	0.0002	MM:NahG	NA	C8 H11 N5 O	193.097	3.46	down
8.078_388.2234	0.0561	0.0004	0.0032	MM:NahG	3225312	C23 H32 O5	388.223	8.078	down
8.144_507.2156	0.0561	0.0009	0.0056	MM:NahG	NA	C17 H44 N5 O2 P3 S2	507.216	8.144	down
8.036_765.4498	0.0567	0	0.0002	MM:NahG	NA	C35 H70 N5 O7 P3	765.45	8.036	down
8.169_408.1682	0.0575	0	0.0004	MM:NahG	Bleekerine	C23 H24 N2 O5	408.168	8.169	down
8.919_455.3359	0.0584	0	0.0009	MM:NahG	NA	C24 H45 N3 O5	455.336	8.919	down
7.463_654.3226	0.0589	0	0.0009	MM:NahG	NA	C29 H56 N2 O8 P2 S	654.323	7.463	down
10.149_697.5332	0.0594	0.0021	0.0094	MM:NahG	NA	C42 H72 N3 O3 P	697.533	10.149	down
8.452_282.1983	0.0595	0	0.0006	MM:NahG	Dehydroretinaldehyde	C20 H26 O	282.198	8.452	down
9.716_594.4976	0.0595	0.0012	0.0067	MM:NahG	NA	C29 H67 N6 O4 P	594.498	9.716	down
9.866_622.5281	0.0595	0.0005	0.004	MM:NahG	NA	C37 H70 N2 O5	622.528	9.866	down
4.867_240.1363	0.0598	0	0.0006	MM:NahG	Imiquimod	C14 H16 N4	240.136	4.867	down
7.954_291.1834	0.0603	0	0.0008	MM:NahG	Cyclopentolate	C17 H25 N O3	291.183	7.954	down
8.163_779.3913	0.0605	0.0039	0.0141	MM:NahG	NA	C34 H64 N5 O9 P3	779.391	8.163	down
7.392_444.1788	0.0613	0.0005	0.004	MM:NahG	6-[(3,3-dimethyl-2-oxiranyl)methyl]-5-hydroxy-7-methoxy-2-(3,4,5-trimethoxyphenyl)-2,3-dihydro-4h-chromen-4-one	C24 H28 O8	444.179	7.392	down
5.271_104.0476	0.0617	0.0005	0.0038	MM:NahG	3-hydroxybutanoate	C4 H8 O3	104.048	5.271	down
9.824_659.4528	0.0618	0.001	0.006	MM:NahG	(5z,17r)-23-amino-20-hydroxy-20-oxido-14-oxo-15,19,21-trioxa-20lambda~5~-phosphatricos-5-en-17-yl (9z)-9-hexadecenoate	C35 H66 N O8 P	659.453	9.824	down
9.886_666.5546	0.062	0.0005	0.0037	MM:NahG	NA	C39 H74 N2 O6	666.555	9.886	down
10.056_512.3492	0.0621	0.0008	0.0051	MM:NahG	Acetoxolone	C32 H48 O5	512.349	10.056	down
10.663_420.358	0.0622	0.0025	0.0105	MM:NahG	NA	C21 H49 N4 O2 P	420.358	10.663	down
8.249_300.0891	0.0623	0	0.0007	MM:NahG	NA	NA	300.089	8.249	down
3.199_343.1313	0.0637	0.0036	0.0135	MM:NahG	NA	C13 H21 N5 O4 S	343.131	3.199	down
7.496_693.3927	0.0639	0.0027	0.011	MM:NahG	NA	C36 H62 N3 O4 P3	693.393	7.496	down
0.638_849.7127	0.0642	0.0001	0.0012	MM:NahG	NA	NA	849.713	0.638	down
5.273_274.0454	0.0646	0.0004	0.0034	MM:NahG	1-deoxy-d-altro-heptulose 7-phosphate	C7 H15 O9 P	274.045	5.273	down
9.979_650.5595	0.0648	0.0012	0.0069	MM:NahG	NA	C39 H74 N2 O5	650.559	9.979	down
0.632_613.8029	0.065	0.001	0.0059	MM:NahG	NA	C15 H6 Cl N2 O11 P3 S3	613.803	0.632	down
4.108_300.1185	0.065	0.0018	0.0086	MM:NahG	NA	C8 H21 N4 O6 P	300.118	4.108	down
0.628_765.7508	0.0664	0.0001	0.0015	MM:NahG	NA	C20 H5 N2 O15 P3 S5	765.751	0.628	down
10.476_352.2207	0.0684	0.0027	0.0111	MM:NahG	NA	C15 H32 N2 O7	352.221	10.476	down
9.326_447.3199	0.0684	0.0054	0.0176	MM:NahG	NA	C24 H49 N O2 S2	447.32	9.326	down
5.462_260.0661	0.0685	0.0001	0.0019	MM:NahG	NA	C10 H18 N2 P2 S	260.066	5.462	down
10.706_683.5332	0.069	0.0035	0.0132	MM:NahG	NA	C40 H69 N5 O4	683.533	10.706	down
8.15_386.1859	0.0691	0.0007	0.005	MM:NahG	Olodaterol	C21 H26 N2 O5	386.186	8.15	down
8.022_721.4242	0.0692	0.0001	0.0019	MM:NahG	NA	C35 H63 N O14	721.424	8.022	down
3.424_278.1741	0.0696	0.0039	0.014	MM:NahG	NA	C13 H26 O6	278.174	3.424	down
8.825_464.119	0.0698	0	0.001	MM:NahG	NA	C11 H24 N6 O12 S	464.119	8.825	down
4.48_185.0455	0.0706	0.0008	0.0053	MM:NahG	NA	C4 H12 N O5 P	185.046	4.48	down
4.112_323.1944	0.0717	0.0008	0.0052	MM:NahG	NA	C15 H33 N O2 S2	323.194	4.112	down
2.947_339.1191	0.0718	0.006	0.0188	MM:NahG	6683	C13 H17 N5 O6	339.119	2.947	down
6.242_208.1078	0.0732	0.0037	0.0135	MM:NahG	NA	C8 H12 N6 O	208.108	6.242	down
8.451_182.0946	0.0735	0	0.0005	MM:NahG	Mephenesin	C10 H14 O3	182.095	8.451	down
8.911_445.3041	0.0736	0.0001	0.0014	MM:NahG	NA	C27 H45 N P2	445.304	8.911	down
7.946_388.1959	0.074	0.0046	0.0158	MM:NahG	NA	C18 H33 N2 O3 P S	388.196	7.946	down
10.476_666.4951	0.0745	0.0001	0.0019	MM:NahG	NA	C33 H72 N4 O5 P2	666.495	10.476	down
8.535_397.319	0.0745	0.0005	0.0037	MM:NahG	(2e)-hexadecenoylcarnitine	C23 H43 N O4	397.319	8.535	down
8.451_122.0734	0.0749	0	0.0007	MM:NahG	Phenylethyl alcohol	C8 H10 O	122.073	8.451	down
8.14_403.2123	0.0752	0.0004	0.0034	MM:NahG	NA	C19 H34 N O6 P	403.212	8.14	down
5.467_322.0365	0.0758	0.0085	0.0241	MM:NahG	NA	C11 H16 O7 P2	322.036	5.467	down
1.093_285.0961	0.0764	0.0024	0.0104	MM:NahG	N4-acetylcytidine	C11 H15 N3 O6	285.096	1.093	down
9.633_325.2617	0.0775	0.0085	0.024	MM:NahG	NA	C19 H35 N O3	325.262	9.633	down
7.95_573.3512	0.078	0.0026	0.011	MM:NahG	NA	C23 H52 N5 O9 P	573.351	7.95	down
6.918_297.1575	0.0785	0.0031	0.0122	MM:NahG	NA	C15 H23 N O5	297.158	6.918	down
8.66_352.2613	0.0796	0.001	0.006	MM:NahG	Glyceryl 2-linolenate	C21 H36 O4	352.261	8.66	down
7.429_610.296	0.0803	0.003	0.0119	MM:NahG	NA	C27 H42 N6 O10	610.296	7.429	down
9.262_505.2811	0.0806	0.0008	0.0052	MM:NahG	Telapristone acetate	C31 H39 N O5	505.281	9.262	down
8.634_402.163	0.081	0.0012	0.0068	MM:NahG	NA	C21 H28 N2 O2 P2	402.163	8.634	down
8.452_367.2721	0.0814	0.0004	0.0034	MM:NahG	3, 5-tetradecadiencarnitine	C21 H37 N O4	367.272	8.452	down
9.06_584.4398	0.0817	0	0.0002	MM:NahG	NA	C33 H56 N6 O3	584.44	9.06	down
5.432_292.2515	0.0818	0.0032	0.0125	MM:NahG	NA	C18 H32 N2 O	292.252	5.432	down
2.67_245.1265	0.082	0.0002	0.0022	MM:NahG	NA	C11 H19 N O5	245.126	2.67	down
8.658_334.2507	0.0825	0.0059	0.0187	MM:NahG	Tetrahydrodeoxycorticosterone	C21 H34 O3	334.251	8.658	down
8.59_386.3144	0.0826	0	0.001	MM:NahG	NA	C21 H42 N2 O4	386.314	8.59	down
10.076_664.5754	0.0827	0.0012	0.0067	MM:NahG	NA	C40 H76 N2 O5	664.575	10.076	down
9.913_357.2012	0.0828	0.0041	0.0145	MM:NahG	E-64	C15 H27 N5 O5	357.201	9.913	down
7.727_524.3005	0.0833	0.0004	0.0035	MM:NahG	NA	C25 H50 O7 P2	524.301	7.727	down
0.649_771.6919	0.0834	0.0066	0.0201	MM:NahG	NA	C46 H95 Cl N3 O P	771.692	0.649	down
6.842_366.1288	0.0842	0	0.0008	MM:NahG	NA	C14 H28 N2 O3 P2 S	366.129	6.842	down
6.965_302.0824	0.0843	0.0104	0.0276	MM:NahG	1-(4-methoxyphenyl)-4-methyl-3-oxo-2-pentanyl hydrogen sulfate	C13 H18 O6 S	302.082	6.965	down
7.22_452.1661	0.0849	0.0003	0.0028	MM:NahG	NA	C18 H24 N6 O8	452.166	7.22	down
8.535_334.2507	0.0851	0.016	0.0376	MM:NahG	Tetrahydrodeoxycorticosterone	C21 H34 O3	334.251	8.535	down
8.421_334.2507	0.0855	0.0019	0.0089	MM:NahG	Tetrahydrodeoxycorticosterone	C21 H34 O3	334.251	8.421	down
6.969_318.1355	0.0868	0	0.0007	MM:NahG	NA	C12 H22 N4 O4 S	318.135	6.969	down
6.967_286.1092	0.0888	0	0.0007	MM:NahG	His-met	C11 H18 N4 O3 S	286.109	6.967	down
4.963_316.1884	0.0901	0.0001	0.0014	MM:NahG	(6s)-2,6-anhydro-6-[(1s)-2-isopropyl-5-methylcyclohexyl]-l-gulonic acid	C16 H28 O6	316.188	4.963	down
3.185_250.055	0.0916	0.001	0.0059	MM:NahG	NA	C8 H15 N2 O3 P S	250.055	3.185	down
10.126_678.5901	0.092	0.003	0.0119	MM:NahG	NA	C41 H78 N2 O5	678.59	10.126	down
8.422_352.2613	0.092	0.0008	0.005	MM:NahG	Glyceryl 2-linolenate	C21 H36 O4	352.261	8.422	down
9.352_351.2771	0.0923	0	0.0001	MM:NahG	NA	C21 H37 N O3	351.277	9.352	down
1.623_220.9751	0.093	0.0028	0.0112	MM:NahG	NA	C4 H5 N3 O4 P2	220.975	1.623	down
0.632_697.7641	0.0931	0.0006	0.0043	MM:NahG	NA	C15 H6 Cl O18 P3 S3	697.764	0.632	down
7.074_252.1727	0.094	0	0.0007	MM:NahG	Cuauhtemone	C15 H24 O3	252.173	7.074	down
4.514_200.0688	0.0941	0	0.0007	MM:NahG	3-[(2z)-1-oxo-2-buten-2-yl]pentanedioic acid	C9 H12 O5	200.069	4.514	down
4.837_260.1412	0.0941	0.0061	0.019	MM:NahG	1-hydroxy-4-isopropyl-7-methoxy-1,6-dimethyl-2(1h)-naphthalenone	C16 H20 O3	260.141	4.837	down
9.237_343.345	0.0942	0.0001	0.0014	MM:NahG	NA	C21 H45 N O2	343.345	9.237	down
0.635_781.7249	0.0946	0.0018	0.0088	MM:NahG	NA	C14 H2 Cl N6 O17 P3 S4	781.725	0.635	down
3.231_254.1267	0.0957	0	0.0002	MM:NahG	Midodrine	C12 H18 N2 O4	254.127	3.231	down
0.633_461.8549	0.0974	0.0001	0.0017	MM:NahG	NA	C7 H2 Cl N4 O12 P3	461.855	0.633	down
8.584_277.1137	0.0979	0	0.0002	MM:NahG	NA	C15 H19 N O2 S	277.114	8.584	down
8.452_104.0628	0.0982	0	0.0007	MM:NahG	Styrene	C8 H8	104.063	8.452	down
5.48_218.1672	0.0988	0.0034	0.013	MM:NahG	(+)-nootkatone	C15 H22 O	218.167	5.48	down
8.258_384.2986	0.0993	0.0005	0.0041	MM:NahG	NA	C23 H45 P S	384.299	8.258	down
11.144_757.5845	0.1011	0.0032	0.0124	MM:NahG	NA	C41 H79 N3 O9	757.585	11.144	down
9.293_320.212	0.1011	0	0.001	MM:NahG	NA	C17 H33 Cl O3	320.212	9.293	down
10.272_645.4735	0.1017	0.0041	0.0146	MM:NahG	(15z,19r)-25-amino-22-hydroxy-22-oxido-17,21,23-trioxa-22lambda~5~-phosphapentacos-15-en-19-yl (9z)-9-tetradecenoate	C35 H68 N O7 P	645.473	10.272	down
8.635_346.1002	0.102	0.0047	0.0159	MM:NahG	Vatalanib	C20 H15 Cl N4	346.1	8.635	down
4.393_188.0589	0.1024	0	0.0003	MM:NahG	(3-hydroxy-2-oxo-2,3-dihydro-1h-indol-3-yl)acetonitrile	C10 H8 N2 O2	188.059	4.393	down
8.144_406.0931	0.1025	0.0008	0.0051	MM:NahG	NA	C10 H25 N4 O7 P3	406.093	8.144	down
7.46_632.3406	0.1027	0.0005	0.0041	MM:NahG	NA	C31 H52 O13	632.341	7.46	down
6.966_304.1197	0.1045	0	0.0008	MM:NahG	Ceceline	C19 H16 N2 O2	304.12	6.966	down
8.047_663.4191	0.1049	0	0.0006	MM:NahG	NA	C39 H58 N3 O4 P	663.419	8.047	down
9.358_521.3724	0.1056	0.0011	0.0065	MM:NahG	NA	C30 H51 N O6	521.372	9.358	down
8.3_390.125	0.1066	0.0003	0.0028	MM:NahG	NA	C21 H19 N4 O2 P	390.125	8.3	down
4.056_137.0843	0.1069	0	0.0007	MM:NahG	Tyramine	C8 H11 N O	137.084	4.056	down
3.499_245.1264	0.107	0.0187	0.042	MM:NahG	NA	C11 H19 N O5	245.126	3.499	down
7.463_649.3672	0.107	0.0009	0.0055	MM:NahG	NA	C32 H51 N5 O9	649.367	7.463	down
8.249_526.2106	0.1088	0.0072	0.0213	MM:NahG	NA	C22 H40 O10 P2	526.211	8.249	down
4.197_212.0662	0.1093	0	0.0008	MM:NahG	NA	C6 H18 N2 P2 S	212.066	4.197	down
0.643_865.686	0.11	0.0003	0.0029	MM:NahG	NA	C45 H98 N5 O4 P3	865.686	0.643	down
6.966_216.1363	0.1108	0	0.0005	MM:NahG	1780537	C11 H20 O4	216.136	6.966	down
6.271_247.121	0.1119	0	0.0006	MM:NahG	Fagaramide	C14 H17 N O3	247.121	6.271	down
8.097_150.0683	0.1119	0.0014	0.0073	MM:NahG	3-phenylpropanoic acid	C9 H10 O2	150.068	8.097	down
7.987_374.2457	0.1125	0.002	0.0093	MM:NahG	Digitoxigenin	C23 H34 O4	374.246	7.987	down
9.008_315.3136	0.1126	0.0002	0.002	MM:NahG	NA	C19 H41 N O2	315.314	9.008	down
7.174_350.1728	0.1131	0.0018	0.0087	MM:NahG	(3ar,4s,6z,10z,11ar)-6,10-bis(hydroxymethyl)-3-methylene-2-oxo-2,3,3a,4,5,8,9,11a-octahydrocyclodeca[b]furan-4-yl 2-methylpropanoate	C19 H26 O6	350.173	7.174	down
0.732_179.0809	0.1132	0.0021	0.0096	MM:NahG	7-aminomethyl-7-deazaguanine	C7 H9 N5 O	179.081	0.732	down
1.077_302.1477	0.1137	0.0004	0.0036	MM:NahG	5-oxidanidyl-5-oxidanylidenenorvalylarginine	C11 H20 N5 O5	302.148	1.077	down
9.407_318.2558	0.1137	0.0001	0.0015	MM:NahG	Allopregnanolone	C21 H34 O2	318.256	9.407	down
9.939_640.5385	0.1142	0.0029	0.0115	MM:NahG	NA	C35 H73 N6 P S	640.538	9.939	down
8.077_378.1248	0.1143	0.0002	0.0024	MM:NahG	Propicillin	C18 H22 N2 O5 S	378.125	8.077	down
7.344_545.3211	0.115	0.0001	0.0015	MM:NahG	NA	C31 H49 N O3 P2	545.321	7.344	down
9.618_264.209	0.115	0.0007	0.0048	MM:NahG	2-(4-nonylphenoxy)ethanol	C17 H28 O2	264.209	9.618	down
7.659_460.2828	0.1155	0.0031	0.0121	MM:NahG	Hydrocortisone caproate	C27 H40 O6	460.283	7.659	down
0.633_545.8172	0.1158	0.0002	0.0026	MM:NahG	NA	C5 H10 Cl N2 O14 P3 S3	545.817	0.633	down
7.756_256.1676	0.116	0.0001	0.0014	MM:NahG	4-[(2-isopropyl-5-methylcyclohexyl)oxy]-4-oxobutanoic acid	C14 H24 O4	256.168	7.756	down
10.043_421.2617	0.117	0.0046	0.0158	MM:NahG	(2s,3r,6as,12bs,12cs,14as)-2-(2-hydroxy-2-propanyl)-12b,12c-dimethyl-3,4b,5,6,6a,7,12,12b,12c,13,14,14a-dodecahydro-2h-chromeno[5',6':6,7]indeno[1,2-b]indol-3-ol	C27 H35 N O3	421.262	10.043	down
6.557_254.1519	0.1176	0.0004	0.0036	MM:NahG	Ferimzone	C15 H18 N4	254.152	6.557	down
6.403_502.2358	0.1177	0.0004	0.0036	MM:NahG	Amcinonide	C28 H35 F O7	502.236	6.403	down
7.334_459.2836	0.1179	0.0007	0.0047	MM:NahG	NA	C23 H41 N O8	459.284	7.334	down
8.107_358.2122	0.1181	0.0174	0.0399	MM:NahG	NA	C16 H31 N4 O3 P	358.212	8.107	down
3.236_166.0746	0.1186	0.0025	0.0107	MM:NahG	NA	C8 H10 N2 O2	166.075	3.236	down
9.236_356.1863	0.1186	0.0009	0.0057	MM:NahG	Pibutidine	C19 H24 N4 O3	356.186	9.236	down
7.93_420.2514	0.1187	0.0037	0.0135	MM:NahG	Dimethyl (2e)-3-methoxy-4-oxo-5-[(8e,11e)-8,11,14-pentadecatrien-1-yl]-2-hexenedioate	C24 H36 O6	420.251	7.93	down
9.941_382.3066	0.1194	0.0099	0.0267	MM:NahG	1,3-dihydroxy-2-propanyl (11z,14z)-11,14-icosadienoate	C23 H42 O4	382.307	9.941	down
2.337_110.0846	0.1196	0.0004	0.0037	MM:NahG	NA	C6 H10 N2	110.085	2.337	down
9.348_356.2327	0.1202	0	0.001	MM:NahG	Arachidonyl trifluoromethyl ketone	C21 H31 F3 O	356.233	9.348	down
10.171_505.4348	0.1208	0.0152	0.0362	MM:NahG	NA	C28 H59 N O6	505.435	10.171	down
8.143_445.2596	0.1211	0.0003	0.0027	MM:NahG	NA	C24 H35 N3 O5	445.26	8.143	down
3.564_359.1454	0.1214	0.0001	0.0013	MM:NahG	NA	C13 H21 N5 O7	359.145	3.564	down
9.237_334.2507	0.1215	0	0.0004	MM:NahG	(+/-)-cp 47,497-c7-hydroxy metabolite	C21 H34 O3	334.251	9.237	down
8.001_677.3974	0.1221	0	0.0008	MM:NahG	NA	C33 H59 N O13	677.397	8.001	down
11.831_675.5193	0.1225	0.0021	0.0097	MM:NahG	1-(hexadec-1-enyl)-2-hexadecanoyl-sn-glycero-3-phosphoethanolamine	C37 H74 N O7 P	675.519	11.831	down
6.202_221.1782	0.1228	0.0079	0.0227	MM:NahG	Tapentadol	C14 H23 N O	221.178	6.202	down
5.487_306.2671	0.1248	0.0038	0.0137	MM:NahG	NA	C19 H34 N2 O	306.267	5.487	down
7.967_638.3278	0.1254	0.0016	0.0082	MM:NahG	NA	C33 H48 N6 O3 P2	638.328	7.967	down
0.636_949.6472	0.1257	0.0028	0.0115	MM:NahG	NA	C50 H99 N3 O5 S4	949.647	0.636	down
7.295_473.2629	0.1269	0	0.0007	MM:NahG	Ximelagatran	C24 H35 N5 O5	473.263	7.295	down
8.672_218.1673	0.1269	0.0003	0.0028	MM:NahG	Nootkatone	C15 H22 O	218.167	8.672	down
7.789_587.3309	0.1274	0.0046	0.0158	MM:NahG	NA	C23 H50 N5 O10 P	587.331	7.789	down
5.465_220.0738	0.1275	0.0036	0.0133	MM:NahG	Eugenitin	C12 H12 O4	220.074	5.465	down
10.895_390.2798	0.128	0	0.0008	MM:NahG	NA	C21 H42 O4 S	390.28	10.895	down
6.555_151.1	0.129	0.0001	0.0013	MM:NahG	Hydroxyamphetamine	C9 H13 N O	151.1	6.555	down
1.097_328.1382	0.13	0.0067	0.0203	MM:NahG	NA	C12 H24 O10	328.138	1.097	down
7.295_456.2364	0.1307	0.0006	0.0041	MM:NahG	NA	C23 H36 O9	456.236	7.295	down
11.078_807.6005	0.1308	0.0086	0.0242	MM:NahG	NA	C54 H81 N O2 S	807.601	11.078	down
8.138_898.3425	0.1309	0.0017	0.0083	MM:NahG	NA	C40 H61 N4 O13 P3	898.342	8.138	down
1.631_206.0107	0.131	0.0011	0.0065	MM:NahG	NA	C6 H3 N6 O P	206.011	1.631	down
7.308_510.3903	0.1315	0.0124	0.0313	MM:NahG	(7r)-4,7-dihydroxy-n,n,n-trimethyl-3,5,9-trioxa-4-phosphaheptacosan-1-aminium 4-oxide	C26 H57 N O6 P	510.39	7.308	down
11.228_647.4887	0.1327	0.0157	0.037	MM:NahG	(15z,19r)-25-amino-22-hydroxy-22-oxido-17,21,23-trioxa-22lambda~5~-phosphapentacos-15-en-19-yl myristate	C35 H70 N O7 P	647.489	11.228	down
9.932_360.1599	0.1327	0.0008	0.0053	MM:NahG	2-{3-[2-(1h-imidazol-2-ylmethyl)-4-methoxyphenoxy]benzyl}-1h-imidazole	C21 H20 N4 O2	360.16	9.932	down
6.805_303.147	0.1329	0	0.0009	MM:NahG	Fenoterol	C17 H21 N O4	303.147	6.805	down
7.415_358.2143	0.1331	0.0063	0.0194	MM:NahG	Terameprocol	C22 H30 O4	358.214	7.415	down
8.53_204.1153	0.1336	0.0001	0.0019	MM:NahG	3688	C13 H16 O2	204.115	8.53	down
6.854_344.1471	0.134	0.0001	0.0018	MM:NahG	Boschnaloside	C16 H24 O8	344.147	6.854	down
10.269_650.4287	0.1349	0.0023	0.0102	MM:NahG	NA	C39 H58 N2 O6	650.429	10.269	down
7.239_394.1988	0.135	0.0005	0.0037	MM:NahG	Nigakilactone m	C21 H30 O7	394.199	7.239	down
7.424_588.315	0.1352	0	0.0006	MM:NahG	NA	C30 H44 N4 O8	588.315	7.424	down
0.651_779.6788	0.1354	0.0015	0.0077	MM:NahG	NA	C48 H96 N P3	779.679	0.651	down
8.005_660.371	0.1356	0	0.0006	MM:NahG	NA	C33 H56 O13	660.371	8.005	down
0.636_629.7771	0.1357	0.0025	0.0105	MM:NahG	NA	C9 H2 Cl N4 O17 P3 S2	629.777	0.636	down
7.296_478.2183	0.1357	0.0007	0.0049	MM:NahG	2-methoxy-17beta-estradiol 3-glucosiduronic acid	C25 H34 O9	478.218	7.296	down
8.251_321.1034	0.1369	0.0013	0.0072	MM:NahG	NA	C18 H16 N3 O P	321.103	8.251	down
8.082_348.2299	0.1382	0.002	0.0094	MM:NahG	17,21-dihydroxypregnenolone	C21 H32 O4	348.23	8.082	down
9.716_314.282	0.1386	0	0.0009	MM:NahG	2-hydroxynonadecanoic acid	C19 H38 O3	314.282	9.716	down
8.152_480.1684	0.1393	0.0219	0.0475	MM:NahG	NA	C30 H20 N6 O	480.168	8.152	down
0.635_309.9058	0.1394	0.0003	0.0027	MM:NahG	NA	C4 H9 O6 P3 S2	309.906	0.635	down
7.201_855.303	0.14	0	0.0009	MM:NahG	NA	C39 H60 N3 O8 P3 S2	855.303	7.201	down
1.649_203.9724	0.1404	0	0.0004	MM:NahG	NA	C6 H4 O6 S	203.972	1.649	down
7.758_543.3051	0.1405	0.0072	0.0213	MM:NahG	NA	C22 H50 N5 O4 P S2	543.305	7.758	down
9.716_331.3086	0.1413	0.0078	0.0226	MM:NahG	NA	C19 H41 N O3	331.309	9.716	down
7.98_633.372	0.1414	0	0.0006	MM:NahG	NA	C31 H55 N O12	633.372	7.98	down
10.233_320.2715	0.142	0.0028	0.0113	MM:NahG	Pregnane-3,3-diol	C21 H36 O2	320.272	10.233	down
7.427_605.3417	0.1421	0.0002	0.0022	MM:NahG	D-arginyl-l-arginyl-d-glutaminyl-l-phenylalanine	C26 H43 N11 O6	605.342	7.427	down
10.161_549.4614	0.1433	0.0009	0.0055	MM:NahG	NA	C34 H65 N P2	549.461	10.161	down
7.492_404.2191	0.1433	0	0.0009	MM:NahG	Cortisol 21-acetate	C23 H32 O6	404.219	7.492	down
7.911_543.305	0.1434	0	0.0006	MM:NahG	NA	C21 H46 N5 O9 P	543.305	7.911	down
2.257_213.1116	0.144	0	0.0005	MM:NahG	NA	C9 H15 N3 O3	213.112	2.257	down
7.881_499.2789	0.1441	0	0.0006	MM:NahG	Aconine	C25 H41 N O9	499.279	7.881	down
8.959_414.3456	0.1441	0.0006	0.0041	MM:NahG	NA	C23 H46 N2 O4	414.346	8.959	down
7.673_575.331	0.1448	0.0047	0.016	MM:NahG	NA	C28 H49 N O11	575.331	7.673	down
10.096_323.2824	0.145	0.0148	0.0356	MM:NahG	Mfcd00674434	C20 H37 N O2	323.282	10.096	down
4.479_247.0158	0.145	0.0101	0.0271	MM:NahG	4-acetamido-3-hydroxyphenyl hydrogen sulfate	C8 H9 N O6 S	247.016	4.479	down
11.016_474.3387	0.1458	0.0016	0.008	MM:NahG	NA	C28 H47 N2 O2 P	474.339	11.016	down
7.944_587.3308	0.1462	0.0001	0.0017	MM:NahG	NA	C28 H50 N3 O8 P	587.331	7.944	down
7.173_390.1655	0.1466	0.0023	0.0102	MM:NahG	Flibanserin	C20 H21 F3 N4 O	390.166	7.173	down
6.84_188.1416	0.1467	0.0002	0.002	MM:NahG	10-hydroxydecanoate	C10 H20 O3	188.142	6.84	down
7.982_616.3455	0.1467	0	0.0005	MM:NahG	NA	C31 H52 O12	616.346	7.982	down
8.346_426.2768	0.1472	0.0225	0.0486	MM:NahG	Azafrin	C27 H38 O4	426.277	8.346	down
7.444_179.1677	0.1474	0.0001	0.0018	MM:NahG	Memantine	C12 H21 N	179.168	7.444	down
6.966_230.152	0.1475	0	0.0002	MM:NahG	Dodecanedioic acid	C12 H22 O4	230.152	6.966	down
7.173_385.21	0.1476	0.0033	0.0125	MM:NahG	Bamifylline	C20 H27 N5 O3	385.21	7.173	down
8.505_385.2827	0.1478	0	0.0009	MM:NahG	3-hydroxy-cis-5-tetradecenoylcarnitine	C21 H39 N O5	385.283	8.505	down
0.651_856.6517	0.1481	0.0052	0.0172	MM:NahG	NA	C48 H96 N4 S4	856.652	0.651	down
4.92_583.4311	0.1482	0.0154	0.0365	MM:NahG	NA	C30 H57 N5 O6	583.431	4.92	down
4.196_190.0844	0.1487	0.0001	0.0015	MM:NahG	Diethyleneglycol diacetate	C8 H14 O5	190.084	4.196	down
5.463_238.0843	0.1487	0.003	0.0119	MM:NahG	(e)-3,4,5-trimethoxycinnamic acid	C12 H14 O5	238.084	5.463	down
0.636_393.8673	0.1489	0.0001	0.0012	MM:NahG	NA	C10 H3 O9 P S3	393.867	0.636	down
4.345_193.0742	0.1502	0.0005	0.004	MM:NahG	1107116	C10 H11 N O3	193.074	4.345	down
9.409_358.2484	0.1504	0.0167	0.0388	MM:NahG	NA	C19 H30 N6 O	358.248	9.409	down
6.967_244.1675	0.1505	0	0.0008	MM:NahG	Brassylic acid	C13 H24 O4	244.167	6.967	down
8.236_578.1371	0.1512	0.0003	0.0028	MM:NahG	NA	C21 H32 N4 O9 P2 S	578.137	8.236	down
7.131_210.0796	0.1516	0.0003	0.0028	MM:NahG	Amac	C13 H10 N2 O	210.08	7.131	down
0.637_713.7383	0.1518	0.0024	0.0105	MM:NahG	NA	C11 H2 Cl N6 O15 P3 S4	713.738	0.637	down
2.768_424.1685	0.1541	0	0.0004	MM:NahG	Chitobiose	C16 H28 N2 O11	424.168	2.768	down
5.109_178.136	0.1543	0.0007	0.0046	MM:NahG	Propofol	C12 H18 O	178.136	5.109	down
0.737_366.0937	0.1544	0.0025	0.0105	MM:NahG	3,5,7-trihydroxy-2-(1-hydroxy-3-methoxy-4-oxocyclohexyl)-6-methoxy-4h-chromen-4-one	C17 H18 O9	366.094	0.737	down
1.616_188.0001	0.1544	0.0019	0.0091	MM:NahG	NA	C3 H10 O5 P2	188	1.616	down
0.64_797.6989	0.1556	0.0006	0.0044	MM:NahG	NA	C14 H2 Cl N6 O16 P3 S5	797.699	0.64	down
7.221_447.2106	0.1559	0.0006	0.0044	MM:NahG	NA	C24 H35 N O3 P2	447.211	7.221	down
8.696_287.2824	0.1562	0.0075	0.0219	MM:NahG	(2s,3r)-2-amino-1,3-heptadecanediol	C17 H37 N O2	287.282	8.696	down
8.001_307.1245	0.1563	0.0023	0.0101	MM:NahG	NA	C18 H18 N3 P	307.125	8.001	down
9.693_388.2589	0.1568	0.0016	0.0081	MM:NahG	NA	C20 H32 N6 O2	388.259	9.693	down
8.996_256.2039	0.1571	0.0001	0.0018	MM:NahG	3-oxopentadecanoic acid	C15 H28 O3	256.204	8.996	down
10.096_306.2557	0.1578	0.0034	0.0128	MM:NahG	Eicosa-8,11,14-trienoic acid	C20 H34 O2	306.256	10.096	down
7.702_619.3564	0.1583	0.0019	0.0091	MM:NahG	NA	C28 H56 N5 O4 P3	619.356	7.702	down
8.591_302.1861	0.1585	0.001	0.0061	MM:NahG	NA	C13 H27 N4 O2 P	302.186	8.591	down
2.866_229.0952	0.1588	0.0032	0.0124	MM:NahG	N-hydroxy-meiqx	C11 H11 N5 O	229.095	2.866	down
7.239_434.1917	0.1605	0.0019	0.0089	MM:NahG	NA	C19 H26 N6 O6	434.192	7.239	down
7.24_429.2364	0.1606	0.0001	0.0019	MM:NahG	Melagatran	C22 H31 N5 O4	429.236	7.24	down
8.045_312.1938	0.1607	0.0016	0.0079	MM:NahG	1-methyl-n-(9-methyl-9-azabicyclo[3.3.1]non-3-yl)-1h-indazole-3-carboxamide	C18 H24 N4 O	312.194	8.045	down
7.385_566.2705	0.1613	0.0001	0.0012	MM:NahG	?-antiarin	C29 H42 O11	566.27	7.385	down
8.605_355.2722	0.162	0.0073	0.0215	MM:NahG	NA	C20 H37 N O4	355.272	8.605	down
9.108_329.3293	0.1622	0	0.001	MM:NahG	NA	C20 H43 N O2	329.329	9.108	down
9.557_253.2407	0.1629	0	0.0007	MM:NahG	NA	C16 H31 N O	253.241	9.557	down
5.087_231.1625	0.1635	0.0046	0.0156	MM:NahG	Eptazocine	C15 H21 N O	231.162	5.087	down
5.058_321.1787	0.1638	0.0107	0.0283	MM:NahG	Arg-phe	C15 H23 N5 O3	321.179	5.058	down
7.711_271.1938	0.1639	0.0031	0.0121	MM:NahG	Cyclazocine	C18 H25 N O	271.194	7.711	down
7.873_339.1681	0.1646	0.0017	0.0084	MM:NahG	NA	C17 H25 N O6	339.168	7.873	down
6.93_302.1164	0.165	0.0041	0.0146	MM:NahG	4380	C17 H18 O5	302.116	6.93	down
6.966_152.1203	0.1665	0.0001	0.0012	MM:NahG	Pulegone	C10 H16 O	152.12	6.966	down
4.894_172.064	0.1671	0.0006	0.0041	MM:NahG	(4-hydroxy-1h-indol-3-yl)acetonitrile	C10 H8 N2 O	172.064	4.894	down
7.388_544.2885	0.1671	0	0.0004	MM:NahG	NA	C28 H40 N4 O7	544.288	7.388	down
7.947_330.1356	0.1677	0.0002	0.0019	MM:NahG	Gambirtannine	C21 H18 N2 O2	330.136	7.947	down
10.364_314.2473	0.1679	0.0216	0.047	MM:NahG	NA	NA	314.247	10.364	down
2.98_541.2381	0.1681	0.0043	0.0149	MM:NahG	NA	C22 H39 N O14	541.238	2.98	down
9.15_270.1984	0.1683	0.0013	0.007	MM:NahG	17beta-methylestra-1,3,5(10)-trien-3-ol	C19 H26 O	270.198	9.15	down
5.809_414.1566	0.1685	0.0003	0.003	MM:NahG	NA	C18 H27 N2 O7 P	414.157	5.809	down
9.291_266.2246	0.1696	0.0003	0.003	MM:NahG	Hydroprene	C17 H30 O2	266.225	9.291	down
7.304_470.3976	0.1706	0.0003	0.0027	MM:NahG	3-(decanoyloxy)-2-hydroxypropyl pentadecanoate	C28 H54 O5	470.398	7.304	down
2.969_334.1739	0.1707	0.0019	0.0091	MM:NahG	NA	C14 H26 N2 O7	334.174	2.969	down
6.742_489.258	0.1711	0.0013	0.0069	MM:NahG	NA	C23 H39 N O10	489.258	6.742	down
7.387_561.3151	0.1718	0	0.0002	MM:NahG	NA	C27 H47 N O11	561.315	7.387	down
8.206_532.1406	0.1723	0.0004	0.0032	MM:NahG	Trichotomine	C30 H20 N4 O6	532.141	8.206	down
4.595_268.1425	0.173	0.0039	0.0141	MM:NahG	NA	C13 H20 N2 O4	268.142	4.595	down
0.638_881.6595	0.1739	0.0075	0.0219	MM:NahG	NA	C47 H99 N3 O3 S4	881.659	0.638	down
5.821_280.1073	0.174	0	0.0008	MM:NahG	Levosimendan	C14 H12 N6 O	280.107	5.821	down
7.589_396.2046	0.1752	0.002	0.0094	MM:NahG	Ethyl (4beta,8alpha,9r)-6'-methoxycinchonan-9-yl carbonate	C23 H28 N2 O4	396.205	7.589	down
9.902_683.5439	0.1757	0.0009	0.0057	MM:NahG	NA	C38 H73 N3 O7	683.544	9.902	down
7.754_156.1153	0.1773	0	0.0007	MM:NahG	4-hydroxynonenal	C9 H16 O2	156.115	7.754	down
9.458_484.2598	0.1781	0.0031	0.0121	MM:NahG	2-hydroxy-3-(phosphonooxy)propyl (4z,7z,10z,13z,16z)-4,7,10,13,16-docosapentaenoate	C25 H41 O7 P	484.26	9.458	down
7.685_339.1681	0.1783	0.0037	0.0136	MM:NahG	NA	C12 H30 N5 P S2	339.168	7.685	down
0.637_477.8291	0.1786	0.001	0.006	MM:NahG	NA	C8 H3 N2 O12 P S4	477.829	0.637	down
3.225_275.1005	0.1787	0.0007	0.0046	MM:NahG	Sarmentosin	C11 H17 N O7	275.101	3.225	down
5.809_430.1291	0.1797	0.003	0.0118	MM:NahG	NA	C21 H23 N2 O6 P	430.129	5.809	down
2.98_671.3003	0.181	0.0174	0.0399	MM:NahG	NA	C29 H45 N5 O13	671.3	2.98	down
9.959_360.3246	0.1811	0.0148	0.0356	MM:NahG	NA	C21 H44 O4	360.325	9.959	down
6.555_179.1313	0.1816	0	0.001	MM:NahG	Mexiletine	C11 H17 N O	179.131	6.555	down
6.843_156.1153	0.182	0.0057	0.0183	MM:NahG	4-hydroxynonenal	C9 H16 O2	156.115	6.843	down
5.109_271.1936	0.1823	0.0013	0.0072	MM:NahG	Cyclazocine	C18 H25 N O	271.194	5.109	down
9.937_636.5434	0.1831	0.0047	0.0159	MM:NahG	NA	C39 H68 N6 O	636.543	9.937	down
7.345_522.2449	0.1833	0.0005	0.0041	MM:NahG	Trilobolide	C27 H38 O10	522.245	7.345	down
9.798_696.5837	0.186	0.0113	0.0293	MM:NahG	NA	C41 H82 N2 O2 P2	696.584	9.798	down
6.583_200.084	0.1863	0.0001	0.0012	MM:NahG	Monobenzone	C13 H12 O2	200.084	6.583	down
4.079_135.0687	0.1871	0.0024	0.0103	MM:NahG	N-benzylformamide	C8 H9 N O	135.069	4.079	down
2.951_227.1272	0.188	0.0052	0.017	MM:NahG	NA	C10 H17 N3 O3	227.127	2.951	down
8.215_562.2214	0.1893	0.0102	0.0272	MM:NahG	NA	C18 H39 N6 O10 P S	562.221	8.215	down
9.558_365.2707	0.1894	0.019	0.0426	MM:NahG	NA	NA	365.271	9.558	down
8.781_441.3201	0.1895	0.0016	0.0083	MM:NahG	NA	C23 H43 N3 O5	441.32	8.781	down
4.48_145.053	0.19	0.0005	0.0038	MM:NahG	8-hydroxyquinoline	C9 H7 N O	145.053	4.48	down
10.2_404.165	0.1903	0.0181	0.041	MM:NahG	N-[(1s)-4-carbamimidamido-1-carboxybutyl]asparaginylaspartic acid	C14 H24 N6 O8	404.165	10.2	down
7.296_438.2257	0.1904	0.0074	0.0217	MM:NahG	NA	C23 H34 O8	438.226	7.296	down
9.689_334.2504	0.1905	0.0005	0.0037	MM:NahG	Tetrahydrodeoxycorticosterone	C21 H34 O3	334.25	9.689	down
0.635_241.9184	0.1921	0	0.0007	MM:NahG	NA	C4 H2 O8 S2	241.918	0.635	down
7.441_334.0729	0.1921	0.0008	0.0052	MM:NahG	NA	C13 H18 O8 S	334.073	7.441	down
9.384_473.3358	0.1926	0.0036	0.0135	MM:NahG	NA	C29 H49 N P2	473.336	9.384	down
9.64_304.1715	0.193	0.0017	0.0086	MM:NahG	NA	C15 H30 O2 P2	304.171	9.64	down
2.783_250.0591	0.1949	0.0175	0.04	MM:NahG	NA	C5 H11 N6 O4 P	250.059	2.783	down
4.605_102.0319	0.195	0	0.0006	MM:NahG	2-oxobutyric acid	C4 H6 O3	102.032	4.605	down
8.208_292.1197	0.1956	0.02	0.0442	MM:NahG	NA	C10 H20 N4 O4 S	292.12	8.208	down
4.602_270.0417	0.1957	0.0003	0.0031	MM:NahG	NA	C8 H14 O8 S	270.042	4.602	down
9.38_926.7189	0.1967	0.0033	0.0125	MM:NahG	NA	C46 H99 N6 O10 P	926.719	9.38	down
9.373_395.2803	0.1975	0.003	0.0118	MM:NahG	Sphingosine 1-phosphate (d19:1-p)	C19 H42 N O5 P	395.28	9.373	down
8.337_392.1403	0.1979	0.0011	0.0062	MM:NahG	Cloprednol	C21 H25 Cl O5	392.14	8.337	down
9.904_356.2027	0.1982	0.0001	0.0013	MM:NahG	Niaprazine	C20 H25 F N4 O	356.203	9.904	down
9.444_280.2015	0.1987	0.0004	0.0036	MM:NahG	NA	C13 H24 N6 O	280.202	9.444	down
4.494_219.0533	0.2001	0	0.001	MM:NahG	8-methoxykynurenic acid	C11 H9 N O4	219.053	4.494	down
7.344_500.2629	0.2001	0	0.0008	MM:NahG	NA	C25 H40 O10	500.263	7.344	down
0.648_864.6359	0.2005	0.0092	0.0253	MM:NahG	NA	C49 H100 O S5	864.636	0.648	down
6.173_386.2094	0.2005	0.0071	0.0212	MM:NahG	Anecortave	C23 H30 O5	386.209	6.173	down
7.416_547.3368	0.2011	0.0004	0.0036	MM:NahG	NA	C21 H50 N5 O9 P	547.337	7.416	down
8.744_378.2768	0.2012	0.0064	0.0197	MM:NahG	2-arachidonoylglycerol	C23 H38 O4	378.277	8.744	down
8.143_559.3358	0.2014	0.0045	0.0155	MM:NahG	NA	C28 H49 N O10	559.336	8.143	down
9.176_521.2084	0.2022	0.0061	0.019	MM:NahG	NA	C21 H44 Cl N O5 S3	521.208	9.176	down
2.783_106.0421	0.2033	0.0064	0.0196	MM:NahG	Benzaldehyde	C7 H6 O	106.042	2.783	down
5.32_260.0661	0.2033	0.0011	0.0064	MM:NahG	NA	C10 H8 N6 O3	260.066	5.32	down
9.237_823.5286	0.2033	0.0193	0.0431	MM:NahG	NA	C39 H78 N5 O9 P S	823.529	9.237	down
0.682_295.0589	0.2041	0	0.0002	MM:NahG	NA	C7 H15 N5 O4 P2	295.059	0.682	down
7.927_529.3263	0.2046	0.0004	0.0033	MM:NahG	NA	C22 H52 N5 O3 P S2	529.326	7.927	down
2.502_284.0757	0.2047	0.0001	0.0012	MM:NahG	Xanthosine	C10 H12 N4 O6	284.076	2.502	down
3.521_164.1317	0.2054	0.0001	0.0017	MM:NahG	2,5-diethyl-3,6-dimethylpyrazine	C10 H16 N2	164.132	3.521	down
10.057_507.3932	0.2057	0	0.0004	MM:NahG	NA	C31 H57 N S2	507.393	10.057	down
0.687_197.1169	0.206	0.0005	0.004	MM:NahG	Nitrilacarb	C9 H15 N3 O2	197.117	0.687	down
6.81_533.2846	0.2064	0.0003	0.0028	MM:NahG	NA	C26 H49 N O4 P2 S	533.285	6.81	down
7.734_214.1571	0.2064	0.0226	0.0487	MM:NahG	3-oxolauric acid	C12 H22 O3	214.157	7.734	down
8.001_682.3528	0.2064	0.0069	0.0207	MM:NahG	NA	C41 H51 N2 O5 P	682.353	8.001	down
8.232_575.3677	0.2064	0.0054	0.0176	MM:NahG	NA	C23 H54 N5 O9 P	575.368	8.232	down
7.341_517.2894	0.2068	0	0.0007	MM:NahG	NA	C25 H43 N O10	517.289	7.341	down
8.551_503.2424	0.2068	0.0003	0.0031	MM:NahG	NA	C25 H45 Cl N O P3	503.242	8.551	down
7.114_232.0991	0.2082	0.0019	0.0089	MM:NahG	Cryptolepine	C16 H12 N2	232.099	7.114	down
4.607_249.1578	0.2091	0.003	0.0119	MM:NahG	NA	NA	249.158	4.607	down
0.639_561.7902	0.2094	0.0023	0.01	MM:NahG	NA	C11 H2 Cl N2 O13 P3 S2	561.79	0.639	down
4.494_525.2794	0.2094	0.0102	0.0273	MM:NahG	NA	C23 H43 N O12	525.279	4.494	down
9.775_283.1936	0.2097	0.0084	0.0239	MM:NahG	Levallorphan	C19 H25 N O	283.194	9.775	down
0.639_325.8797	0.2118	0.0014	0.0074	MM:NahG	NA	C7 H5 O5 P3 S2	325.88	0.639	down
7.962_631.3564	0.2122	0.0001	0.0012	MM:NahG	NA	C42 H50 N O2 P	631.356	7.962	down
8.693_371.267	0.2125	0.0041	0.0146	MM:NahG	NA	C21 H33 N5 O	371.267	8.693	down
10.109_374.3396	0.2127	0.0032	0.0123	MM:NahG	NA	C22 H46 O4	374.34	10.109	down
1.093_153.0541	0.2128	0.0001	0.0019	MM:NahG	St2975000	C6 H7 N3 O2	153.054	1.093	down
9.231_442.2917	0.2128	0.0017	0.0084	MM:NahG	Ascorbyl stearate	C24 H42 O7	442.292	9.231	down
3.422_187.0848	0.2129	0	0.0007	MM:NahG	6-acetamido-2-oxohexanoic acid	C8 H13 N O4	187.085	3.422	down
8.233_619.393	0.2134	0.0003	0.0027	MM:NahG	NA	C29 H60 N5 O3 P3	619.393	8.233	down
6.098_269.1265	0.2139	0.003	0.0119	MM:NahG	Endralazine	C14 H15 N5 O	269.127	6.098	down
9.79_608.5122	0.214	0.022	0.0477	MM:NahG	NA	C37 H64 N6 O	608.512	9.79	down
3.799_237.1003	0.2145	0.0034	0.013	MM:NahG	Ethopabate	C12 H15 N O4	237.1	3.799	down
9.911_382.2486	0.2145	0.0216	0.0469	MM:NahG	NA	C21 H30 N6 O	382.249	9.911	down
0.642_645.7513	0.2151	0.0044	0.0153	MM:NahG	NA	C9 H2 Cl N4 O16 P3 S3	645.751	0.642	down
5.073_254.1266	0.2154	0.0011	0.0064	MM:NahG	Midodrine	C12 H18 N2 O4	254.127	5.073	down
6.759_240.1339	0.2155	0.0069	0.0208	MM:NahG	NA	C9 H16 N6 O2	240.134	6.759	down
9.351_411.275	0.2155	0.0005	0.0037	MM:NahG	NA	C21 H37 N3 O5	411.275	9.351	down
5.203_348.2573	0.2161	0.0007	0.005	MM:NahG	NA	C16 H38 N4 P2	348.257	5.203	down
6.624_160.0891	0.2169	0.0002	0.0025	MM:NahG	2-phenyl-4-pentenal	C11 H12 O	160.089	6.624	down
4.679_198.0896	0.2182	0.014	0.0342	MM:NahG	2-amino-3-methyl-3h-imidazo[4,5-f]quinoline	C11 H10 N4	198.09	4.679	down
7.506_533.248	0.2184	0.0022	0.0097	MM:NahG	NA	C23 H40 N3 O9 P	533.248	7.506	down
8.087_383.2671	0.2188	0.0002	0.0023	MM:NahG	3-hydroxy-5, 8-tetradecadiencarnitine	C21 H37 N O5	383.267	8.087	down
8.784_412.3417	0.2195	0.0002	0.0026	MM:NahG	NA	C22 H44 N4 O3	412.342	8.784	down
7.334_464.239	0.2197	0.0002	0.0021	MM:NahG	Testosterone glucuronide	C25 H36 O8	464.239	7.334	down
7.115_248.0714	0.221	0.0004	0.0034	MM:NahG	NA	C10 H16 O5 S	248.071	7.115	down
6.771_211.1688	0.2212	0.0049	0.0164	MM:NahG	NA	C11 H21 N3 O	211.169	6.771	down
8.6_246.1621	0.2216	0.0002	0.0022	MM:NahG	Geroquinol	C16 H22 O2	246.162	8.6	down
10.834_335.2182	0.222	0.0002	0.0024	MM:NahG	NA	NA	335.218	10.834	down
7.083_306.1467	0.2224	0.0077	0.0223	MM:NahG	Matricin	C17 H22 O5	306.147	7.083	down
4.921_284.1372	0.2225	0.0002	0.002	MM:NahG	NA	C13 H20 N2 O5	284.137	4.921	down
4.376_206.1058	0.2231	0.0001	0.0017	MM:NahG	2-ethyl-2-phenylmalonamide	C11 H14 N2 O2	206.106	4.376	down
6.91_271.1936	0.2231	0.0068	0.0206	MM:NahG	Cyclazocine	C18 H25 N O	271.194	6.91	down
9.289_234.1985	0.2237	0.0058	0.0185	MM:NahG	2,6-di-tert-butyl-4-ethylphenol	C16 H26 O	234.198	9.289	down
8.489_390.2384	0.2249	0.0023	0.0102	MM:NahG	NA	C18 H34 N2 O7	390.238	8.489	down
10.329_270.2556	0.2251	0.0035	0.013	MM:NahG	Margaric acid	C17 H34 O2	270.256	10.329	down
7.852_455.2521	0.2265	0.005	0.0166	MM:NahG	NA	C24 H41 N O3 S2	455.252	7.852	down
8.05_248.1413	0.2284	0.0117	0.03	MM:NahG	Amiloxate	C15 H20 O3	248.141	8.05	down
7.933_406.2358	0.2285	0.0032	0.0123	MM:NahG	16-acetoxy-17-methoxy-17-oxokauran-18-oic acid	C23 H34 O6	406.236	7.933	down
8.533_360.2663	0.2286	0.0006	0.0041	MM:NahG	Drostanolone propionate	C23 H36 O3	360.266	8.533	down
9.679_731.4365	0.2287	0.0011	0.0064	MM:NahG	NA	C35 H67 N5 O5 P2 S	731.437	9.679	down
7.599_487.2787	0.2292	0.0004	0.0034	MM:NahG	NA	C28 H43 N O2 P2	487.279	7.599	down
6.341_313.1525	0.2293	0.0016	0.0081	MM:NahG	NA	C15 H23 N O6	313.152	6.341	down
0.712_253.0119	0.2294	0.023	0.0494	MM:NahG	NA	C6 H12 N3 O2 P S2	253.012	0.712	down
7.845_264.1726	0.2299	0.0131	0.0325	MM:NahG	Methyl 3,5-ditert-butyl-4-hydroxybenzoate	C16 H24 O3	264.173	7.845	down
7.955_572.32	0.2299	0.001	0.006	MM:NahG	NA	C29 H48 O11	572.32	7.955	down
3.42_351.1528	0.2304	0.0001	0.0016	MM:NahG	5460894	C15 H21 N5 O5	351.153	3.42	down
5.122_349.2099	0.2316	0.0011	0.0065	MM:NahG	NA	C17 H35 N O2 S2	349.21	5.122	down
7.957_589.3467	0.2316	0.0008	0.0052	MM:NahG	NA	C30 H47 N5 O7	589.347	7.957	down
2.5_152.0337	0.232	0.0002	0.0024	MM:NahG	Xanthine	C5 H4 N4 O2	152.034	2.5	down
9.695_940.7317	0.232	0.0044	0.0153	MM:NahG	NA	NA	940.732	9.695	down
6.341_318.1078	0.2331	0.0012	0.0068	MM:NahG	NA	C12 H18 N2 O8	318.108	6.341	down
0.69_290.9678	0.2335	0.008	0.023	MM:NahG	NA	C3 H8 Cl N5 O5 P2	290.968	0.69	down
7.306_398.3548	0.2336	0.0149	0.0356	MM:NahG	24-methylenecholesterol	C28 H46 O	398.355	7.306	down
4.605_204.1001	0.2347	0.0002	0.0021	MM:NahG	Diethyl (2r,3r)-2-hydroxy-3-methylsuccinate	C9 H16 O5	204.1	4.605	down
7.468_230.1156	0.2348	0.0013	0.007	MM:NahG	3448	C12 H22 S2	230.116	7.468	down
5.31_166.0269	0.2358	0	0.0001	MM:NahG	Phthalic acid	C8 H6 O4	166.027	5.31	down
8.373_319.2722	0.2366	0.0155	0.0366	MM:NahG	NA	C17 H37 N O4	319.272	8.373	down
8_348.1933	0.2374	0.0057	0.0183	MM:NahG	Gibberellin a53	C20 H28 O5	348.193	8	down
0.645_729.7125	0.2377	0.0114	0.0295	MM:NahG	NA	C15 H6 Cl O16 P3 S5	729.712	0.645	down
1.915_267.0968	0.2377	0.0033	0.0128	MM:NahG	Adenosine	C10 H13 N5 O4	267.097	1.915	down
0.637_173.9312	0.2386	0.0005	0.0041	MM:NahG	NA	NA	173.931	0.637	down
8.104_318.2193	0.2386	0.0148	0.0355	MM:NahG	Steviol	C20 H30 O3	318.219	8.104	down
5.103_363.2409	0.239	0.0004	0.0032	MM:NahG	Cardiopetalidine	C21 H33 N O4	363.241	5.103	down
9.769_695.4289	0.2392	0.0093	0.0257	MM:NahG	NA	C36 H62 N3 O8 P	695.429	9.769	down
8.088_227.1523	0.2397	0.0009	0.0056	MM:NahG	NA	C12 H21 N O3	227.152	8.088	down
9.095_467.3015	0.2402	0.0024	0.0103	MM:NahG	Buprenorphine	C29 H41 N O4	467.301	9.095	down
4.557_138.0684	0.2407	0.0014	0.0072	MM:NahG	3-acetyl-2,5-dimethylfuran	C8 H10 O2	138.068	4.557	down
4.804_284.1372	0.2409	0.0008	0.005	MM:NahG	NA	C13 H20 N2 O5	284.137	4.804	down
7.063_348.2776	0.2409	0.0001	0.0012	MM:NahG	NA	C21 H36 N2 O2	348.278	7.063	down
10.148_336.2643	0.241	0	0.001	MM:NahG	NA	C15 H37 N4 O2 P	336.264	10.148	down
7.927_534.2817	0.2412	0.0066	0.0202	MM:NahG	Erisimin	C29 H42 O9	534.282	7.927	down
0.644_409.8412	0.2413	0.0018	0.0087	MM:NahG	NA	C6 H9 N2 O3 P3 S5	409.841	0.644	down
7.715_278.1042	0.2414	0.008	0.0229	MM:NahG	NA	C9 H18 N4 O4 S	278.104	7.715	down
2.563_187.1576	0.2419	0	0.0004	MM:NahG	Dl-decyline	C10 H21 N O2	187.158	2.563	down
7.942_268.1576	0.2422	0.0008	0.0052	MM:NahG	Michler's ketone	C17 H20 N2 O	268.158	7.942	down
8.108_471.2835	0.2425	0.0061	0.0191	MM:NahG	NA	C27 H42 N3 P S	471.284	8.108	down
6.425_179.1313	0.2426	0.0085	0.0241	MM:NahG	Mexiletine	C11 H17 N O	179.131	6.425	down
10.201_383.2359	0.2432	0.0021	0.0094	MM:NahG	NA	C18 H35 N5 P2	383.236	10.201	down
1.721_201.1368	0.2433	0.0148	0.0356	MM:NahG	Capryloylglycine	C10 H19 N O3	201.137	1.721	down
9.246_404.1191	0.2433	0.0178	0.0405	MM:NahG	Sulfinpyrazone	C23 H20 N2 O3 S	404.119	9.246	down
7.91_490.2549	0.2443	0.0089	0.0248	MM:NahG	NA	C31 H40 O P2	490.255	7.91	down
4.977_369.1552	0.2448	0.0001	0.0017	MM:NahG	NA	C16 H23 N3 O7	369.155	4.977	down
8.475_231.1625	0.2461	0.0001	0.0016	MM:NahG	Eptazocine	C15 H21 N O	231.162	8.475	down
7.841_240.0676	0.2464	0.0048	0.0162	MM:NahG	1-(propyldisulfanyl)-1-(propylsulfinyl)propane	C9 H20 O S3	240.068	7.841	down
8.078_316.2038	0.247	0.0067	0.0203	MM:NahG	Mfcd00065806	C20 H28 O3	316.204	8.078	down
4.657_190.0997	0.2471	0	0.0007	MM:NahG	Butylphthalide	C12 H14 O2	190.1	4.657	down
8.26_383.3037	0.2476	0.0088	0.0245	MM:NahG	NA	NA	383.304	8.26	down
11.622_741.5665	0.2479	0.0074	0.0217	MM:NahG	1-(1z-hexadecenyl)-2-(9z,12z-octadecadienoyl)-sn-glycero-3-phosphocholine	C42 H80 N O7 P	741.567	11.622	down
4.865_387.1923	0.2482	0.0203	0.0446	MM:NahG	Terazosin	C19 H25 N5 O4	387.192	4.865	down
8.409_376.2611	0.2483	0.0004	0.0032	MM:NahG	3beta,17beta-diacetoxy-5alpha-androstane	C23 H36 O4	376.261	8.409	down
[truncated: 2,990 more rows]
