# Supplementary material for: Plant Disease Resistance-Related Pathways Recruit Beneficial Bacteria by Remodeling Root Exudates upon Bacillus cereus AR156 Treatment
Source: Microbiol Spectr. 2023 Feb 14;11(2):e03611-22. doi: 10.1128/spectrum.03611-22 (PMC10100852; doi:10.1128/spectrum.03611-22)
Supplement: Supplemental file 3 — Table S3. Download spectrum.03611-22-s0003.xlsx, XLSX file, 1.0 MB [file spectrum.03611-22-s0003.xlsx]

## Sheet: Sheet1
Compound.ID	ratio	t.test_p.value	t.test_p.value_BHcorrect	sample	LCplatform	Name	Formula	Molecular.Weight	Actual.RT	KEGG.ID	ID	HMDB.ID	DeltaMass..Da.	DeltaMass..ppm.	mzVault.Best.Match	mzCloud.Best.Match	ChemSpider.Results	level	Super.class	Class	Sub.class	Family	Pathway	label
0.607_242.0096	0.296	0.0015	0.0035	CM:Def	C18:neg	NA	C6 H10 O8 S	242.01	0.607	NA	NA	NA	NA	NA	NA	NA	0	level5	NA	NA	NA	NA	NA	down
0.607_256.0251	0.4701	0.004	0.0077	CM:Def	C18:neg	NA	C7 H12 O8 S	256.025	0.607	NA	NA	NA	NA	NA	NA	NA	0	level5	NA	NA	NA	NA	NA	down
0.608_197.9834	0.4395	0.0008	0.0021	CM:Def	C18:neg	2-sulfosuccinic acid	C4 H6 O7 S	197.983	0.608	null	S19950	HMDB0040585	-1e-04	-0.3628	NA	NA	1	level4	Lipids and lipid-like molecules	Fatty Acyls	Fatty acids and conjugates	Fatty acyls[FA]	NA	down
0.629_223.9989	0.4595	0.0042	0.0081	CM:Def	C18:neg	NA	C6 H8 O7 S	223.999	0.629	NA	NA	NA	NA	NA	NA	NA	0	level5	NA	NA	NA	NA	NA	down
0.633_168.0092	0.4884	0.0015	0.0034	CM:Def	C18:neg	Zoxazolamine	C7 H5 Cl N2 O	168.009	0.633	NA	S5878	NA	2e-04	1.0233	NA	NA	1	level4	NA	NA	NA	NA	NA	down
0.637_181.9885	0.4515	0	0.0003	CM:Def	C18:neg	(e)-1-methyldisulfanyl-3-methylsulfinyl-prop-1-ene	C5 H10 O S3	181.988	0.637	null	S8389927	HMDB0032124	-9e-04	-4.9072	NA	NA	1	level4	NA	NA	NA	NA	NA	down
0.638_159.9858	0.4304	0.0002	0.0008	CM:Def	C18:neg	NA	C H4 O9	159.986	0.638	NA	NA	NA	NA	NA	NA	NA	0	level5	NA	NA	NA	NA	NA	down
0.639_354.0039	0.2445	0.0183	0.0282	CM:Def	C18:neg	NA	C10 H15 Cl N4 O2 S3	354.004	0.639	NA	NA	NA	NA	NA	NA	NA	0	level5	NA	NA	NA	NA	NA	down
0.64_292.0903	0.0913	0.0112	0.0185	CM:Def	C18:neg	Ethylenediaminetetraacetic acid	C10 H16 N2 O8	292.09	0.64	C00284	S5826	HMDB0015109	-3e-04	-1.1288	NA	NA	1	level4	Organic acids and derivatives	Carboxylic acids and derivatives	Tetracarboxylic acids and derivatives	Organic acids	NULL	down
0.641_330.0374	0.1287	0	0.0002	CM:Def	C18:neg	3',5'-cyclic imp	C10 H11 N4 O7 P	330.037	0.641	NA	S18004	NA	9e-04	2.5863	NA	NA	2	level4	NA	NA	NA	NA	NA	down
0.643_110.0368	0.1546	0.0015	0.0036	CM:Def	C18:neg	Hydroquinone	C6 H6 O2	110.037	0.643	C00530	S764	HMDB0002434	0	-0.0675	NA	NA	7	level4	Benzenoids	Phenols	Benzenediols	Phenols and derivatives	map00350 Tyrosine metabolism; map01100 Metabolic pathways;	down
0.675_210.9562	0.1353	0.0001	0.0004	CM:Def	C18:neg	NA	C H2 N5 O4 P S	210.956	0.675	NA	NA	NA	NA	NA	NA	NA	0	level5	NA	NA	NA	NA	NA	down
0.678_540.7332	0.4629	0.0031	0.0063	CM:Def	C18:neg	NA	C H2 Cl N O18 P2 S4	540.733	0.678	NA	NA	NA	NA	NA	NA	NA	0	level5	NA	NA	NA	NA	NA	down
0.682_450.8274	0.4771	0.0256	0.0378	CM:Def	C18:neg	NA	C2 H Cl N3 O16 P3	450.827	0.682	NA	NA	NA	NA	NA	NA	NA	0	level5	NA	NA	NA	NA	NA	down
0.682_466.8014	0.317	0	0.0001	CM:Def	C18:neg	NA	C4 H8 N O9 P3 S5	466.801	0.682	NA	NA	NA	NA	NA	NA	NA	0	level5	NA	NA	NA	NA	NA	down
0.682_567.7536	0.2236	0.0001	0.0005	CM:Def	C18:neg	NA	C2 H4 Cl N2 O18 P3 S3	567.754	0.682	NA	NA	NA	NA	NA	NA	NA	0	level5	NA	NA	NA	NA	NA	down
0.683_264.8982	0.4957	0	0.0001	CM:Def	C18:neg	NA	NA	264.898	0.683	NA	NA	NA	NA	NA	NA	NA	0	level5	NA	NA	NA	NA	NA	down
0.683_349.8761	0.3325	0	0	CM:Def	C18:neg	NA	C2 H6 Cl O12 P3	349.876	0.683	NA	NA	NA	NA	NA	NA	NA	0	level5	NA	NA	NA	NA	NA	down
0.684_332.8859	0.4597	0.0007	0.0019	CM:Def	C18:neg	NA	C4 H5 N3 O5 P2 S3	332.886	0.684	NA	NA	NA	NA	NA	NA	NA	0	level5	NA	NA	NA	NA	NA	down
0.685_416.8471	0.4701	0.0008	0.0021	CM:Def	C18:neg	NA	C3 H2 Cl N3 O13 P2 S	416.847	0.685	NA	NA	NA	NA	NA	NA	NA	0	level5	NA	NA	NA	NA	NA	down
0.686_533.7719	0.3797	0.0063	0.0115	CM:Def	C18:neg	NA	C3 H5 Cl N2 O15 P2 S4	533.772	0.686	NA	NA	NA	NA	NA	NA	NA	0	level5	NA	NA	NA	NA	NA	down
0.688_500.8084	0.4081	0.0003	0.0009	CM:Def	C18:neg	NA	C2 H3 Cl N3 O17 P3 S	500.808	0.688	NA	NA	NA	NA	NA	NA	NA	0	level5	NA	NA	NA	NA	NA	down
0.699_499.792	0.4081	0.0143	0.0228	CM:Def	C18:neg	NA	C4 H3 Cl O18 P2 S2	499.792	0.699	NA	NA	NA	NA	NA	NA	NA	0	level5	NA	NA	NA	NA	NA	down
0.722_388.1215	0.4291	0.0024	0.0051	CM:Def	C18:neg	NA	C13 H24 O13	388.122	0.722	NA	NA	NA	NA	NA	NA	NA	0	level5	NA	NA	NA	NA	NA	down
0.73_219.1468	0.137	0.0005	0.0015	CM:Def	C18:neg	Miglustat	C10 H21 N O4	219.147	0.73	null	S46764	HMDB0014563	-2e-04	-1.0702	NA	NA	1	level4	NA	NA	NA	NA	NA	down
0.735_84.0436	0.2075	0.0001	0.0004	CM:Def	C18:neg	Amitrole	C2 H4 N4	84.0436	0.735	NA	S1577	NA	0	-0.0769	NA	NA	1	level4	NA	NA	NA	NA	NA	down
0.744_290.1474	0.4763	0.0002	0.0007	CM:Def	C18:neg	NA	C12 H22 N2 O6	290.147	0.744	NA	NA	NA	NA	NA	NA	NA	0	level5	NA	NA	NA	NA	NA	down
1.236_353.1433	0.2463	0.0062	0.0113	CM:Def	C18:neg	NA	C12 H23 N3 O9	353.143	1.236	NA	NA	NA	NA	NA	NA	NA	0	level5	NA	NA	NA	NA	NA	down
1.928_243.9805	0.3385	0.0115	0.0188	CM:Def	C18:neg	NA	C6 H9 Cl O6 S	243.981	1.928	NA	NA	NA	NA	NA	NA	NA	0	level5	NA	NA	NA	NA	NA	down
10.024_345.2879	0.1906	0.0009	0.0024	CM:Def	C18:neg	NA	C19 H39 N O4	345.288	10.024	NA	NA	NA	NA	NA	NA	NA	0	level5	NA	NA	NA	NA	NA	down
10.03_552.2009	0.0268	0.0024	0.0052	CM:Def	C18:neg	NA	C22 H47 Cl O5 P2 S2	552.201	10.03	NA	NA	NA	NA	NA	NA	NA	0	level5	NA	NA	NA	NA	NA	down
10.032_550.2043	0.0168	0.0003	0.0011	CM:Def	C18:neg	Eucommin a	C27 H34 O12	550.204	10.032	NA	S391153	NA	-7e-04	-1.32	NA	NA	1	level4	NA	NA	NA	NA	NA	down
10.055_324.2663	0.0965	0	0	CM:Def	C18:neg	(11s,12e,14z)-11-hydroxy-12,14-icosadienoic acid	C20 H36 O3	324.266	10.055	NA	S4445831	NA	-1e-04	-0.37	NA	NA	5	level4	NA	NA	NA	NA	NA	down
10.068_516.2437	0.0453	0.0001	0.0004	CM:Def	C18:neg	NA	C24 H43 N2 O4 P3	516.244	10.068	NA	NA	NA	NA	NA	NA	NA	0	level5	NA	NA	NA	NA	NA	down
10.069_546.254	0.085	0	0.0001	CM:Def	C18:neg	NA	C26 H41 N6 O P3	546.254	10.069	NA	NA	NA	NA	NA	NA	NA	0	level5	NA	NA	NA	NA	NA	down
10.077_392.2234	0.3394	0.0001	0.0004	CM:Def	C18:neg	Spiro[8-azoniabicyclo[3.2.1]octane-8,1'-azolidin-1-ium]-3-yl 2-hydroxy-2,2-diphenyl-acetate	C25 H30 N O3	392.223	10.077	null	S5394	HMDB0014354	8e-04	2.0835	NA	NA	2	level4	Benzenoids	Benzene and substituted derivatives	Diphenylmethanes	Benzene and derivatives	NA	down
10.127_398.2433	0.0565	0.0147	0.0233	CM:Def	C18:neg	Kj9800000	C18 H39 O7 P	398.243	10.127	NA	S6292	NA	-1e-04	-0.178	NA	NA	1	level4	NA	NA	NA	NA	NA	down
10.131_330.2559	0.2143	0.0002	0.0008	CM:Def	C18:neg	Ethyl eicosapentaenoic acid	C22 H34 O2	330.256	10.131	C16184	S8007147	HMDB0039530	0	0.052	NA	NA	19	level4	Lipids and lipid-like molecules	Fatty Acyls	Fatty acid esters	Fatty acyls[FA]	NULL	down
10.142_524.2931	0.2032	0	0.0003	CM:Def	C18:neg	NA	C26 H49 Cl O6 S	524.293	10.142	NA	NA	NA	NA	NA	NA	NA	0	level5	NA	NA	NA	NA	NA	down
10.142_552.2198	0.0382	0.0001	0.0005	CM:Def	C18:neg	NA	C21 H37 N4 O11 P	552.22	10.142	NA	NA	NA	NA	NA	NA	NA	0	level5	NA	NA	NA	NA	NA	down
10.143_554.2166	0.0522	0.0008	0.0021	CM:Def	C18:neg	Lappaol c	C30 H34 O10	554.217	10.143	NA	S30791595	NA	0.0014	2.4704	NA	NA	1	level4	NA	NA	NA	NA	NA	down
10.159_306.2557	0.444	0.0001	0.0003	CM:Def	C18:neg	8z,11z,14z-eicosatrienoic acid	C20 H34 O2	306.256	10.159	C03242	MReference-349	HMDB0002925	-2e-04	-0.6205	NA	82.2	26	level2	FA Fatty acyls	FA01 Fatty Acids and Conjugates	FA0103 Unsaturated fatty acids	Fatty acyls[FA]	map00591 Linoleic acid metabolism; map01040 Biosynthesis of unsaturated fatty acids; map01100 Metabolic pathways;	down
10.177_476.3529	0.0994	0.0001	0.0003	CM:Def	C18:neg	NA	C27 H48 N4 O S	476.353	10.177	NA	NA	NA	NA	NA	NA	NA	0	level5	NA	NA	NA	NA	NA	down
10.19_472.2354	0.3379	0.0038	0.0074	CM:Def	C18:neg	Linagliptin	C25 H28 N8 O2	472.235	10.19	NA	S8271879	NA	0.0019	3.9451	NA	NA	1	level4	NA	NA	NA	NA	NA	down
10.192_480.2671	0.0333	0.0007	0.0021	CM:Def	C18:neg	Clocapramine	C28 H37 Cl N4 O	480.267	10.192	NA	S2691	NA	0.0015	3.1107	NA	NA	1	level4	NA	NA	NA	NA	NA	down
10.195_366.2534	0.1932	0	0.0001	CM:Def	C18:neg	NA	C21 H30 N6	366.253	10.195	NA	NA	NA	NA	NA	NA	NA	0	level5	NA	NA	NA	NA	NA	down
10.2_668.5409	0.0357	0.0002	0.0008	CM:Def	C18:neg	1-stearoyl-2-(4z,7z,10z,13z,16z,19z)-docosahexaenoyl-sn-glycerol	C43 H72 O5	668.541	10.2	null	S7822831	HMDB0007179	0.0029	4.3432	NA	NA	45	level4	Lipids and lipid-like molecules	Glycerolipids	Diradylglycerols	Glycerolipids[GL]	NA	down
10.21_456.3599	0.4186	0	0.0002	CM:Def	C18:neg	Ursolic acid	C30 H48 O3	456.36	10.21	C08988	MReference-771	HMDB0002395	-4e-04	-0.9681	NA	90.8	29	level2	Terpenoids	Triterpenoids (C30)	Ursanes	Terpenoids	NULL	down
10.212_402.2981	0.1785	0.0123	0.02	CM:Def	C18:neg	3,6-anhydro-1-o-palmitoylhexitol	C22 H42 O6	402.298	10.212	null	S3336019	HMDB0029887	-1e-04	-0.1996	NA	NA	2	level4	Lipids and lipid-like molecules	Fatty Acyls	Fatty acid esters	Fatty acyls[FA]	NA	down
10.219_494.2826	0.0252	0.0001	0.0006	CM:Def	C18:neg	NA	C25 H47 Cl O5 S	494.283	10.219	NA	NA	NA	NA	NA	NA	NA	0	level5	NA	NA	NA	NA	NA	down
10.219_698.2832	0.4602	0.0032	0.0065	CM:Def	C18:neg	NA	C33 H53 N2 O6 P3 S	698.283	10.219	NA	NA	NA	NA	NA	NA	NA	0	level5	NA	NA	NA	NA	NA	down
10.227_342.2768	0.3598	0.0003	0.0009	CM:Def	C18:neg	Icosanedioic acid	C20 H38 O4	342.277	10.227	NA	S68030	NA	-2e-04	-0.5892	NA	NA	1	level4	NA	NA	NA	NA	NA	down
10.227_560.2708	0.0712	0	0	CM:Def	C18:neg	Geldanamycin	C29 H40 N2 O9	560.271	10.227	NA	S10272739	NA	-0.0026	-4.625	NA	NA	2	level4	NA	NA	NA	NA	NA	down
10.229_688.2544	0.2406	0.0088	0.0151	CM:Def	C18:neg	NA	C29 H46 Cl N6 O7 P S	688.254	10.229	NA	NA	NA	NA	NA	NA	NA	0	level5	NA	NA	NA	NA	NA	down
10.236_715.273	0.2461	0.0166	0.0259	CM:Def	C18:neg	NA	C33 H41 N5 O13	715.273	10.236	NA	NA	NA	NA	NA	NA	NA	0	level5	NA	NA	NA	NA	NA	down
10.239_514.2278	0.0048	0.0013	0.0031	CM:Def	C18:neg	Sobuzoxane	C22 H34 N4 O10	514.228	10.239	NA	S5043	NA	3e-04	0.6164	NA	NA	1	level4	NA	NA	NA	NA	NA	down
10.307_580.2525	0.06	0	0.0001	CM:Def	C18:neg	NA	NA	580.253	10.307	NA	NA	NA	NA	NA	NA	NA	0	level5	NA	NA	NA	NA	NA	down
10.307_610.2643	0.0667	0	0	CM:Def	C18:neg	NA	C31 H48 O6 P2 S	610.264	10.307	NA	NA	NA	NA	NA	NA	NA	0	level5	NA	NA	NA	NA	NA	down
10.308_612.2611	0.067	0	0	CM:Def	C18:neg	NA	C26 H51 Cl N4 O2 P2 S2	612.261	10.308	NA	NA	NA	NA	NA	NA	NA	0	level5	NA	NA	NA	NA	NA	down
10.309_414.3818	0.0491	0.0017	0.0038	CM:Def	C18:neg	NA	C24 H50 N2 O3	414.382	10.309	NA	NA	NA	NA	NA	NA	NA	0	level5	NA	NA	NA	NA	NA	down
10.31_582.2493	0.0638	0	0	CM:Def	C18:neg	Azelnidipine	C33 H34 N4 O6	582.249	10.31	NA	S59352	NA	0.0014	2.4503	NA	NA	4	level4	NA	NA	NA	NA	NA	down
10.312_460.3872	0.0501	0.0016	0.0037	CM:Def	C18:neg	NA	C25 H52 N2 O5	460.387	10.312	NA	NA	NA	NA	NA	NA	NA	0	level5	NA	NA	NA	NA	NA	down
10.316_477.3773	0.0555	0.0012	0.0031	CM:Def	C18:neg	NA	C24 H51 N3 O6	477.377	10.316	NA	NA	NA	NA	NA	NA	NA	0	level5	NA	NA	NA	NA	NA	down
10.317_450.3585	0.0498	0.0018	0.004	CM:Def	C18:neg	NA	C24 H51 Cl N2 O3	450.358	10.317	NA	NA	NA	NA	NA	NA	NA	0	level5	NA	NA	NA	NA	NA	down
10.332_332.2714	0.2592	0.0001	0.0006	CM:Def	C18:neg	(7e,10e,13e,16e)-7,10,13,16-docosatetraenoic acid	C22 H36 O2	332.271	10.332	NA	S4445971	NA	-2e-04	-0.4945	NA	NA	11	level4	NA	NA	NA	NA	NA	down
10.343_550.2043	0.0023	0.0003	0.001	CM:Def	C18:neg	Eucommin a	C27 H34 O12	550.204	10.343	NA	S391153	NA	-7e-04	-1.2811	NA	NA	1	level4	NA	NA	NA	NA	NA	down
10.363_452.3499	0.2224	0.0002	0.0007	CM:Def	C18:neg	5alpha-cyprinol	C27 H48 O5	452.35	10.363	NA	S141174	NA	-3e-04	-0.5882	NA	NA	23	level4	NA	NA	NA	NA	NA	down
10.406_404.269	0.0478	0.0027	0.0057	CM:Def	C18:neg	Eliglustat	C23 H36 N2 O4	404.269	10.406	NA	S28475348	NA	0.0015	3.7044	NA	NA	1	level4	NA	NA	NA	NA	NA	down
10.425_417.3452	0.2326	0	0	CM:Def	C18:neg	NA	C23 H47 N O5	417.345	10.425	NA	NA	NA	NA	NA	NA	NA	0	level5	NA	NA	NA	NA	NA	down
10.426_407.3165	0.2458	0	0	CM:Def	C18:neg	Miltefosine	C21 H46 N O4 P	407.317	10.426	NA	S3473	NA	0	0.087	NA	NA	1	level4	NA	NA	NA	NA	NA	down
10.512_596.265	0.0693	0	0	CM:Def	C18:neg	Phytochlorin	C34 H36 N4 O6	596.265	10.512	null	S21258230	HMDB0059948	0.0015	2.4861	NA	NA	1	level4	Organoheterocyclic compounds	Tetrapyrroles and derivatives	Chlorins	Chlorins	NA	down
10.513_594.2679	0.0748	0	0	CM:Def	C18:neg	NA	C33 H45 N2 O2 P3	594.268	10.513	NA	NA	NA	NA	NA	NA	NA	0	level5	NA	NA	NA	NA	NA	down
10.516_373.319	0.2506	0.0001	0.0003	CM:Def	C18:neg	NA	C21 H43 N O4	373.319	10.516	NA	NA	NA	NA	NA	NA	NA	0	level5	NA	NA	NA	NA	NA	down
10.533_465.3215	0.1821	0	0	CM:Def	C18:neg	NA	C23 H48 N O6 P	465.322	10.533	NA	NA	NA	NA	NA	NA	NA	0	level5	NA	NA	NA	NA	NA	down
10.564_448.3397	0.3294	0.0022	0.0047	CM:Def	C18:neg	NA	C25 H44 N4 O3	448.34	10.564	NA	NA	NA	NA	NA	NA	NA	0	level5	NA	NA	NA	NA	NA	down
10.735_724.6047	0.2008	0.0029	0.006	CM:Def	C18:neg	NA	C41 H80 N4 O6	724.605	10.735	NA	NA	NA	NA	NA	NA	NA	0	level5	NA	NA	NA	NA	NA	down
10.738_394.2848	0.3474	0.0049	0.0092	CM:Def	C18:neg	NA	C22 H39 Cl N4	394.285	10.738	NA	NA	NA	NA	NA	NA	NA	0	level5	NA	NA	NA	NA	NA	down
10.743_404.3135	0.3454	0.0044	0.0084	CM:Def	C18:neg	NA	C23 H40 N4 O2	404.313	10.743	NA	NA	NA	NA	NA	NA	NA	0	level5	NA	NA	NA	NA	NA	down
10.799_544.2744	0.1211	0.0003	0.001	CM:Def	C18:neg	NA	C28 H40 N4 O5 S	544.274	10.799	NA	NA	NA	NA	NA	NA	NA	0	level5	NA	NA	NA	NA	NA	down
11.134_492.327	0.408	0.0001	0.0004	CM:Def	C18:neg	NA	C29 H48 O4 S	492.327	11.134	NA	NA	NA	NA	NA	NA	NA	0	level5	NA	NA	NA	NA	NA	down
11.376_589.4376	0.3492	0.0028	0.0059	CM:Def	C18:neg	NA	C33 H59 N5 O2 S	589.438	11.376	NA	NA	NA	NA	NA	NA	NA	0	level5	NA	NA	NA	NA	NA	down
11.638_494.3425	0.3737	0	0.0002	CM:Def	C18:neg	N,n-dimethyl-2-{2-[(1s,9r,10s,15r,16r)-12,14,14,19-tetramethyl-8,19-diazapentacyclo[7.7.3.0~1,9~.0~2,7~.0~10,15~]nonadeca-2,4,6,11-tetraen-16-yl]-1h-indol-3-yl}ethanamine	C33 H42 N4	494.342	11.638	NA	S390551	NA	0.0015	3.0801	NA	NA	1	level4	NA	NA	NA	NA	NA	down
11.777_578.4218	0.3707	0	0.0003	CM:Def	C18:neg	NA	C30 H63 N2 O4 P S	578.422	11.777	NA	NA	NA	NA	NA	NA	NA	0	level5	NA	NA	NA	NA	NA	down
2.062_219.8627	0.4443	0.0002	0.0007	CM:Def	C18:neg	NA	NA	219.863	2.062	NA	NA	NA	NA	NA	NA	NA	0	level5	NA	NA	NA	NA	NA	down
2.063_221.8598	0.4597	0.015	0.0238	CM:Def	C18:neg	NA	NA	221.86	2.063	NA	NA	NA	NA	NA	NA	NA	0	level5	NA	NA	NA	NA	NA	down
2.311_279.9572	0.0616	0	0.0001	CM:Def	C18:neg	NA	C6 H7 N2 O5 P3	279.957	2.311	NA	NA	NA	NA	NA	NA	NA	0	level5	NA	NA	NA	NA	NA	down
2.395_246.1002	0.3428	0.0087	0.0149	CM:Def	C18:neg	N-acetyl-dl-tryptophan	C13 H14 N2 O3	246.1	2.395	NA	MReference-814	NA	-3e-04	-1.0359	84.6	84.7	6	level2	NA	NA	NA	NA	NA	down
2.497_219.0297	0.1221	0.0011	0.0028	CM:Def	C18:neg	NA	C8 H10 Cl N O4	219.03	2.497	NA	NA	NA	NA	NA	NA	NA	0	level5	NA	NA	NA	NA	NA	down
2.662_182.0328	0.3328	0.008	0.014	CM:Def	C18:neg	2,4-dinitrotoluene	C7 H6 N2 O4	182.033	2.662	NA	S8150	NA	0	0.2637	NA	NA	5	level4	NA	NA	NA	NA	NA	down
2.832_162.0892	0.4263	0.0002	0.0007	CM:Def	C18:neg	Cymarose	C7 H14 O4	162.089	2.832	NA	S390151	NA	0	0.0463	NA	NA	3	level4	NA	NA	NA	NA	NA	down
2.886_133.0562	0.3615	0.0094	0.016	CM:Def	C18:neg	(1e)-n-hydroxy-4-(methylsulfanyl)-1-butanimine	C5 H11 N O S	133.056	2.886	NA	S24784893	NA	0	0.1394	NA	NA	1	level4	NA	NA	NA	NA	NA	down
2.889_181.0231	0.4183	0.019	0.0291	CM:Def	C18:neg	NA	C5 H11 N O2 S2	181.023	2.889	NA	NA	NA	NA	NA	NA	NA	0	level5	NA	NA	NA	NA	NA	down
2.903_358.0867	0.423	0.0177	0.0274	CM:Def	C18:neg	4-[(1e,3e)-5-oxo-7-phenyl-1,3-heptadien-1-yl]phenyl hydrogen sulfate	C19 H18 O5 S	358.087	2.903	NA	S74853496	NA	-8e-04	-2.1603	NA	NA	6	level4	NA	NA	NA	NA	NA	down
2.999_283.0913	0.03	0.0009	0.0024	CM:Def	C18:neg	Guanosine	C10 H13 N5 O5	283.091	2.999	C00387	MReference-1228	HMDB0000133	-3e-04	-1.1162	36.5	72.4	3	level2	Nucleic acids	Nucleosides [Fig]	Ribonucleosides	Nucleic acids	map00230 Purine metabolism; map01100 Metabolic pathways;	down
3.036_268.1307	0.311	0.024	0.0358	CM:Def	C18:neg	2-(2-carboxyethyl)-4-methyl-5-pentyl-3-furoic acid	C14 H20 O5	268.131	3.036	null	S168762	HMDB0061643	-3e-04	-1.3043	NA	NA	2	level4	Lipids and lipid-like molecules	Fatty Acyls	Fatty acids and conjugates	Fatty acyls[FA]	NA	down
3.113_317.0898	0.3218	0.0059	0.0108	CM:Def	C18:neg	NA	C16 H15 N O6	317.09	3.113	NA	NA	NA	NA	NA	NA	NA	0	level5	NA	NA	NA	NA	NA	down
3.122_281.0452	0.4927	0.0046	0.0087	CM:Def	C18:neg	NA	C13 H12 Cl N O4	281.045	3.122	NA	NA	NA	NA	NA	NA	NA	0	level5	NA	NA	NA	NA	NA	down
3.191_266.1151	0.357	0.0038	0.0075	CM:Def	C18:neg	(2z)-3-(3,4,5-trimethoxyphenyl)-2-propen-1-yl acetate	C14 H18 O5	266.115	3.191	null	S30777517	HMDB0040891	-3e-04	-1.2756	NA	NA	7	level4	Benzenoids	Phenol ethers	Anisoles	Benzene and derivatives	NA	down
3.205_317.0898	0.2186	0.0105	0.0175	CM:Def	C18:neg	NA	C16 H15 N O6	317.09	3.205	NA	NA	NA	NA	NA	NA	NA	0	level5	NA	NA	NA	NA	NA	down
3.247_205.1313	0.2488	0.0024	0.0051	CM:Def	C18:neg	Panthenol	C9 H19 N O4	205.131	3.247	null	S4516	HMDB0004231	-1e-04	-0.5002	NA	NA	2	level4	Lipids and lipid-like molecules	Fatty Acyls	Fatty amides	Fatty acyls[FA]	NA	down
3.26_266.1151	0.3001	0.0076	0.0134	CM:Def	C18:neg	(2z)-3-(3,4,5-trimethoxyphenyl)-2-propen-1-yl acetate	C14 H18 O5	266.115	3.26	null	S30777517	HMDB0040891	-3e-04	-1.2744	NA	NA	7	level4	Benzenoids	Phenol ethers	Anisoles	Benzene and derivatives	NA	down
3.262_395.1538	0.2322	0.0002	0.0008	CM:Def	C18:neg	NA	C14 H25 N3 O10	395.154	3.262	NA	NA	NA	NA	NA	NA	NA	0	level5	NA	NA	NA	NA	NA	down
3.43_138.0316	0.0716	0.0002	0.0009	CM:Def	C18:neg	2,5-dihydroxybenzaldehyde	C7 H6 O3	138.032	3.43	C05585	MReference-131	HMDB0004062	-1e-04	-0.6834	NA	94.5	10	level2	Organic oxygen compounds	Organooxygen compounds	Carbonyl compounds	Carbonyl compounds	map00350 Tyrosine metabolism; map01100 Metabolic pathways;	down
3.437_197.018	0.3012	0.0004	0.0012	CM:Def	C18:neg	NA	C5 H11 N O3 S2	197.018	3.437	NA	NA	NA	NA	NA	NA	NA	0	level5	NA	NA	NA	NA	NA	down
3.441_244.1307	0.4997	0.0015	0.0035	CM:Def	C18:neg	6-hydroxy-5-methyl-4,11-dioxoundecanoic acid	C12 H20 O5	244.131	3.441	null	S21258154	HMDB0032472	-3e-04	-1.364	NA	NA	1	level4	Lipids and lipid-like molecules	Fatty Acyls	Fatty acids and conjugates	Fatty acyls[FA]	NA	down
3.453_154.0379	0.4227	0.0003	0.001	CM:Def	C18:neg	Acipimox	C6 H6 N2 O3	154.038	3.453	NA	S4470534	NA	0	0.0861	NA	NA	6	level4	NA	NA	NA	NA	NA	down
3.465_182.0328	0.4757	0.0005	0.0015	CM:Def	C18:neg	2,4-dinitrotoluene	C7 H6 N2 O4	182.033	3.465	NA	S8150	NA	1e-04	0.3189	NA	NA	5	level4	NA	NA	NA	NA	NA	down
3.473_268.1307	0.4215	0.0001	0.0005	CM:Def	C18:neg	2-(2-carboxyethyl)-4-methyl-5-pentyl-3-furoic acid	C14 H20 O5	268.131	3.473	null	S168762	HMDB0061643	-3e-04	-1.2814	NA	NA	2	level4	Lipids and lipid-like molecules	Fatty Acyls	Fatty acids and conjugates	Fatty acyls[FA]	NA	down
3.59_264.0599	0.1334	0.0013	0.0032	CM:Def	C18:neg	NA	C9 H16 N2 O3 S2	264.06	3.59	NA	NA	NA	NA	NA	NA	NA	0	level5	NA	NA	NA	NA	NA	down
3.641_370.1991	0.0489	0	0	CM:Def	C18:neg	NA	C19 H30 O7	370.199	3.641	NA	NA	NA	NA	NA	NA	NA	0	level5	NA	NA	NA	NA	NA	down
3.686_146.0942	0.1453	0.0013	0.0031	CM:Def	C18:neg	N-butyl lactate	C7 H14 O3	146.094	3.686	null	S8409	HMDB0040254	-1e-04	-0.5703	NA	NA	13	level4	Organic acids and derivatives	Carboxylic acids and derivatives	Carboxylic acid derivatives	Organic acids	NA	down
3.689_266.1151	0.3233	0.0006	0.0018	CM:Def	C18:neg	(2z)-3-(3,4,5-trimethoxyphenyl)-2-propen-1-yl acetate	C14 H18 O5	266.115	3.689	null	S30777517	HMDB0040891	-3e-04	-1.2345	NA	NA	7	level4	Benzenoids	Phenol ethers	Anisoles	Benzene and derivatives	NA	down
3.83_109.0528	0.4315	0	0.0001	CM:Def	C18:neg	4-aminophenol	C6 H7 N O	109.053	3.83	C02372	S392	HMDB0001169	1e-04	0.7123	NA	NA	7	level4	Benzenoids	Benzene and substituted derivatives	Aniline and substituted anilines	Benzene and derivatives	NA	down
3.86_210.0527	0.1013	0	0.0001	CM:Def	C18:neg	(2e)-5-hydroxyferulic acid	C10 H10 O5	210.053	3.86	C05619	S394087	HMDB0035484	-1e-04	-0.4811	NA	NA	13	level4	Phenylpropanoids and polyketides	Cinnamic acids and derivatives	Hydroxycinnamic acids and derivatives	Polyketides[PK]	map00940 Phenylpropanoid biosynthesis; map01100 Metabolic pathways; map01110 Biosynthesis of secondary metabolites;	down
3.876_252.1359	0.1628	0.0006	0.0018	CM:Def	C18:neg	2,3-dimethoxy-5-methyl-6-(3-methyl-2-buten-1-yl)-1,4-benzenediol	C14 H20 O4	252.136	3.876	null	S394877	HMDB0059661	-3e-04	-1.2433	NA	NA	3	level4	Lipids and lipid-like molecules	Prenol lipids	Quinone and hydroquinone lipids	Quinone	NA	down
3.927_414.1424	0.3596	0	0.0001	CM:Def	C18:neg	Sancycline	C21 H22 N2 O7	414.142	3.927	NA	S16736010	NA	-3e-04	-0.6351	NA	NA	1	level4	NA	NA	NA	NA	NA	down
3.933_230.1152	0.4104	0	0.0001	CM:Def	C18:neg	3448	C12 H22 S2	230.115	3.933	null	S16423	HMDB0041448	-0.0011	-4.7374	NA	NA	1	level4	Organosulfur compounds	Organic disulfides	Dialkyldisulfides	Dialkyldisulfides	NA	down
4.028_261.0764	0.0021	0	0	CM:Def	C18:neg	NA	C11 H16 Cl N O4	261.076	4.028	NA	NA	NA	NA	NA	NA	NA	0	level5	NA	NA	NA	NA	NA	down
4.152_252.1359	0.2566	0.0002	0.0008	CM:Def	C18:neg	2,3-dimethoxy-5-methyl-6-(3-methyl-2-buten-1-yl)-1,4-benzenediol	C14 H20 O4	252.136	4.152	null	S394877	HMDB0059661	-3e-04	-1.2367	NA	NA	3	level4	Lipids and lipid-like molecules	Prenol lipids	Quinone and hydroquinone lipids	Quinone	NA	down
4.17_266.1515	0.3359	0.0083	0.0143	CM:Def	C18:neg	Zinniol	C15 H22 O4	266.151	4.17	NA	S78766	NA	-3e-04	-1.2303	NA	NA	26	level4	NA	NA	NA	NA	NA	down
4.173_294.1074	0.3487	0.0001	0.0003	CM:Def	C18:neg	N-glycosyl-l-asparagine	C10 H18 N2 O8	294.107	4.173	NA	S389020	NA	0.0011	3.6465	NA	NA	3	level4	NA	NA	NA	NA	NA	down
4.194_214.0225	0.294	0	0.0001	CM:Def	C18:neg	3,5-dinitroguaiacol	C7 H6 N2 O6	214.023	4.194	NA	S21427965	NA	-1e-04	-0.2381	NA	40.8	1	level4	NA	NA	NA	NA	NA	down
4.247_308.1622	0.3878	0.0002	0.0007	CM:Def	C18:neg	Inulicin	C17 H24 O5	308.162	4.247	NA	S390744	NA	-2e-04	-0.5171	NA	NA	5	level4	NA	NA	NA	NA	NA	down
4.348_254.1515	0.343	0.0001	0.0005	CM:Def	C18:neg	NA	C14 H22 O4	254.151	4.348	NA	NA	NA	NA	NA	NA	NA	0	level5	NA	NA	NA	NA	NA	down
4.35_250.1203	0.306	0.0007	0.0019	CM:Def	C18:neg	Trolox	C14 H18 O4	250.12	4.35	NA	MReference-2532	NA	-2e-04	-0.97	NA	67.6	11	level2	NA	NA	NA	NA	NA	down
4.369_204.0535	0.0888	0	0.0002	CM:Def	C18:neg	NA	C10 H8 N2 O3	204.054	4.369	NA	NA	NA	NA	NA	NA	NA	0	level5	NA	NA	NA	NA	NA	down
4.378_394.199	0.104	0.0002	0.0007	CM:Def	C18:neg	Nigakilactone m	C21 H30 O7	394.199	4.378	NA	S30791717	NA	-2e-04	-0.397	NA	NA	3	level4	NA	NA	NA	NA	NA	down
4.451_252.1359	0.3238	0.0003	0.0011	CM:Def	C18:neg	2,3-dimethoxy-5-methyl-6-(3-methyl-2-buten-1-yl)-1,4-benzenediol	C14 H20 O4	252.136	4.451	null	S394877	HMDB0059661	-3e-04	-1.1766	NA	NA	3	level4	Lipids and lipid-like molecules	Prenol lipids	Quinone and hydroquinone lipids	Quinone	NA	down
4.486_331.1015	0.0247	0.0038	0.0074	CM:Def	C18:neg	NA	C12 H17 N3 O8	331.101	4.486	NA	NA	NA	NA	NA	NA	NA	0	level5	NA	NA	NA	NA	NA	down
4.493_274.0409	0.3976	0.0001	0.0003	CM:Def	C18:neg	Ensulizole	C13 H10 N2 O3 S	274.041	4.493	NA	S31267	NA	-3e-04	-1.1887	NA	NA	1	level4	NA	NA	NA	NA	NA	down
4.499_355.9831	0.2025	0.0005	0.0014	CM:Def	C18:neg	NA	C7 H11 N4 O7 P3	355.983	4.499	NA	NA	NA	NA	NA	NA	NA	0	level5	NA	NA	NA	NA	NA	down
4.499_372.9733	0.0686	0.0045	0.0086	CM:Def	C18:neg	NA	C6 H10 N5 O8 P3	372.973	4.499	NA	NA	NA	NA	NA	NA	NA	0	level5	NA	NA	NA	NA	NA	down
4.503_241.1313	0.2254	0.0115	0.0188	CM:Def	C18:neg	Mfcd08277025	C12 H19 N O4	241.131	4.503	NA	S112971	NA	-2e-04	-0.6261	NA	NA	1	level4	NA	NA	NA	NA	NA	down
4.507_266.1151	0.441	0.0023	0.0049	CM:Def	C18:neg	(2z)-3-(3,4,5-trimethoxyphenyl)-2-propen-1-yl acetate	C14 H18 O5	266.115	4.507	null	S30777517	HMDB0040891	-3e-04	-1.2337	NA	NA	7	level4	Benzenoids	Phenol ethers	Anisoles	Benzene and derivatives	NA	down
4.522_280.0978	0.2441	0	0.0002	CM:Def	C18:neg	NA	C11 H20 O6 S	280.098	4.522	NA	NA	NA	NA	NA	NA	NA	0	level5	NA	NA	NA	NA	NA	down
4.523_262.1413	0.4932	0.0001	0.0004	CM:Def	C18:neg	Etoglucid	C12 H22 O6	262.141	4.523	NA	S15246	NA	-4e-04	-1.4073	NA	NA	2	level4	NA	NA	NA	NA	NA	down
4.53_227.0177	0.2738	0.0005	0.0015	CM:Def	C18:neg	2,4,6-trinitrotoluene	C7 H5 N3 O6	227.018	4.53	NA	S8073	NA	-1e-04	-0.4533	NA	NA	1	level4	NA	NA	NA	NA	NA	down
4.533_119.0372	0.3895	0	0.0001	CM:Def	C18:neg	Phenylisocyanate	C7 H5 N O	119.037	4.533	null	S7389	HMDB0062270	1e-04	1.0595	NA	NA	1	level4	Benzenoids	Benzene and substituted derivatives	null	Benzene and derivatives	NA	down
4.554_264.1358	0.4989	0.0046	0.0087	CM:Def	C18:neg	(±)-abscisic acid	C15 H20 O4	264.136	4.554	NA	MReference-158	NA	-3e-04	-1.2565	NA	69.5	52	level2	NA	NA	NA	NA	NA	down
4.565_345.1211	0.2669	0	0.0002	CM:Def	C18:neg	Candimine	C18 H19 N O6	345.121	4.565	NA	S390257	NA	-2e-04	-0.4372	NA	NA	1	level4	NA	NA	NA	NA	NA	down
4.567_236.0718	0.497	0.0011	0.0029	CM:Def	C18:neg	2-(4'-methylthio)butylmalic acid	C9 H16 O5 S	236.072	4.567	NA	S24808074	NA	-1e-04	-0.3554	NA	NA	2	level4	NA	NA	NA	NA	NA	down
4.616_214.1568	0.399	0.0001	0.0006	CM:Def	C18:neg	3-oxolauric acid	C12 H22 O3	214.157	4.616	C02367	S388783	HMDB0010727	-1e-04	-0.3308	NA	NA	11	level4	Organic acids and derivatives	Keto acids and derivatives	Medium-chain keto acids and derivatives	Organic acids	NULL	down
4.667_184.1099	0.4281	0.0001	0.0005	CM:Def	C18:neg	9-oxodecenoic acid	C10 H16 O3	184.11	4.667	NA	S1362276	NA	0	-0.1591	NA	NA	16	level4	NA	NA	NA	NA	NA	down
4.718_270.0161	0.0655	0.0001	0.0004	CM:Def	C18:neg	NA	C14 H6 O6	270.016	4.718	NA	NA	NA	NA	NA	NA	NA	0	level5	NA	NA	NA	NA	NA	down
4.742_178.063	0.1825	0.0003	0.0011	CM:Def	C18:neg	(e)-4-methoxycinnamic acid	C10 H10 O3	178.063	4.742	null	S609479	HMDB0002040	0	-0.0429	NA	NA	33	level4	Phenylpropanoids and polyketides	Cinnamic acids and derivatives	Cinnamic acids	Polyketides[PK]	NA	down
4.754_275.0921	0.001	0	0	CM:Def	C18:neg	NA	C12 H18 Cl N O4	275.092	4.754	NA	NA	NA	NA	NA	NA	NA	0	level5	NA	NA	NA	NA	NA	down
4.795_244.1308	0.141	0.0027	0.0057	CM:Def	C18:neg	6-hydroxy-5-methyl-4,11-dioxoundecanoic acid	C12 H20 O5	244.131	4.795	null	S21258154	HMDB0032472	-3e-04	-1.2846	NA	NA	1	level4	Lipids and lipid-like molecules	Fatty Acyls	Fatty acids and conjugates	Fatty acyls[FA]	NA	down
4.8_346.1051	0.0458	0.0003	0.0009	CM:Def	C18:neg	5,7-dihydroxy-3',4',5'-trimethoxyflavanone	C18 H18 O7	346.105	4.8	null	S407004	HMDB0124860	-1e-04	-0.3951	NA	NA	10	level4	Phenylpropanoids and polyketides	Flavonoids	O-methylated flavonoids	Flavonoids	NA	down
4.8_352.1885	0.4242	0.002	0.0044	CM:Def	C18:neg	1-(4-hydroxy-3-methoxyphenyl)-3,5-diacetoxyoctane	C19 H28 O6	352.188	4.8	null	S4476882	HMDB0039132	-1e-04	-0.3661	NA	NA	1	level4	Benzenoids	Phenols	Methoxyphenols	Phenols and derivatives	NA	down
4.833_212.1047	0.4921	0.0065	0.0117	CM:Def	C18:neg	Guaietolin	C11 H16 O4	212.105	4.833	NA	S62058	NA	-1e-04	-0.4937	NA	NA	2	level4	NA	NA	NA	NA	NA	down
4.878_130.0783	0.1195	0	0.0002	CM:Def	C18:neg	NA	C10 H10	130.078	4.878	NA	NA	NA	NA	NA	NA	NA	0	level5	NA	NA	NA	NA	NA	down
4.886_230.1152	0.4203	0.0019	0.0043	CM:Def	C18:neg	3448	C12 H22 S2	230.115	4.886	null	S16423	HMDB0041448	-0.0011	-4.7368	NA	NA	1	level4	Organosulfur compounds	Organic disulfides	Dialkyldisulfides	Dialkyldisulfides	NA	down
4.906_289.0947	0.3173	0	0.0001	CM:Def	C18:neg	Acronycidine	C15 H15 N O5	289.095	4.906	NA	S86397	NA	-3e-04	-0.9264	NA	NA	1	level4	NA	NA	NA	NA	NA	down
4.93_258.1465	0.4361	0.0003	0.001	CM:Def	C18:neg	NA	C13 H22 O5	258.147	4.93	NA	NA	NA	NA	NA	NA	NA	0	level5	NA	NA	NA	NA	NA	down
4.94_252.1359	0.4672	0.0052	0.0096	CM:Def	C18:neg	2,3-dimethoxy-5-methyl-6-(3-methyl-2-buten-1-yl)-1,4-benzenediol	C14 H20 O4	252.136	4.94	null	S394877	HMDB0059661	-3e-04	-1.1578	NA	NA	3	level4	Lipids and lipid-like molecules	Prenol lipids	Quinone and hydroquinone lipids	Quinone	NA	down
5.025_268.1307	0.12	0	0.0003	CM:Def	C18:neg	2-(2-carboxyethyl)-4-methyl-5-pentyl-3-furoic acid	C14 H20 O5	268.131	5.025	null	S168762	HMDB0061643	-4e-04	-1.3386	NA	NA	2	level4	Lipids and lipid-like molecules	Fatty Acyls	Fatty acids and conjugates	Fatty acyls[FA]	NA	down
5.089_240.136	0.3244	0.0001	0.0005	CM:Def	C18:neg	NA	C13 H20 O4	240.136	5.089	NA	NA	NA	NA	NA	NA	NA	0	level5	NA	NA	NA	NA	NA	down
5.141_272.162	0.201	0	0	CM:Def	C18:neg	NA	C14 H24 O5	272.162	5.141	NA	NA	NA	NA	NA	NA	NA	0	level5	NA	NA	NA	NA	NA	down
5.194_277.0494	0.2464	0	0.0001	CM:Def	C18:neg	2-[(3-chloro-4-hydroxy-2-methylphenyl)amino]benzoic acid	C14 H12 Cl N O3	277.049	5.194	null	S48488	HMDB0060009	-0.0012	-4.3293	NA	NA	3	level4	Benzenoids	Benzene and substituted derivatives	Benzoic acids and derivatives	Benzene and derivatives	NA	down
5.264_232.1309	0.3543	0.0003	0.0011	CM:Def	C18:neg	NA	C11 H20 O5	232.131	5.264	NA	NA	NA	NA	NA	NA	NA	0	level5	NA	NA	NA	NA	NA	down
5.273_277.0494	0.2296	0.0001	0.0003	CM:Def	C18:neg	2-[(3-chloro-4-hydroxy-2-methylphenyl)amino]benzoic acid	C14 H12 Cl N O3	277.049	5.273	null	S48488	HMDB0060009	-0.0012	-4.3282	NA	NA	3	level4	Benzenoids	Benzene and substituted derivatives	Benzoic acids and derivatives	Benzene and derivatives	NA	down
5.285_398.1397	0.1561	0.0001	0.0006	CM:Def	C18:neg	NA	C13 H27 N4 O6 P S	398.14	5.285	NA	NA	NA	NA	NA	NA	NA	0	level5	NA	NA	NA	NA	NA	down
5.331_228.136	0.4143	0	0	CM:Def	C18:neg	Traumatic acid	C12 H20 O4	228.136	5.331	C16308	S4446155	HMDB0000933	-2e-04	-0.7123	NA	NA	4	level4	Lipids and lipid-like molecules	Fatty Acyls	Fatty acids and conjugates	Fatty acyls[FA]	map00592 alpha-Linolenic acid metabolism; map01110 Biosynthesis of secondary metabolites;	down
5.334_184.1463	0.4202	0	0.0002	CM:Def	C18:neg	10-undecenoic acid	C11 H20 O2	184.146	5.334	C13910	S10771160	HMDB0033724	-1e-04	-0.2994	NA	NA	48	level4	Lipids and lipid-like molecules	Fatty Acyls	Fatty acids and conjugates	Fatty acyls[FA]	NULL	down
5.344_186.1256	0.4174	0.0016	0.0038	CM:Def	C18:neg	Queen bee acid	C10 H18 O3	186.126	5.344	NA	S4472163	NA	0	-0.1723	NA	NA	32	level4	NA	NA	NA	NA	NA	down
5.423_252.1029	0.411	0	0.0001	CM:Def	C18:neg	NA	C10 H20 O5 S	252.103	5.423	NA	NA	NA	NA	NA	NA	NA	0	level5	NA	NA	NA	NA	NA	down
5.434_252.1358	0.0881	0	0.0001	CM:Def	C18:neg	2,3-dimethoxy-5-methyl-6-(3-methyl-2-buten-1-yl)-1,4-benzenediol	C14 H20 O4	252.136	5.434	null	S394877	HMDB0059661	-3e-04	-1.301	NA	NA	3	level4	Lipids and lipid-like molecules	Prenol lipids	Quinone and hydroquinone lipids	Quinone	NA	down
5.445_212.1047	0.3965	0	0.0002	CM:Def	C18:neg	Guaietolin	C11 H16 O4	212.105	5.445	NA	S62058	NA	-1e-04	-0.4924	NA	NA	2	level4	NA	NA	NA	NA	NA	down
5.633_246.1465	0.133	0.0001	0.0004	CM:Def	C18:neg	Dibutyl malate	C12 H22 O5	246.147	5.633	null	S86081	HMDB0031696	-2e-04	-0.9175	NA	NA	2	level4	Organic acids and derivatives	Hydroxy acids and derivatives	Beta hydroxy acids and derivatives	Organic acids	NA	down
5.635_330.1102	0.0118	0.0001	0.0005	CM:Def	C18:neg	Acetylshikonin	C18 H18 O6	330.11	5.635	NA	S30089	NA	-2e-04	-0.5038	NA	NA	27	level4	NA	NA	NA	NA	NA	down
5.758_377.2201	0.3351	0.0005	0.0015	CM:Def	C18:neg	2171	C22 H27 N5 O	377.22	5.758	NA	S21979	NA	-0.0015	-3.8732	NA	NA	1	level4	NA	NA	NA	NA	NA	down
5.77_423.2618	0.0028	0	0	CM:Def	C18:neg	NA	C17 H38 N5 O5 P	423.262	5.77	NA	NA	NA	NA	NA	NA	NA	0	level5	NA	NA	NA	NA	NA	down
5.775_298.1415	0.2769	0	0	CM:Def	C18:neg	Sesamex	C15 H22 O6	298.142	5.775	NA	S5592	NA	-1e-04	-0.4695	NA	NA	4	level4	NA	NA	NA	NA	NA	down
5.777_344.147	0.2886	0	0.0001	CM:Def	C18:neg	Boschnaloside	C16 H24 O8	344.147	5.777	NA	S137353	NA	-1e-04	-0.3032	NA	NA	2	level4	NA	NA	NA	NA	NA	down
5.798_184.1099	0.2316	0.0054	0.0099	CM:Def	C18:neg	9-oxodecenoic acid	C10 H16 O3	184.11	5.798	NA	S1362276	NA	0	-0.2118	NA	NA	16	level4	NA	NA	NA	NA	NA	down
5.813_186.1256	0.1777	0.0001	0.0006	CM:Def	C18:neg	Queen bee acid	C10 H18 O3	186.126	5.813	NA	S4472163	NA	0	-0.0828	NA	NA	32	level4	NA	NA	NA	NA	NA	down
5.822_388.1633	0.4433	0	0.0001	CM:Def	C18:neg	Sular	C20 H24 N2 O6	388.163	5.822	C07699	S4343	HMDB0014545	-1e-04	-0.2331	NA	NA	1	level4	Organoheterocyclic compounds	Pyridines and derivatives	Hydropyridines	Pyridine and derivatives	NULL	down
5.822_451.1589	0.4464	0	0.0001	CM:Def	C18:neg	Flucythrinate	C26 H23 F2 N O4	451.159	5.822	NA	S46213	NA	-7e-04	-1.4452	NA	NA	1	level4	NA	NA	NA	NA	NA	down
5.872_314.0822	0.32	0	0.0002	CM:Def	C18:neg	Sulfaphenazole	C15 H14 N4 O2 S	314.082	5.872	null	S5144	HMDB0015667	-0.0015	-4.8371	NA	NA	1	level4	Organoheterocyclic compounds	Azoles	Pyrazoles	Pyrazoles	NA	down
5.885_371.1579	0.4764	0.0009	0.0023	CM:Def	C18:neg	NA	C17 H25 N O8	371.158	5.885	NA	NA	NA	NA	NA	NA	NA	0	level5	NA	NA	NA	NA	NA	down
5.955_356.1834	0.2447	0	0.0001	CM:Def	C18:neg	Pibutidine	C19 H24 N4 O3	356.183	5.955	null	S4445602	HMDB0041986	-0.0015	-4.1167	NA	NA	2	level4	Organic nitrogen compounds	Organonitrogen compounds	Amines	Amines	NA	down
5.976_250.0297	0.338	0	0.0001	CM:Def	C18:neg	Bisphenol s	C12 H10 O4 S	250.03	5.976	NA	S6374	NA	-3e-04	-1.0093	NA	NA	1	level4	NA	NA	NA	NA	NA	down
5.998_333.0847	0.0263	0.0002	0.0009	CM:Def	C18:neg	NA	C16 H15 N O7	333.085	5.998	NA	NA	NA	NA	NA	NA	NA	0	level5	NA	NA	NA	NA	NA	down
6_212.1412	0.1726	0.0007	0.0021	CM:Def	C18:neg	Traumatin	C12 H20 O3	212.141	6	C16309	S4472314	HMDB0037326	-1e-04	-0.4315	NA	NA	10	level4	Lipids and lipid-like molecules	Fatty Acyls	Fatty acids and conjugates	Fatty acyls[FA]	map00592 alpha-Linolenic acid metabolism; map01110 Biosynthesis of secondary metabolites;	down
6.009_216.1359	0.4402	0	0.0003	CM:Def	C18:neg	1780537	C11 H20 O4	216.136	6.009	null	S15037	HMDB0000888	-2e-04	-1.1158	NA	NA	2	level4	Lipids and lipid-like molecules	Fatty Acyls	Fatty acids and conjugates	Fatty acyls[FA]	NA	down
6.011_326.1728	0.3543	0.0025	0.0053	CM:Def	C18:neg	NA	C17 H26 O6	326.173	6.011	NA	NA	NA	NA	NA	NA	NA	0	level5	NA	NA	NA	NA	NA	down
6.032_313.1887	0.0535	0	0.0001	CM:Def	C18:neg	Heliotrine	C16 H27 N O5	313.189	6.032	NA	S792587	NA	-2e-04	-0.6124	NA	NA	1	level4	NA	NA	NA	NA	NA	down
6.041_332.0928	0.0326	0.0015	0.0035	CM:Def	C18:neg	Sanguinarine	C20 H14 N O4	332.093	6.041	C06162	S4970	HMDB0029367	5e-04	1.6502	NA	NA	1	level4	Alkaloids and derivatives	Benzophenanthridine alkaloids	Quaternary benzophenanthridine alkaloids	Alkaloids and derivatives	map00950 Isoquinoline alkaloid biosynthesis;	down
6.053_142.0531	0.2563	0.0004	0.0013	CM:Def	C18:neg	NA	C9 H6 N2	142.053	6.053	NA	NA	NA	NA	NA	NA	NA	0	level5	NA	NA	NA	NA	NA	down
6.106_242.1517	0.1697	0	0.0001	CM:Def	C18:neg	5-octyl-2-oxotetrahydro-3-furancarboxylic acid	C13 H22 O4	242.152	6.106	null	S35013298	HMDB0030987	-1e-04	-0.5247	NA	NA	2	level4	Organoheterocyclic compounds	Lactones	Gamma butyrolactones	Gamma butyrolactones	NA	down
6.202_344.1834	0.2383	0	0.0001	CM:Def	C18:neg	NA	C17 H28 O7	344.183	6.202	NA	NA	NA	NA	NA	NA	NA	0	level5	NA	NA	NA	NA	NA	down
6.223_310.1779	0.27	0	0.0002	CM:Def	C18:neg	Botrydial	C17 H26 O5	310.178	6.223	NA	S161498	NA	-2e-04	-0.4949	NA	NA	4	level4	NA	NA	NA	NA	NA	down
6.226_373.1736	0.3523	0	0.0003	CM:Def	C18:neg	NA	C17 H27 N O8	373.174	6.226	NA	NA	NA	NA	NA	NA	NA	0	level5	NA	NA	NA	NA	NA	down
6.239_156.115	0.266	0.0005	0.0016	CM:Def	C18:neg	4-hydroxynonenal	C9 H16 O2	156.115	6.239	C21642	S4446465	HMDB0004362	0	0.106	NA	NA	40	level4	Lipids and lipid-like molecules	Fatty Acyls	Fatty alcohols	Fatty acyls[FA]	NA	down
6.26_280.1672	0.1828	0.0029	0.0061	CM:Def	C18:neg	Unii:v9q7uuz15u	C16 H24 O4	280.167	6.26	NA	S55046	NA	-3e-04	-0.9217	NA	NA	6	level4	NA	NA	NA	NA	NA	down
6.261_236.1775	0.2289	0	0.0003	CM:Def	C18:neg	Do0750000	C15 H24 O2	236.178	6.261	null	S6663	HMDB0032048	-2e-04	-0.7046	NA	NA	42	level4	Benzenoids	Benzene and substituted derivatives	Phenylpropanes	Benzene and derivatives	NA	down
6.362_230.1516	0.2638	0.0001	0.0004	CM:Def	C18:neg	Dodecanedioic acid	C12 H22 O4	230.152	6.362	C02678	S12213	HMDB0000623	-2e-04	-0.9756	NA	NA	5	level4	Lipids and lipid-like molecules	Fatty Acyls	Fatty acids and conjugates	Fatty acyls[FA]	NULL	down
6.374_314.0822	0.4872	0.0112	0.0185	CM:Def	C18:neg	Sulfaphenazole	C15 H14 N4 O2 S	314.082	6.374	null	S5144	HMDB0015667	-0.0015	-4.8372	NA	NA	1	level4	Organoheterocyclic compounds	Azoles	Pyrazoles	Pyrazoles	NA	down
6.413_326.1728	0.0936	0	0	CM:Def	C18:neg	NA	C17 H26 O6	326.173	6.413	NA	NA	NA	NA	NA	NA	NA	0	level5	NA	NA	NA	NA	NA	down
6.416_373.1737	0.2404	0	0.0001	CM:Def	C18:neg	NA	C17 H27 N O8	373.174	6.416	NA	NA	NA	NA	NA	NA	NA	0	level5	NA	NA	NA	NA	NA	down
6.418_156.115	0.429	0.0007	0.0019	CM:Def	C18:neg	4-hydroxynonenal	C9 H16 O2	156.115	6.418	C21642	S4446465	HMDB0004362	0	0.0916	NA	NA	40	level4	Lipids and lipid-like molecules	Fatty Acyls	Fatty alcohols	Fatty acyls[FA]	NA	down
6.418_310.1779	0.2623	0.0002	0.0006	CM:Def	C18:neg	Botrydial	C17 H26 O5	310.178	6.418	NA	S161498	NA	-2e-04	-0.4838	NA	NA	4	level4	NA	NA	NA	NA	NA	down
6.438_341.2201	0.0992	0.0001	0.0005	CM:Def	C18:neg	NA	C18 H31 N O5	341.22	6.438	NA	NA	NA	NA	NA	NA	NA	0	level5	NA	NA	NA	NA	NA	down
6.466_242.1517	0.2299	0.0141	0.0225	CM:Def	C18:neg	5-octyl-2-oxotetrahydro-3-furancarboxylic acid	C13 H22 O4	242.152	6.466	null	S35013298	HMDB0030987	-1e-04	-0.5357	NA	NA	2	level4	Organoheterocyclic compounds	Lactones	Gamma butyrolactones	Gamma butyrolactones	NA	down
6.486_336.0592	0.2272	0	0.0001	CM:Def	C18:neg	Bisphenol af	C15 H10 F6 O2	336.059	6.486	NA	S66498	NA	7e-04	2.1339	NA	NA	1	level4	NA	NA	NA	NA	NA	down
6.498_256.1672	0.3651	0.0087	0.015	CM:Def	C18:neg	4-[(2-isopropyl-5-methylcyclohexyl)oxy]-4-oxobutanoic acid	C14 H24 O4	256.167	6.498	null	S8374504	HMDB0036143	-3e-04	-1.0382	NA	NA	4	level4	Lipids and lipid-like molecules	Prenol lipids	Monoterpenoids	Terpenoids	NA	down
6.507_296.1622	0.3259	0	0.0001	CM:Def	C18:neg	4-hydroxy-5-methoxy-4-[2-methyl-3-(3-methyl-2-buten-1-yl)-2-oxiranyl]-1-oxaspiro[2.5]octan-6-one	C16 H24 O5	296.162	6.507	null	S251178	HMDB0038120	-2e-04	-0.628	NA	NA	4	level4	Organooxygen compounds	Carbonyl compounds	Ketones	Ketones	NA	down
6.566_282.1828	0.3421	0.001	0.0026	CM:Def	C18:neg	12-trans-hydroxy juvenile hormone iii	C16 H26 O4	282.183	6.566	NA	S9186651	NA	-3e-04	-0.9739	NA	NA	4	level4	NA	NA	NA	NA	NA	down
6.591_240.1359	0.312	0.0012	0.003	CM:Def	C18:neg	NA	C13 H20 O4	240.136	6.591	NA	NA	NA	NA	NA	NA	NA	0	level5	NA	NA	NA	NA	NA	down
6.594_196.1463	0.3317	0.0009	0.0025	CM:Def	C18:neg	2509	C12 H20 O2	196.146	6.594	NA	S1266019	NA	0	-0.2325	NA	NA	49	level4	NA	NA	NA	NA	NA	down
6.664_242.1517	0.1824	0.0029	0.006	CM:Def	C18:neg	5-octyl-2-oxotetrahydro-3-furancarboxylic acid	C13 H22 O4	242.152	6.664	null	S35013298	HMDB0030987	-1e-04	-0.6147	NA	NA	2	level4	Organoheterocyclic compounds	Lactones	Gamma butyrolactones	Gamma butyrolactones	NA	down
6.668_222.9632	0.1392	0	0	CM:Def	C18:neg	2-bromo-1h-indole-3-carbaldehyde	C9 H6 Br N O	222.963	6.668	null	S319761	HMDB0040147	-1e-04	-0.5115	NA	NA	1	level4	Organoheterocyclic compounds	Indoles and derivatives	Indoles	Indoles	NA	down
6.678_328.1884	0.1656	0.0001	0.0003	CM:Def	C18:neg	7-hydroxy-1-methyl-n-(9-methyl-9-azabicyclo[3.3.1]non-3-yl)-1h-indazole-3-carboxamide	C18 H24 N4 O2	328.188	6.678	null	S24649857	HMDB0061062	-0.0015	-4.6339	NA	NA	2	level4	Organoheterocyclic compounds	Benzopyrazoles	Indazoles	Indazoles	NA	down
6.68_391.1841	0.1319	0.0005	0.0016	CM:Def	C18:neg	Orysastrobin	C18 H25 N5 O5	391.184	6.68	NA	S9660952	NA	-0.0015	-3.7689	NA	NA	1	level4	NA	NA	NA	NA	NA	down
6.686_256.1672	0.1789	0	0.0002	CM:Def	C18:neg	4-[(2-isopropyl-5-methylcyclohexyl)oxy]-4-oxobutanoic acid	C14 H24 O4	256.167	6.686	null	S8374504	HMDB0036143	-3e-04	-1.048	NA	NA	4	level4	Lipids and lipid-like molecules	Prenol lipids	Monoterpenoids	Terpenoids	NA	down
6.702_356.1834	0.3284	0.0002	0.0007	CM:Def	C18:neg	Pibutidine	C19 H24 N4 O3	356.183	6.702	null	S4445602	HMDB0041986	-0.0015	-4.1204	NA	NA	1	level4	Organic nitrogen compounds	Organonitrogen compounds	Amines	Amines	NA	down
6.8_326.1728	0.1006	0.0008	0.0021	CM:Def	C18:neg	NA	C17 H26 O6	326.173	6.8	NA	NA	NA	NA	NA	NA	NA	0	level5	NA	NA	NA	NA	NA	down
6.842_256.1672	0.2174	0.0002	0.0007	CM:Def	C18:neg	4-[(2-isopropyl-5-methylcyclohexyl)oxy]-4-oxobutanoic acid	C14 H24 O4	256.167	6.842	null	S8374504	HMDB0036143	-3e-04	-1.0206	NA	NA	4	level4	Lipids and lipid-like molecules	Prenol lipids	Monoterpenoids	Terpenoids	NA	down
6.842_298.1778	0.1832	0.0015	0.0035	CM:Def	C18:neg	Artemether	C16 H26 O5	298.178	6.842	null	S62138	HMDB0015643	-2e-04	-0.7208	NA	NA	1	level4	Lipids and lipid-like molecules	Prenol lipids	Sesquiterpenoids	Terpenoids	NA	down
6.851_202.1569	0.3286	0	0.0001	CM:Def	C18:neg	Mfcd00041564	C11 H22 O3	202.157	6.851	NA	S69664	NA	0	-0.1643	NA	NA	7	level4	NA	NA	NA	NA	NA	down
6.885_780.3978	0.4332	0.0002	0.0007	CM:Def	C18:neg	NA	C41 H56 N4 O11	780.398	6.885	NA	S74857856	NA	0.0033	4.1997	NA	NA	2	level4	NA	NA	NA	NA	NA	down
6.886_391.2205	0.1969	0.0001	0.0006	CM:Def	C18:neg	NA	C18 H33 N O8	391.221	6.886	NA	NA	NA	NA	NA	NA	NA	0	level5	NA	NA	NA	NA	NA	down
6.932_196.1099	0.4487	0	0.0001	CM:Def	C18:neg	Hexyl 2-furoate	C11 H16 O3	196.11	6.932	null	S55834	HMDB0037725	-1e-04	-0.4152	NA	NA	4	level4	Organoheterocyclic compounds	Furans	Furoic acid derivatives	Furoic acid derivatives	NA	down
6.944_294.1829	0.261	0.0002	0.0007	CM:Def	C18:neg	Embelin	C17 H26 O4	294.183	6.944	NA	S3105	NA	-3e-04	-0.8635	NA	NA	8	level4	NA	NA	NA	NA	NA	down
6.944_357.1785	0.221	0	0	CM:Def	C18:neg	Cafedrine	C18 H23 N5 O3	357.178	6.944	NA	S64784	NA	-0.0015	-4.3064	NA	NA	2	level4	NA	NA	NA	NA	NA	down
6.975_300.1935	0.0784	0.0003	0.0009	CM:Def	C18:neg	13,14-dihydro-15-keto-tetranor prostaglandin f1α	C16 H28 O5	300.193	6.975	NA	MReference-9880	NA	-1e-04	-0.495	NA	61.6	0	level2	NA	NA	NA	NA	NA	down
6.976_268.1671	0.3783	0.0005	0.0015	CM:Def	C18:neg	(3ar,4r,5r,6as)-5-hydroxy-4-[(1e,3s)-3-hydroxy-1-octen-1-yl]hexahydro-2h-cyclopenta[b]furan-2-one	C15 H24 O4	268.167	6.976	null	S24534114	HMDB0240213	-4e-04	-1.3263	NA	NA	7	level4	Lipids and lipid-like molecules	Fatty Acyls	Fatty alcohols	Fatty acyls[FA]	NA	down
6.982_310.1779	0.2404	0	0	CM:Def	C18:neg	Botrydial	C17 H26 O5	310.178	6.982	NA	S161498	NA	-2e-04	-0.4847	NA	NA	4	level4	NA	NA	NA	NA	NA	down
6.984_373.1737	0.2349	0	0	CM:Def	C18:neg	NA	C17 H27 N O8	373.174	6.984	NA	NA	NA	NA	NA	NA	NA	0	level5	NA	NA	NA	NA	NA	down
7.003_549.9359	0.0227	0.0001	0.0006	CM:Def	C18:neg	NA	C15 H20 Cl N2 O6 P S5	549.936	7.003	NA	NA	NA	NA	NA	NA	NA	0	level5	NA	NA	NA	NA	NA	down
7.02_284.1621	0.141	0	0.0001	CM:Def	C18:neg	(4r,5s,9s,10r,12s,13s)-1,5,9-trimethyl-11,14,15,16-tetraoxatetracyclo[10.3.1.0~4,13~.0~8,13~]hexadecan-10-ol	C15 H24 O5	284.162	7.02	null	S35031843	HMDB0061088	-3e-04	-0.9189	NA	NA	1	level4	Lipids and lipid-like molecules	Prenol lipids	Sesquiterpenoids	Terpenoids	NA	down
7.043_244.1671	0.1613	0	0	CM:Def	C18:neg	Brassylic acid	C13 H24 O4	244.167	7.043	null	S10026	HMDB0002327	-3e-04	-1.2755	NA	NA	7	level4	Lipids and lipid-like molecules	Fatty Acyls	Fatty acids and conjugates	Fatty acyls[FA]	NA	down
7.043_270.1828	0.3119	0	0.0001	CM:Def	C18:neg	3543	C15 H26 O4	270.183	7.043	null	S54974	HMDB0040459	-3e-04	-1.268	NA	NA	2	level4	Phenylpropanoids and polyketides	Macrolides and analogues	null	Polyketides[PK]	NA	down
7.049_302.1186	0.4959	0.0003	0.0009	CM:Def	C18:neg	11343453	C17 H19 Cl N2 O	302.119	7.049	NA	S9883971	NA	0	0.1634	NA	NA	1	level4	NA	NA	NA	NA	NA	down
7.062_226.1568	0.3053	0.0023	0.0049	CM:Def	C18:neg	(−)-trans-methyl dihydrojasmonate	C13 H22 O3	226.157	7.062	null	S1376701	HMDB0031740	-1e-04	-0.4659	NA	NA	2	level4	Lipids and lipid-like molecules	Fatty Acyls	Lineolic acids and derivatives	Fatty acyls[FA]	NA	down
7.07_375.1892	0.209	0.0004	0.0012	CM:Def	C18:neg	NA	C17 H29 N O8	375.189	7.07	NA	NA	NA	NA	NA	NA	NA	0	level5	NA	NA	NA	NA	NA	down
7.071_312.1936	0.2449	0	0.0001	CM:Def	C18:neg	1-methyl-n-(9-methyl-9-azabicyclo[3.3.1]non-3-yl)-1h-indazole-3-carboxamide	C18 H24 N4 O	312.194	7.071	null	S3390	HMDB0015026	-0.0014	-4.6307	NA	NA	3	level4	Organoheterocyclic compounds	Benzopyrazoles	Indazoles	Indazoles	NA	down
7.107_194.1306	0.2013	0	0.0001	CM:Def	C18:neg	Hexylresorcinol	C12 H18 O2	194.131	7.107	null	S21106121	HMDB0032567	-1e-04	-0.5521	NA	NA	21	level4	Benzenoids	Benzene and substituted derivatives	Phenols and derivatives	Phenols and derivatives	NA	down
7.143_406.199	0.4927	0	0.0002	CM:Def	C18:neg	1-(4-hydroxy-3,5-dimethoxyphenyl)-7-(4-hydroxy-3-methoxyphenyl)-3,5-heptanediol	C22 H30 O7	406.199	7.143	null	S23254830	HMDB0041091	-1e-04	-0.2562	NA	NA	7	level4	Phenylpropanoids and polyketides	Diarylheptanoids	Linear diarylheptanoids	Polyketides[PK]	NA	down
7.145_282.1828	0.3154	0.0051	0.0095	CM:Def	C18:neg	12-trans-hydroxy juvenile hormone iii	C16 H26 O4	282.183	7.145	NA	S9186651	NA	-3e-04	-0.9569	NA	NA	4	level4	NA	NA	NA	NA	NA	down
7.149_294.1829	0.2824	0.0005	0.0015	CM:Def	C18:neg	Embelin	C17 H26 O4	294.183	7.149	NA	S3105	NA	-3e-04	-0.857	NA	NA	8	level4	NA	NA	NA	NA	NA	down
7.158_357.1786	0.1875	0	0.0001	CM:Def	C18:neg	Cafedrine	C18 H23 N5 O3	357.179	7.158	NA	S64784	NA	-0.0015	-4.2549	NA	NA	2	level4	NA	NA	NA	NA	NA	down
7.167_332.2561	0.2033	0.002	0.0044	CM:Def	C18:neg	Phloionolic acid	C18 H36 O5	332.256	7.167	C19621	S4446065	HMDB0034295	-2e-04	-0.6284	NA	NA	2	level4	Lipids and lipid-like molecules	Fatty Acyls	Fatty acids and conjugates	Fatty acyls[FA]	map00073 Cutin, suberine and wax biosynthesis;	down
7.173_328.1884	0.3348	0.0001	0.0003	CM:Def	C18:neg	7-hydroxy-1-methyl-n-(9-methyl-9-azabicyclo[3.3.1]non-3-yl)-1h-indazole-3-carboxamide	C18 H24 N4 O2	328.188	7.173	null	S24649857	HMDB0061062	-0.0015	-4.6847	NA	NA	2	level4	Organoheterocyclic compounds	Benzopyrazoles	Indazoles	Indazoles	NA	down
7.183_358.199	0.0799	0	0	CM:Def	C18:neg	NA	C18 H30 O7	358.199	7.183	NA	NA	NA	NA	NA	NA	NA	0	level5	NA	NA	NA	NA	NA	down
7.184_160.0371	0.0608	0	0	CM:Def	C18:neg	Alpha-ketoadipic acid	C6 H8 O5	160.037	7.184	C00322	S70	HMDB0000225	0	-0.2197	NA	NA	7	level4	Organic acids and derivatives	Keto acids and derivatives	Medium-chain keto acids and derivatives	Organic acids	map00300 Lysine biosynthesis; map00310 Lysine degradation; map00380 Tryptophan metabolism; map01100 Metabolic pathways; map01210 2-Oxocarboxylic acid metabolism; map01230 Biosynthesis of amino acids;	down
7.186_298.1778	0.1612	0	0.0003	CM:Def	C18:neg	Artemether	C16 H26 O5	298.178	7.186	null	S62138	HMDB0015643	-2e-04	-0.7095	NA	NA	1	level4	Lipids and lipid-like molecules	Prenol lipids	Sesquiterpenoids	Terpenoids	NA	down
7.19_375.1892	0.4383	0.0004	0.0013	CM:Def	C18:neg	NA	C17 H29 N O8	375.189	7.19	NA	NA	NA	NA	NA	NA	NA	0	level5	NA	NA	NA	NA	NA	down
7.202_340.1885	0.3113	0.0009	0.0023	CM:Def	C18:neg	Pentamidine	C19 H24 N4 O2	340.188	7.202	C07420	S4573	HMDB0014876	-0.0014	-4.153	NA	NA	1	level4	Benzenoids	Phenol ethers	null	Benzene and derivatives	NULL	down
7.205_268.1671	0.4074	0.0004	0.0013	CM:Def	C18:neg	(3ar,4r,5r,6as)-5-hydroxy-4-[(1e,3s)-3-hydroxy-1-octen-1-yl]hexahydro-2h-cyclopenta[b]furan-2-one	C15 H24 O4	268.167	7.205	null	S24534114	HMDB0240213	-4e-04	-1.3906	NA	NA	7	level4	Lipids and lipid-like molecules	Fatty Acyls	Fatty alcohols	Fatty acyls[FA]	NA	down
7.209_272.162	0.0512	0.0001	0.0005	CM:Def	C18:neg	NA	C14 H24 O5	272.162	7.209	NA	NA	NA	NA	NA	NA	NA	0	level5	NA	NA	NA	NA	NA	down
7.249_326.1728	0.3661	0.0007	0.0019	CM:Def	C18:neg	NA	C17 H26 O6	326.173	7.249	NA	NA	NA	NA	NA	NA	NA	0	level5	NA	NA	NA	NA	NA	down
7.256_268.0436	0.0206	0	0	CM:Def	C18:neg	Nifurtoinol	C9 H8 N4 O6	268.044	7.256	NA	S7845528	NA	-8e-04	-2.989	NA	NA	1	level4	NA	NA	NA	NA	NA	down
7.281_208.1462	0.1855	0.0001	0.0003	CM:Def	C18:neg	Ac 45594	C13 H20 O2	208.146	7.281	NA	S23889	NA	-1e-04	-0.5858	NA	NA	15	level4	NA	NA	NA	NA	NA	down
7.298_282.1828	0.1649	0	0.0003	CM:Def	C18:neg	12-trans-hydroxy juvenile hormone iii	C16 H26 O4	282.183	7.298	NA	S9186651	NA	-3e-04	-0.9036	NA	NA	4	level4	NA	NA	NA	NA	NA	down
7.344_312.1936	0.3981	0.0015	0.0034	CM:Def	C18:neg	1-methyl-n-(9-methyl-9-azabicyclo[3.3.1]non-3-yl)-1h-indazole-3-carboxamide	C18 H24 N4 O	312.194	7.344	null	S3390	HMDB0015026	-0.0014	-4.6389	NA	NA	3	level4	Organoheterocyclic compounds	Benzopyrazoles	Indazoles	Indazoles	NA	down
7.364_232.1673	0.4571	0.0076	0.0134	CM:Def	C18:neg	NA	C12 H24 O4	232.167	7.364	NA	NA	NA	NA	NA	NA	NA	0	level5	NA	NA	NA	NA	NA	down
7.368_373.1736	0.3053	0.0001	0.0006	CM:Def	C18:neg	NA	C17 H27 N O8	373.174	7.368	NA	NA	NA	NA	NA	NA	NA	0	level5	NA	NA	NA	NA	NA	down
7.37_252.1723	0.4183	0.0003	0.0011	CM:Def	C18:neg	Cuauhtemone	C15 H24 O3	252.172	7.37	NA	S390809	NA	-2e-04	-0.9855	NA	NA	23	level4	NA	NA	NA	NA	NA	down
7.37_310.1779	0.2982	0.0001	0.0005	CM:Def	C18:neg	Botrydial	C17 H26 O5	310.178	7.37	NA	S161498	NA	-1e-04	-0.4663	NA	NA	4	level4	NA	NA	NA	NA	NA	down
7.372_210.1619	0.2551	0	0	CM:Def	C18:neg	Rg5927903	C13 H22 O2	210.162	7.372	null	S55049	HMDB0030425	-1e-04	-0.461	NA	NA	24	level4	Lipids and lipid-like molecules	Prenol lipids	Monoterpenoids	Terpenoids	NA	down
7.396_324.2299	0.4659	0	0.0002	CM:Def	C18:neg	6-decylubiquinol	C19 H32 O4	324.23	7.396	NA	S10128484	NA	-2e-04	-0.5314	NA	NA	4	level4	NA	NA	NA	NA	NA	down
7.396_387.2256	0.4606	0.0002	0.0007	CM:Def	C18:neg	3169	C20 H29 N5 O3	387.226	7.396	NA	S5437	NA	-0.0014	-3.6974	NA	NA	1	level4	NA	NA	NA	NA	NA	down
7.399_604.3611	0.3416	0.0213	0.0322	CM:Def	C18:neg	NA	C35 H48 N4 O5	604.361	7.399	NA	NA	NA	NA	NA	NA	NA	0	level5	NA	NA	NA	NA	NA	down
7.403_618.4148	0.4055	0.0004	0.0013	CM:Def	C18:neg	8-[(4e)-6-hydroxy-6-methyl-4-hepten-2-yl]-5,9,17,17-tetramethyl-18-oxapentacyclo[10.5.2.0~1,13~.0~4,12~.0~5,9~]nonadec-2-en-16-yl hexopyranoside	C36 H58 O8	618.415	7.403	null	S74886423	HMDB0035424	0.0016	2.6506	NA	NA	1	level4	Lipids and lipid-like molecules	Steroids and steroid derivatives	Steroidal glycosides	Steroids and derivatives	NA	down
7.416_610.3498	0.2538	0.0002	0.0006	CM:Def	C18:neg	NA	C33 H57 O4 P3	610.35	7.416	NA	NA	NA	NA	NA	NA	NA	0	level5	NA	NA	NA	NA	NA	down
7.417_294.1829	0.459	0	0	CM:Def	C18:neg	Embelin	C17 H26 O4	294.183	7.417	NA	S3105	NA	-2e-04	-0.7556	NA	NA	8	level4	NA	NA	NA	NA	NA	down
7.417_379.1606	0.4782	0	0.0001	CM:Def	C18:neg	Kasugamycin	C14 H25 N3 O9	379.161	7.417	NA	S16736502	NA	0.0015	3.9507	NA	NA	2	level4	NA	NA	NA	NA	NA	down
7.428_194.1669	0.1799	0	0.0001	CM:Def	C18:neg	1424383	C13 H22 O	194.167	7.428	null	S55810	HMDB0036823	-1e-04	-0.6745	NA	NA	12	level4	NA	NA	NA	NA	NA	down
7.448_368.1834	0.2429	0.0002	0.0008	CM:Def	C18:neg	NA	C19 H28 O7	368.183	7.448	NA	NA	NA	NA	NA	NA	NA	0	level5	NA	NA	NA	NA	NA	down
7.458_852.4201	0.4707	0.0003	0.001	CM:Def	C18:neg	NA	C48 H61 N4 O8 P	852.42	7.458	NA	NA	NA	NA	NA	NA	NA	0	level5	NA	NA	NA	NA	NA	down
7.473_352.2249	0.2227	0.0003	0.0011	CM:Def	C18:neg	Lipoxin b4	C20 H32 O5	352.225	7.473	C06315	MReference-9925	HMDB0005082	0	-0.131	NA	81.4	40	level2	FA Fatty acyls	FA03 Eicosanoids	FA0304 Lipoxins	Fatty acyls[FA]	map00590 Arachidonic acid metabolism;	down
7.484_755.319	0.434	0.0012	0.0029	CM:Def	C18:neg	Rifamycin b	C39 H49 N O14	755.319	7.484	NA	S16736167	NA	0.0037	4.8964	NA	NA	2	level4	NA	NA	NA	NA	NA	down
7.493_338.2092	0.4496	0.0038	0.0075	CM:Def	C18:neg	Idebenone	C19 H30 O5	338.209	7.493	NA	S3558	NA	-1e-04	-0.4092	NA	NA	8	level4	NA	NA	NA	NA	NA	down
7.5_284.2349	0.3151	0.0004	0.0012	CM:Def	C18:neg	16-heptadecyne-1,2,4-triol	C17 H32 O3	284.235	7.5	null	S2283375	HMDB0035473	-3e-04	-0.9939	NA	NA	9	level4	Lipids and lipid-like molecules	Fatty Acyls	Fatty alcohols	Fatty acyls[FA]	NA	down
7.569_324.2299	0.4932	0.0001	0.0005	CM:Def	C18:neg	6-decylubiquinol	C19 H32 O4	324.23	7.569	NA	S10128484	NA	-2e-04	-0.5048	NA	NA	4	level4	NA	NA	NA	NA	NA	down
7.574_373.1737	0.2687	0	0.0003	CM:Def	C18:neg	NA	C17 H27 N O8	373.174	7.574	NA	NA	NA	NA	NA	NA	NA	0	level5	NA	NA	NA	NA	NA	down
7.577_310.1779	0.2552	0	0.0002	CM:Def	C18:neg	Botrydial	C17 H26 O5	310.178	7.577	NA	S161498	NA	-1e-04	-0.4768	NA	NA	4	level4	NA	NA	NA	NA	NA	down
7.622_214.1568	0.1927	0.0002	0.0008	CM:Def	C18:neg	3-oxolauric acid	C12 H22 O3	214.157	7.622	C02367	S388783	HMDB0010727	-1e-04	-0.3295	NA	NA	11	level4	Organic acids and derivatives	Keto acids and derivatives	Medium-chain keto acids and derivatives	Organic acids	NULL	down
7.627_338.2465	0.333	0.0009	0.0023	CM:Def	C18:neg	11-deoxy prostaglandin f2β	C20 H34 O4	338.247	7.627	NA	MReference-4600	NA	8e-04	2.2582	NA	77.4	16	level2	NA	NA	NA	NA	NA	down
7.66_312.1936	0.239	0	0.0002	CM:Def	C18:neg	1-methyl-n-(9-methyl-9-azabicyclo[3.3.1]non-3-yl)-1h-indazole-3-carboxamide	C18 H24 N4 O	312.194	7.66	null	S3390	HMDB0015026	-0.0014	-4.633	NA	NA	3	level4	Organoheterocyclic compounds	Benzopyrazoles	Indazoles	Indazoles	NA	down
7.678_254.188	0.3277	0.0003	0.001	CM:Def	C18:neg	Prohydrojasmon	C15 H26 O3	254.188	7.678	NA	S16738647	NA	-2e-04	-0.8457	NA	NA	10	level4	NA	NA	NA	NA	NA	down
7.692_308.1622	0.3105	0.0006	0.0018	CM:Def	C18:neg	Inulicin	C17 H24 O5	308.162	7.692	NA	S390744	NA	-2e-04	-0.6161	NA	NA	5	level4	NA	NA	NA	NA	NA	down
7.693_289.1346	0.1145	0.0049	0.0092	CM:Def	C18:neg	Chloropyramine	C16 H20 Cl N3	289.135	7.693	null	S23628	HMDB0015690	0	0.0715	NA	NA	1	level4	Benzenoids	Benzene and substituted derivatives	Benzylamines	Amines and derivatives	NA	down
7.701_306.1612	0.3204	0.0011	0.0029	CM:Def	C18:neg	NA	C15 H23 N4 O P	306.161	7.701	NA	NA	NA	NA	NA	NA	NA	0	level5	NA	NA	NA	NA	NA	down
7.704_214.1569	0.222	0.0008	0.0023	CM:Def	C18:neg	3-oxolauric acid	C12 H22 O3	214.157	7.704	C02367	S388783	HMDB0010727	0	-0.1677	NA	NA	11	level4	Organic acids and derivatives	Keto acids and derivatives	Medium-chain keto acids and derivatives	Organic acids	NULL	down
7.719_320.1734	0.351	0	0.0001	CM:Def	C18:neg	NA	C17 H24 N2 O4	320.173	7.719	NA	NA	NA	NA	NA	NA	NA	0	level5	NA	NA	NA	NA	NA	down
7.723_250.1566	0.4892	0.0002	0.0008	CM:Def	C18:neg	Gemfibrozil	C15 H22 O3	250.157	7.723	C07020	S3345	HMDB0015371	-3e-04	-1.058	NA	NA	32	level4	Benzenoids	Phenol ethers	null	Benzene and derivatives	NULL	down
7.763_281.0686	0.1475	0.0085	0.0147	CM:Def	C18:neg	2-oxo-3-(3-pyridinyl)-2h-chromen-7-yl acetate	C16 H11 N O4	281.069	7.763	NA	S224600	NA	-3e-04	-0.9314	NA	NA	1	level4	NA	NA	NA	NA	NA	down
7.767_460.2457	0.1904	0	0	CM:Def	C18:neg	Hydrocortisone aceponate	C26 H36 O7	460.246	7.767	NA	S62148	NA	-4e-04	-0.7615	NA	NA	1	level4	NA	NA	NA	NA	NA	down
7.78_228.1724	0.4989	0.0048	0.009	CM:Def	C18:neg	3748	C13 H24 O3	228.172	7.78	null	S55982	HMDB0037212	-1e-04	-0.5005	NA	NA	8	level4	Lipids and lipid-like molecules	Prenol lipids	Monoterpenoids	Terpenoids	NA	down
7.827_210.1619	0.4819	0	0.0002	CM:Def	C18:neg	Rg5927903	C13 H22 O2	210.162	7.827	null	S55049	HMDB0030425	-1e-04	-0.4632	NA	NA	24	level4	Lipids and lipid-like molecules	Prenol lipids	Monoterpenoids	Terpenoids	NA	down
7.859_170.1671	0.2794	0.0004	0.0012	CM:Def	C18:neg	3093	C11 H22 O	170.167	7.859	C01875	S7871	HMDB0033713	0	-0.0049	NA	NA	9	level4	Organic oxygen compounds	Organooxygen compounds	Carbonyl compounds	Carbonyl compounds	NULL	down
7.88_546.2697	0.0328	0.0055	0.0102	CM:Def	C18:neg	NA	C29 H43 N2 O4 P S	546.27	7.88	NA	NA	NA	NA	NA	NA	NA	0	level5	NA	NA	NA	NA	NA	down
7.882_310.1779	0.1632	0	0.0001	CM:Def	C18:neg	Botrydial	C17 H26 O5	310.178	7.882	NA	S161498	NA	-1e-04	-0.464	NA	NA	4	level4	NA	NA	NA	NA	NA	down
7.884_336.23	0.4589	0.0001	0.0004	CM:Def	C18:neg	(+/-)5(6)-dihete	C20 H32 O4	336.23	7.884	NA	MReference-9780	NA	0	-0.1043	NA	73.8	61	level2	NA	NA	NA	NA	NA	down
7.906_294.1829	0.2518	0	0	CM:Def	C18:neg	Embelin	C17 H26 O4	294.183	7.906	NA	S3105	NA	-2e-04	-0.7927	NA	NA	8	level4	NA	NA	NA	NA	NA	down
7.928_170.1307	0.3777	0	0	CM:Def	C18:neg	2361	C10 H18 O2	170.131	7.928	null	S12282	HMDB0037116	0	-0.0158	NA	NA	65	level4	Organoheterocyclic compounds	Lactones	Delta valerolactones	Delta valerolactones	NA	down
7.934_216.1724	0.2698	0	0	CM:Def	C18:neg	12-hydroxydodecanoic acid	C12 H24 O3	216.172	7.934	C08317	MReference-281	HMDB0002059	-2e-04	-0.803	NA	73	11	level2	FA Fatty acyls	FA01 Fatty Acids and Conjugates	FA0105 Hydroxy fatty acids	Fatty acyls[FA]	NULL	down
7.937_383.267	0.1836	0	0	CM:Def	C18:neg	3-hydroxy-5, 8-tetradecadiencarnitine	C21 H37 N O5	383.267	7.937	null	S35032592	HMDB0013332	-2e-04	-0.3937	NA	NA	1	level4	Organic acids and derivatives	Hydroxy acids and derivatives	Beta hydroxy acids and derivatives	Organic acids	NA	down
7.944_334.2143	0.2876	0	0.0001	CM:Def	C18:neg	1886839	C20 H30 O4	334.214	7.944	NA	S6528	NA	-1e-04	-0.2121	NA	72.8	39	level4	NA	NA	NA	NA	NA	down
7.95_286.1778	0.2135	0	0.0001	CM:Def	C18:neg	NA	C15 H26 O5	286.178	7.95	NA	NA	NA	NA	NA	NA	NA	0	level5	NA	NA	NA	NA	NA	down
7.957_569.9378	0.0163	0	0.0001	CM:Def	C18:neg	NA	C14 H11 N4 O15 P S2	569.938	7.957	NA	NA	NA	NA	NA	NA	NA	0	level5	NA	NA	NA	NA	NA	down
7.957_571.9348	0.0112	0.009	0.0154	CM:Def	C18:neg	NA	C15 H6 N6 O15 P2	571.935	7.957	NA	NA	NA	NA	NA	NA	NA	0	level5	NA	NA	NA	NA	NA	down
7.972_460.2095	0.3176	0	0	CM:Def	C18:neg	Tu4153400	C25 H32 O8	460.209	7.972	NA	S571099	NA	-2e-04	-0.5058	NA	NA	6	level4	NA	NA	NA	NA	NA	down
7.979_340.2249	0.3423	0.0001	0.0006	CM:Def	C18:neg	Terguride	C20 H28 N4 O	340.225	7.979	NA	S392004	NA	-0.0014	-4.0411	NA	NA	1	level4	NA	NA	NA	NA	NA	down
7.988_326.1881	0.1781	0.0002	0.0007	CM:Def	C18:neg	Acitretin	C21 H26 O3	326.188	7.988	null	S4447573	HMDB0014602	-1e-04	-0.3409	NA	NA	6	level4	Lipids and lipid-like molecules	Prenol lipids	Retinoids	Prenol lipids[PR]	NA	down
7.999_336.23	0.0891	0	0.0003	CM:Def	C18:neg	Leukotriene b4	C20 H32 O4	336.23	7.999	C02165	S4444132	HMDB0001085	-1e-04	-0.2222	NA	80.2	61	level4	Lipids and lipid-like molecules	Fatty Acyls	Eicosanoids	Fatty acyls[FA]	map00590 Arachidonic acid metabolism; map01100 Metabolic pathways;	down
8.019_545.9961	0.4793	0	0.0001	CM:Def	C18:neg	NA	C15 H12 N6 O13 P2	545.996	8.019	NA	NA	NA	NA	NA	NA	NA	0	level5	NA	NA	NA	NA	NA	down
8.019_547.993	0.4793	0	0.0001	CM:Def	C18:neg	NA	C17 H26 Cl N2 O4 P S5	547.993	8.019	NA	NA	NA	NA	NA	NA	NA	0	level5	NA	NA	NA	NA	NA	down
8.04_268.2036	0.2002	0	0	CM:Def	C18:neg	NA	C16 H28 O3	268.204	8.04	NA	NA	NA	NA	NA	NA	NA	0	level5	NA	NA	NA	NA	NA	down
8.041_224.2139	0.2248	0.0002	0.0007	CM:Def	C18:neg	Dihydrofarnesol	C15 H28 O	224.214	8.041	NA	S4444050	NA	-1e-04	-0.3282	NA	NA	5	level4	NA	NA	NA	NA	NA	down
8.042_330.1135	0.4412	0	0.0001	CM:Def	C18:neg	Dg4976795	C18 H19 Cl N2 O2	330.113	8.042	NA	S102925	NA	0	0.0485	NA	NA	1	level4	NA	NA	NA	NA	NA	down
8.043_312.1936	0.2208	0.0001	0.0004	CM:Def	C18:neg	1-methyl-n-(9-methyl-9-azabicyclo[3.3.1]non-3-yl)-1h-indazole-3-carboxamide	C18 H24 N4 O	312.194	8.043	null	S3390	HMDB0015026	-0.0014	-4.5182	NA	NA	3	level4	Organoheterocyclic compounds	Benzopyrazoles	Indazoles	Indazoles	NA	down
8.043_375.1893	0.3027	0.0001	0.0003	CM:Def	C18:neg	NA	C17 H29 N O8	375.189	8.043	NA	NA	NA	NA	NA	NA	NA	0	level5	NA	NA	NA	NA	NA	down
8.044_397.1712	0.2037	0.0001	0.0004	CM:Def	C18:neg	NA	C16 H34 N O4 P3	397.171	8.044	NA	NA	NA	NA	NA	NA	NA	0	level5	NA	NA	NA	NA	NA	down
8.048_564.28	0.4476	0	0	CM:Def	C18:neg	NA	C27 H40 N4 O9	564.28	8.048	NA	NA	NA	NA	NA	NA	NA	0	level5	NA	NA	NA	NA	NA	down
8.068_391.2105	0.1742	0	0	CM:Def	C18:neg	NA	C18 H34 N O6 P	391.211	8.068	NA	NA	NA	NA	NA	NA	NA	0	level5	NA	NA	NA	NA	NA	down
8.072_326.2092	0.1227	0	0.0001	CM:Def	C18:neg	Mfcd03411993	C18 H30 O5	326.209	8.072	NA	S7827804	NA	-2e-04	-0.5138	NA	NA	3	level4	NA	NA	NA	NA	NA	down
8.084_292.1803	0.2929	0.0001	0.0006	CM:Def	C18:neg	NA	C15 H29 Cl O3	292.18	8.084	NA	NA	NA	NA	NA	NA	NA	0	level5	NA	NA	NA	NA	NA	down
8.122_312.2299	0.2781	0.0006	0.0017	CM:Def	C18:neg	15,16-dihode	C18 H32 O4	312.23	8.122	null	S17220751	HMDB0010208	-2e-04	-0.5103	NA	NA	35	level4	Lipids and lipid-like molecules	Fatty Acyls	Lineolic acids and derivatives	Fatty acyls[FA]	NA	down
8.13_294.1829	0.4795	0.0042	0.0081	CM:Def	C18:neg	Embelin	C17 H26 O4	294.183	8.13	NA	S3105	NA	-2e-04	-0.7656	NA	NA	8	level4	NA	NA	NA	NA	NA	down
8.155_527.1173	0.0747	0.0002	0.0008	CM:Def	C18:neg	NA	C20 H34 Cl N3 O3 S4	527.117	8.155	NA	NA	NA	NA	NA	NA	NA	0	level5	NA	NA	NA	NA	NA	down
8.16_241.03	0.1037	0	0	CM:Def	C18:neg	NA	NA	241.03	8.16	NA	NA	NA	NA	NA	NA	NA	0	level5	NA	NA	NA	NA	NA	down
8.165_464.151	0.4676	0.0001	0.0004	CM:Def	C18:neg	NA	C16 H28 N6 O6 S2	464.151	8.165	NA	NA	NA	NA	NA	NA	NA	0	level5	NA	NA	NA	NA	NA	down
8.173_504.0416	0.1186	0	0.0002	CM:Def	C18:neg	NA	C12 H29 Cl N4 O5 S5	504.042	8.173	NA	NA	NA	NA	NA	NA	NA	0	level5	NA	NA	NA	NA	NA	down
8.194_334.2143	0.1764	0.002	0.0045	CM:Def	C18:neg	1886839	C20 H30 O4	334.214	8.194	NA	S6528	NA	-1e-04	-0.3527	NA	76.3	39	level4	NA	NA	NA	NA	NA	down
8.196_483.1365	0.4493	0	0.0001	CM:Def	C18:neg	NA	C16 H34 Cl N O9 S2	483.137	8.196	NA	NA	NA	NA	NA	NA	NA	0	level5	NA	NA	NA	NA	NA	down
8.197_323.1731	0.2228	0	0	CM:Def	C18:neg	Alloxydim	C17 H25 N O5	323.173	8.197	NA	S4901227	NA	-2e-04	-0.5323	NA	NA	1	level4	NA	NA	NA	NA	NA	down
8.2_336.23	0.3551	0.0001	0.0006	CM:Def	C18:neg	Leukotriene b4	C20 H32 O4	336.23	8.2	C02165	S4444132	HMDB0001085	-1e-04	-0.237	NA	77.5	61	level4	Lipids and lipid-like molecules	Fatty Acyls	Eicosanoids	Fatty acyls[FA]	map00590 Arachidonic acid metabolism; map01100 Metabolic pathways;	down
8.2_384.1647	0.4061	0.0115	0.0189	CM:Def	C18:neg	NA	C16 H32 O6 S2	384.165	8.2	NA	NA	NA	NA	NA	NA	NA	0	level5	NA	NA	NA	NA	NA	down
8.2_418.1442	0.3552	0	0.0001	CM:Def	C18:neg	NA	C16 H29 N4 O3 P3	418.144	8.2	NA	NA	NA	NA	NA	NA	NA	0	level5	NA	NA	NA	NA	NA	down
8.2_420.1412	0.3365	0.0001	0.0004	CM:Def	C18:neg	Rhaponticin	C21 H24 O9	420.141	8.2	NA	S552853	NA	-8e-04	-2.0037	NA	NA	4	level4	NA	NA	NA	NA	NA	down
8.202_382.1676	0.4759	0.0003	0.0009	CM:Def	C18:neg	NA	C18 H36 Cl P S2	382.168	8.202	NA	NA	NA	NA	NA	NA	NA	0	level5	NA	NA	NA	NA	NA	down
8.203_324.2299	0.2506	0.0018	0.0041	CM:Def	C18:neg	6-decylubiquinol	C19 H32 O4	324.23	8.203	NA	S10128484	NA	-2e-04	-0.5411	NA	NA	4	level4	NA	NA	NA	NA	NA	down
8.203_514.2001	0.467	0.0001	0.0006	CM:Def	C18:neg	NA	C17 H37 N6 O6 P3	514.2	8.203	NA	NA	NA	NA	NA	NA	NA	0	level5	NA	NA	NA	NA	NA	down
8.205_488.2011	0.4089	0.0005	0.0014	CM:Def	C18:neg	NA	C24 H33 N4 O3 P S	488.201	8.205	NA	NA	NA	NA	NA	NA	NA	0	level5	NA	NA	NA	NA	NA	down
8.206_460.2094	0.461	0	0.0003	CM:Def	C18:neg	Tu4153400	C25 H32 O8	460.209	8.206	NA	S571099	NA	-3e-04	-0.6983	NA	NA	6	level4	NA	NA	NA	NA	NA	down
8.206_835.4003	0.2423	0.0091	0.0155	CM:Def	C18:neg	NA	NA	835.4	8.206	NA	NA	NA	NA	NA	NA	NA	0	level5	NA	NA	NA	NA	NA	down
8.207_450.1806	0.3199	0.0011	0.0029	CM:Def	C18:neg	4-hydroxy-3-(hydroxymethyl)-6,6,7b-trimethyl-2,4,4a,5,6,7,7a,7b-octahydro-1h-cyclobuta[e]inden-2-yl 3-chloro-6-hydroxy-4-methoxy-2-methylbenzoate	C24 H31 Cl O6	450.181	8.207	null	S28576292	HMDB0035062	-3e-04	-0.7586	NA	NA	1	level4	Lipids and lipid-like molecules	Prenol lipids	Sesquiterpenoids	Terpenoids	NA	down
8.207_836.397	0.236	0.0002	0.0006	CM:Def	C18:neg	NA	C50 H62 O7 P2	836.397	8.207	NA	NA	NA	NA	NA	NA	NA	0	level5	NA	NA	NA	NA	NA	down
8.21_477.1993	0.3616	0	0.0001	CM:Def	C18:neg	NA	C25 H27 N5 O5	477.199	8.21	NA	NA	NA	NA	NA	NA	NA	0	level5	NA	NA	NA	NA	NA	down
8.212_357.1553	0.2594	0	0.0001	CM:Def	C18:neg	NA	C18 H30 Cl N P2	357.155	8.212	NA	NA	NA	NA	NA	NA	NA	0	level5	NA	NA	NA	NA	NA	down
8.214_294.1596	0.1915	0.0001	0.0003	CM:Def	C18:neg	NA	C14 H27 Cl O4	294.16	8.214	NA	NA	NA	NA	NA	NA	NA	0	level5	NA	NA	NA	NA	NA	down
8.215_380.2561	0.2811	0.0077	0.0135	CM:Def	C18:neg	Limaprost	C22 H36 O5	380.256	8.215	NA	S4942859	NA	-2e-04	-0.4934	NA	NA	6	level4	NA	NA	NA	NA	NA	down
8.215_448.3187	0.2004	0.0005	0.0015	CM:Def	C18:neg	Digitogenin	C27 H44 O5	448.319	8.215	NA	S390462	NA	-2e-04	-0.4441	NA	NA	15	level4	NA	NA	NA	NA	NA	down
8.221_304.1692	0.2168	0.0001	0.0004	CM:Def	C18:neg	NA	C11 H24 N6 O2 S	304.169	8.221	NA	NA	NA	NA	NA	NA	NA	0	level5	NA	NA	NA	NA	NA	down
8.227_318.0555	0.4176	0	0.0001	CM:Def	C18:neg	3306	C11 H21 Cl2 O4 P	318.055	8.227	NA	S59763	NA	0	-0.0157	NA	NA	1	level4	NA	NA	NA	NA	NA	down
8.227_320.0525	0.4517	0.0001	0.0005	CM:Def	C18:neg	Dhm	C15 H12 O8	320.053	8.227	NA	S141906	NA	-7e-04	-2.2184	NA	NA	20	level4	NA	NA	NA	NA	NA	down
8.244_527.9074	0.1219	0	0	CM:Def	C18:neg	NA	C14 H11 O14 P3 S	527.907	8.244	NA	NA	NA	NA	NA	NA	NA	0	level5	NA	NA	NA	NA	NA	down
8.248_240.1729	0.1348	0.0016	0.0036	CM:Def	C18:neg	(1s,2r,5s)-2-isopropyl-5-methylcyclohexyl 3-oxobutanoate	C14 H24 O3	240.173	8.248	null	S39229	HMDB0032369	3e-04	1.3545	NA	NA	1	level4	Lipids and lipid-like molecules	Prenol lipids	Monoterpenoids	Terpenoids	NA	down
8.268_609.908	0.3735	0.0269	0.0395	CM:Def	C18:neg	NA	C27 H11 Cl O7 S4	609.908	8.268	NA	NA	NA	NA	NA	NA	NA	0	level5	NA	NA	NA	NA	NA	down
8.346_508.2523	0.0325	0	0	CM:Def	C18:neg	4-{[(1r,2r)-2-{[4-(1,2-benzothiazol-3-yl)-1-piperazinyl]methyl}cyclohexyl]methyl}-10-hydroxy-4-azatricyclo[5.2.1.0~2,6~]decane-3,5-dione	C28 H36 N4 O3 S	508.252	8.346	null	S35031797	HMDB0060828	0.0015	3.0024	NA	NA	1	level4	Organoheterocyclic compounds	Diazinanes	Piperazines	Piperazines	NA	down
8.347_250.1334	0.153	0	0	CM:Def	C18:neg	NA	C12 H23 Cl O3	250.133	8.347	NA	NA	NA	NA	NA	NA	NA	0	level5	NA	NA	NA	NA	NA	down
8.376_689.992	0.1745	0.002	0.0045	CM:Def	C18:neg	NA	C29 H17 N4 O9 P3 S	689.992	8.376	NA	NA	NA	NA	NA	NA	NA	0	level5	NA	NA	NA	NA	NA	down
8.377_691.9889	0.1371	0.0003	0.0009	CM:Def	C18:neg	NA	C30 H25 Cl O7 S5	691.989	8.377	NA	NA	NA	NA	NA	NA	NA	0	level5	NA	NA	NA	NA	NA	down
8.385_248.0377	0.076	0.0002	0.0009	CM:Def	C18:neg	884916	C8 H13 N2 O3 P S	248.038	8.385	NA	S8915	NA	-7e-04	-2.8904	NA	NA	1	level4	NA	NA	NA	NA	NA	down
8.388_332.1987	0.1198	0.0002	0.0008	CM:Def	C18:neg	Gibberellin a12	C20 H28 O4	332.199	8.388	NA	S391664	NA	-1e-04	-0.2125	NA	51.9	25	level4	NA	NA	NA	NA	NA	down
8.421_583.971	0.119	0.0005	0.0016	CM:Def	C18:neg	NA	C22 H11 N4 O10 P3	583.971	8.421	NA	NA	NA	NA	NA	NA	NA	0	level5	NA	NA	NA	NA	NA	down
8.463_282.1498	0.3591	0.0294	0.0427	CM:Def	C18:neg	NA	C14 H23 N2 O2 P	282.15	8.463	NA	NA	NA	NA	NA	NA	NA	0	level5	NA	NA	NA	NA	NA	down
8.474_242.1881	0.2098	0.0282	0.041	CM:Def	C18:neg	3-oxotetradecanoic acid	C14 H26 O3	242.188	8.474	null	S399829	HMDB0010730	-1e-04	-0.4396	NA	NA	12	level4	Lipids and lipid-like molecules	Fatty Acyls	Fatty acids and conjugates	Fatty acyls[FA]	NA	down
8.477_278.1648	0.123	0.0026	0.0054	CM:Def	C18:neg	NA	C14 H27 Cl O3	278.165	8.477	NA	NA	NA	NA	NA	NA	NA	0	level5	NA	NA	NA	NA	NA	down
8.477_341.1605	0.315	0.0032	0.0064	CM:Def	C18:neg	NA	C15 H32 Cl N O S2	341.161	8.477	NA	NA	NA	NA	NA	NA	NA	0	level5	NA	NA	NA	NA	NA	down
8.477_346.1523	0.2156	0.011	0.0182	CM:Def	C18:neg	NA	C13 H23 Cl N6 O3	346.152	8.477	NA	NA	NA	NA	NA	NA	NA	0	level5	NA	NA	NA	NA	NA	down
8.477_363.1424	0.1454	0.0047	0.0088	CM:Def	C18:neg	NA	C20 H26 Cl N O S	363.142	8.477	NA	NA	NA	NA	NA	NA	NA	0	level5	NA	NA	NA	NA	NA	down
8.479_153.0264	0.4821	0.0334	0.0477	CM:Def	C18:neg	NA	NA	153.026	8.479	NA	NA	NA	NA	NA	NA	NA	0	level5	NA	NA	NA	NA	NA	down
8.485_346.0869	0.2199	0.0008	0.0022	CM:Def	C18:neg	7-chloro-5-(2-fluorophenyl)-1-(2-methoxyethyl)-1,3-dihydro-2h-1,4-benzodiazepin-2-one	C18 H16 Cl F N2 O2	346.087	8.485	null	S15519268	HMDB0060853	-0.0015	-4.3591	NA	NA	1	level4	Organoheterocyclic compounds	Benzodiazepines	1,4-benzodiazepines	1,4-benzodiazepines	NA	down
8.485_354.2406	0.3258	0.0173	0.0269	CM:Def	C18:neg	Ent-prostaglandin f2α	C20 H34 O5	354.241	8.485	NA	MReference-9777	NA	0	-0.1146	NA	34.9	31	level3	NA	NA	NA	NA	NA	down
8.486_348.084	0.2791	0.0081	0.0141	CM:Def	C18:neg	3,4-dihydroxy-2-(7-hydroxy-9-methoxy-3,4-dioxo-1,2,3,4-tetrahydrocyclopenta[c]chromen-6-yl)butanal	C17 H16 O8	348.084	8.486	C19592	S30790985	HMDB0062442	-5e-04	-1.5396	NA	NA	21	level4	Phenylpropanoids and polyketides	Coumarins and derivatives	null	Coumarins and derivatives	NA	down
8.488_411.0795	0.444	0.001	0.0026	CM:Def	C18:neg	Gonyautoxin 1	C10 H17 N7 O9 S	411.079	8.488	NA	S30791735	NA	-0.0013	-3.2477	NA	NA	1	level4	NA	NA	NA	NA	NA	down
8.494_523.3866	0.0116	0.0022	0.0048	CM:Def	C18:neg	NA	C24 H54 N5 O5 P	523.387	8.494	NA	NA	NA	NA	NA	NA	NA	0	level5	NA	NA	NA	NA	NA	down
8.505_571.9347	0.0701	0.0004	0.0014	CM:Def	C18:neg	NA	C15 H14 N2 O14 P2 S2	571.935	8.505	NA	NA	NA	NA	NA	NA	NA	0	level5	NA	NA	NA	NA	NA	down
8.507_569.9376	0.3133	0.0007	0.0019	CM:Def	C18:neg	NA	C15 H12 N2 O16 P2 S	569.938	8.507	NA	NA	NA	NA	NA	NA	NA	0	level5	NA	NA	NA	NA	NA	down
8.557_374.9694	0.2196	0.0003	0.0009	CM:Def	C18:neg	NA	NA	374.969	8.557	NA	NA	NA	NA	NA	NA	NA	0	level5	NA	NA	NA	NA	NA	down
8.557_375.9678	0.0707	0.002	0.0045	CM:Def	C18:neg	NA	C6 H9 Cl N6 O7 S2	375.968	8.557	NA	NA	NA	NA	NA	NA	NA	0	level5	NA	NA	NA	NA	NA	down
8.619_278.1646	0.2995	0.0001	0.0006	CM:Def	C18:neg	NA	C14 H27 Cl O3	278.165	8.619	NA	NA	NA	NA	NA	NA	NA	0	level5	NA	NA	NA	NA	NA	down
8.622_242.188	0.3753	0	0	CM:Def	C18:neg	3-oxotetradecanoic acid	C14 H26 O3	242.188	8.622	null	S399829	HMDB0010730	-2e-04	-0.7912	NA	NA	12	level4	Lipids and lipid-like molecules	Fatty Acyls	Fatty acids and conjugates	Fatty acyls[FA]	NA	down
8.624_287.2458	0.1939	0	0	CM:Def	C18:neg	N,n-bis(2-hydroxyethyl)dodecanamide	C16 H33 N O3	287.246	8.624	null	S8123	HMDB0032358	-3e-04	-0.8896	NA	NA	1	level4	Lipids and lipid-like molecules	Fatty Acyls	Fatty amides	Fatty acyls[FA]	NA	down
8.633_278.1879	0.2941	0	0.0001	CM:Def	C18:neg	Paradol	C17 H26 O3	278.188	8.633	C10482	S85173	HMDB0030801	-3e-04	-1.0903	NA	NA	8	level4	Benzenoids	Benzene and substituted derivatives	Phenols and derivatives	Phenols and derivatives	NULL	down
8.644_669.9828	0.0448	0	0	CM:Def	C18:neg	NA	C20 H21 N2 O16 P3 S	669.983	8.644	NA	NA	NA	NA	NA	NA	NA	0	level5	NA	NA	NA	NA	NA	down
8.644_671.9797	0.0167	0	0	CM:Def	C18:neg	NA	NA	671.98	8.644	NA	NA	NA	NA	NA	NA	NA	0	level5	NA	NA	NA	NA	NA	down
8.644_673.9767	0.0291	0	0	CM:Def	C18:neg	NA	C19 H26 Cl N6 O5 P3 S4	673.977	8.644	NA	NA	NA	NA	NA	NA	NA	0	level5	NA	NA	NA	NA	NA	down
8.646_332.1987	0.1083	0.0006	0.0017	CM:Def	C18:neg	Gibberellin a12	C20 H28 O4	332.199	8.646	NA	S391664	NA	-1e-04	-0.2299	NA	66.2	25	level4	NA	NA	NA	NA	NA	down
8.65_541.9229	0.0314	0	0.0003	CM:Def	C18:neg	NA	C14 H12 N2 O13 P2 S2	541.923	8.65	NA	NA	NA	NA	NA	NA	NA	0	level5	NA	NA	NA	NA	NA	down
8.651_539.926	0.1018	0.0005	0.0015	CM:Def	C18:neg	NA	C16 H7 N4 O12 P3	539.926	8.651	NA	NA	NA	NA	NA	NA	NA	0	level5	NA	NA	NA	NA	NA	down
8.699_232.123	0.1811	0	0	CM:Def	C18:neg	NA	C12 H21 Cl O2	232.123	8.699	NA	NA	NA	NA	NA	NA	NA	0	level5	NA	NA	NA	NA	NA	down
8.703_300.1336	0.4679	0	0.0001	CM:Def	C18:neg	NA	C14 H16 N6 O2	300.134	8.703	NA	NA	NA	NA	NA	NA	NA	0	level5	NA	NA	NA	NA	NA	down
8.705_312.1258	0.4311	0	0.0001	CM:Def	C18:neg	NA	C12 H26 O5 P2	312.126	8.705	NA	NA	NA	NA	NA	NA	NA	0	level5	NA	NA	NA	NA	NA	down
8.748_326.2092	0.0901	0	0	CM:Def	C18:neg	Mfcd03411993	C18 H30 O5	326.209	8.748	NA	S7827804	NA	-2e-04	-0.5065	NA	NA	3	level4	NA	NA	NA	NA	NA	down
8.749_250.1931	0.0924	0.0009	0.0024	CM:Def	C18:neg	4-tert-octylphenol monoethoxylate	C16 H26 O2	250.193	8.749	NA	S5388	NA	-2e-04	-0.8657	NA	NA	13	level4	NA	NA	NA	NA	NA	down
8.771_555.9401	0.022	0.0015	0.0035	CM:Def	C18:neg	6-amino-3-{5-o-[hydroxy(selenonooxy)phosphoryl]-3-o-phosphono-beta-d-ribofuranosyl}-7h-purin-3-ium	C10 H16 N5 O13 P2 Se	555.94	8.771	NA	S389631	NA	0.0016	2.9476	NA	NA	1	level4	NA	NA	NA	NA	NA	down
8.772_553.9416	0.0127	0	0.0002	CM:Def	C18:neg	NA	C13 H13 N6 O9 P3 S2	553.942	8.772	NA	NA	NA	NA	NA	NA	NA	0	level5	NA	NA	NA	NA	NA	down
8.786_336.23	0.2033	0.0033	0.0066	CM:Def	C18:neg	Leukotriene b4	C20 H32 O4	336.23	8.786	C02165	S4444132	HMDB0001085	-1e-04	-0.1829	NA	NA	61	level4	Lipids and lipid-like molecules	Fatty Acyls	Eicosanoids	Fatty acyls[FA]	map00590 Arachidonic acid metabolism; map01100 Metabolic pathways;	down
8.794_320.2349	0.4298	0.0004	0.0013	CM:Def	C18:neg	20-hydroxy-(5z,8z,11z,14z)-eicosatetraenoic acid	C20 H32 O3	320.235	8.794	C14748	MReference-1450	HMDB0005998	-2e-04	-0.6407	NA	82.8	61	level2	FA Fatty acyls	FA03 Eicosanoids	FA0306 Hydroxy/hydroperoxyeicosatetraenoic acids	Fatty acyls[FA]	map00590 Arachidonic acid metabolism; map01100 Metabolic pathways;	down
8.814_456.2873	0.3106	0	0.0001	CM:Def	C18:neg	NA	C21 H40 N6 O3 S	456.287	8.814	NA	NA	NA	NA	NA	NA	NA	0	level5	NA	NA	NA	NA	NA	down
8.85_300.2298	0.4647	0.0002	0.0007	CM:Def	C18:neg	Heptadecanedioic acid	C17 H32 O4	300.23	8.85	NA	S2340922	NA	-2e-04	-0.7399	NA	NA	8	level4	NA	NA	NA	NA	NA	down
8.85_385.9492	0.0342	0.0002	0.0007	CM:Def	C18:neg	NA	C6 H13 Cl N2 O9 P2 S	385.949	8.85	NA	NA	NA	NA	NA	NA	NA	0	level5	NA	NA	NA	NA	NA	down
8.852_793.8834	0.0938	0	0.0001	CM:Def	C18:neg	NA	C37 H7 Cl N6 O4 S5	793.883	8.852	NA	NA	NA	NA	NA	NA	NA	0	level5	NA	NA	NA	NA	NA	down
8.853_383.9523	0.0989	0.0012	0.003	CM:Def	C18:neg	NA	NA	383.952	8.853	NA	NA	NA	NA	NA	NA	NA	0	level5	NA	NA	NA	NA	NA	down
8.853_384.9508	0.0195	0	0	CM:Def	C18:neg	NA	NA	384.951	8.853	NA	NA	NA	NA	NA	NA	NA	0	level5	NA	NA	NA	NA	NA	down
8.884_569.9553	0.2789	0	0	CM:Def	C18:neg	NA	C15 H25 Cl N2 O5 P2 S5	569.955	8.884	NA	NA	NA	NA	NA	NA	NA	0	level5	NA	NA	NA	NA	NA	down
8.902_276.069	0.3708	0.0001	0.0004	CM:Def	C18:neg	NA	NA	276.069	8.902	NA	NA	NA	NA	NA	NA	NA	0	level5	NA	NA	NA	NA	NA	down
8.934_502.1917	0.3961	0.0001	0.0004	CM:Def	C18:neg	4-o-{3-o-[(1s,2r,3s,4s,5r)-2,3,4-trihydroxy-5-(hydroxymethyl)cyclohexyl]-beta-d-galactopyranosyl}-d-glucose	C19 H34 O15	502.192	8.934	null	S30776581	HMDB0006598	0.0019	3.7821	NA	NA	1	level4	Lipids and lipid-like molecules	Fatty Acyls	Fatty acyl glycosides	Fatty acyls[FA]	NA	down
8.943_636.2689	0.4244	0.002	0.0045	CM:Def	C18:neg	NA	C24 H51 N2 O11 P3	636.269	8.943	NA	NA	NA	NA	NA	NA	NA	0	level5	NA	NA	NA	NA	NA	down
8.956_282.2192	0.0914	0.0002	0.0008	CM:Def	C18:neg	(12s)-12-hydroxy-16-heptadecynoic acid	C17 H30 O3	282.219	8.956	NA	S4446099	NA	-3e-04	-0.9324	NA	NA	4	level4	NA	NA	NA	NA	NA	down
8.97_589.9194	0.1259	0.0015	0.0036	CM:Def	C18:neg	NA	C17 H9 N2 O16 P3	589.919	8.97	NA	NA	NA	NA	NA	NA	NA	0	level5	NA	NA	NA	NA	NA	down
8.97_591.9163	0.0361	0	0.0002	CM:Def	C18:neg	NA	C14 H15 N2 O14 P3 S2	591.916	8.97	NA	NA	NA	NA	NA	NA	NA	0	level5	NA	NA	NA	NA	NA	down
8.97_595.9103	0.143	0	0.0001	CM:Def	C18:neg	NA	C12 H18 Cl O17 P S3	595.91	8.97	NA	NA	NA	NA	NA	NA	NA	0	level5	NA	NA	NA	NA	NA	down
8.971_276.149	0.3258	0.0007	0.002	CM:Def	C18:neg	NA	C14 H25 Cl O3	276.149	8.971	NA	NA	NA	NA	NA	NA	NA	0	level5	NA	NA	NA	NA	NA	down
8.971_693.9421	0.1721	0.0016	0.0037	CM:Def	C18:neg	NA	C18 H12 N6 O18 P2 S	693.942	8.971	NA	NA	NA	NA	NA	NA	NA	0	level5	NA	NA	NA	NA	NA	down
8.972_593.9133	0.057	0.0003	0.0009	CM:Def	C18:neg	NA	C18 H16 Cl N4 O5 P S5	593.913	8.972	NA	NA	NA	NA	NA	NA	NA	0	level5	NA	NA	NA	NA	NA	down
8.972_695.939	0.1294	0.0001	0.0005	CM:Def	C18:neg	NA	C20 H28 Cl N2 O7 P3 S5	695.939	8.972	NA	NA	NA	NA	NA	NA	NA	0	level5	NA	NA	NA	NA	NA	down
9.001_581.9741	0.0177	0	0	CM:Def	C18:neg	NA	C16 H15 N4 O14 P S2	581.974	9.001	NA	NA	NA	NA	NA	NA	NA	0	level5	NA	NA	NA	NA	NA	down
9.001_583.971	0.0063	0	0	CM:Def	C18:neg	NA	C19 H15 N4 O10 P3 S	583.971	9.001	NA	NA	NA	NA	NA	NA	NA	0	level5	NA	NA	NA	NA	NA	down
9.017_669.9826	0.0094	0	0	CM:Def	C18:neg	NA	C21 H17 N6 O12 P3 S	669.983	9.017	NA	NA	NA	NA	NA	NA	NA	0	level5	NA	NA	NA	NA	NA	down
9.018_671.9796	0.0063	0	0.0001	CM:Def	C18:neg	NA	NA	671.98	9.018	NA	NA	NA	NA	NA	NA	NA	0	level5	NA	NA	NA	NA	NA	down
9.019_673.9767	0.007	0	0.0003	CM:Def	C18:neg	NA	C20 H24 Cl N4 O10 P S4	673.977	9.019	NA	NA	NA	NA	NA	NA	NA	0	level5	NA	NA	NA	NA	NA	down
9.021_675.9754	0.0216	0	0	CM:Def	C18:neg	NA	C19 H22 Cl N4 O13 P S3	675.975	9.021	NA	NA	NA	NA	NA	NA	NA	0	level5	NA	NA	NA	NA	NA	down
9.034_328.2071	0.1889	0.0001	0.0003	CM:Def	C18:neg	NA	C18 H32 O3 S	328.207	9.034	NA	NA	NA	NA	NA	NA	NA	0	level5	NA	NA	NA	NA	NA	down
9.043_347.3042	0.2004	0.004	0.0077	CM:Def	C18:neg	NA	C19 H41 N O4	347.304	9.043	NA	NA	NA	NA	NA	NA	NA	0	level5	NA	NA	NA	NA	NA	down
9.044_347.3034	0.3701	0	0.0003	CM:Def	C18:neg	NA	C19 H41 N O4	347.303	9.044	NA	NA	NA	NA	NA	NA	NA	0	level5	NA	NA	NA	NA	NA	down
9.047_821.4497	0.3383	0.0035	0.007	CM:Def	C18:neg	NA	C43 H80 Cl N O S5	821.45	9.047	NA	NA	NA	NA	NA	NA	NA	0	level5	NA	NA	NA	NA	NA	down
9.073_609.9257	0.1307	0	0	CM:Def	C18:neg	NA	C12 H22 Cl N2 O12 P3 S3	609.926	9.073	NA	NA	NA	NA	NA	NA	NA	0	level5	NA	NA	NA	NA	NA	down
9.078_603.9347	0.0968	0	0	CM:Def	C18:neg	NA	C16 H11 N6 O12 P3 S	603.935	9.078	NA	NA	NA	NA	NA	NA	NA	0	level5	NA	NA	NA	NA	NA	down
9.078_607.9286	0.058	0.0062	0.0112	CM:Def	C18:neg	NA	C20 H19 Cl N2 O6 P2 S4	607.929	9.078	NA	NA	NA	NA	NA	NA	NA	0	level5	NA	NA	NA	NA	NA	down
9.116_312.2299	0.3635	0.0022	0.0048	CM:Def	C18:neg	15,16-dihode	C18 H32 O4	312.23	9.116	null	S17220751	HMDB0010208	-1e-04	-0.4688	NA	NA	35	level4	Lipids and lipid-like molecules	Fatty Acyls	Lineolic acids and derivatives	Fatty acyls[FA]	NA	down
9.126_384.9506	0.0338	0.002	0.0044	CM:Def	C18:neg	NA	NA	384.951	9.126	NA	NA	NA	NA	NA	NA	NA	0	level5	NA	NA	NA	NA	NA	down
9.135_705.961	0.0278	0.0031	0.0063	CM:Def	C18:neg	NA	NA	705.961	9.135	NA	NA	NA	NA	NA	NA	NA	0	level5	NA	NA	NA	NA	NA	down
9.137_709.955	0.0253	0.003	0.0061	CM:Def	C18:neg	NA	C21 H30 Cl N2 O7 P3 S5	709.955	9.137	NA	NA	NA	NA	NA	NA	NA	0	level5	NA	NA	NA	NA	NA	down
9.143_386.9664	0.3217	0.0089	0.0152	CM:Def	C18:neg	NA	C6 H19 Cl N5 P S5	386.966	9.143	NA	NA	NA	NA	NA	NA	NA	0	level5	NA	NA	NA	NA	NA	down
9.176_619.9492	0.1202	0.0008	0.0023	CM:Def	C18:neg	NA	NA	619.949	9.176	NA	NA	NA	NA	NA	NA	NA	0	level5	NA	NA	NA	NA	NA	down
9.176_621.9462	0.1087	0.0102	0.0171	CM:Def	C18:neg	Mfcd00002180	C20 H20 I2 N2 O5	621.946	9.176	NA	S389298	NA	0	0.0458	NA	NA	1	level4	NA	NA	NA	NA	NA	down
9.177_617.9522	0.0626	0.0012	0.0029	CM:Def	C18:neg	NA	C25 H9 N4 O10 P3	617.952	9.177	NA	NA	NA	NA	NA	NA	NA	0	level5	NA	NA	NA	NA	NA	down
9.181_346.2507	0.4573	0.0154	0.0244	CM:Def	C18:neg	Ginkgoic acid	C22 H34 O3	346.251	9.181	null	S4445152	HMDB0033897	-1e-04	-0.1899	NA	53.2	10	level4	Benzenoids	Benzene and substituted derivatives	Benzoic acids and derivatives	Benzene and derivatives	NA	down
9.191_500.2124	0.4782	0.0015	0.0035	CM:Def	C18:neg	NA	C23 H37 N2 O6 P S	500.212	9.191	NA	NA	NA	NA	NA	NA	NA	0	level5	NA	NA	NA	NA	NA	down
9.193_625.2293	0.3126	0.0014	0.0034	CM:Def	C18:neg	NA	C24 H52 Cl N3 O3 S5	625.229	9.193	NA	NA	NA	NA	NA	NA	NA	0	level5	NA	NA	NA	NA	NA	down
9.205_402.9392	0.0061	0.0025	0.0052	CM:Def	C18:neg	NA	NA	402.939	9.205	NA	NA	NA	NA	NA	NA	NA	0	level5	NA	NA	NA	NA	NA	down
9.205_403.9377	0.0065	0.0008	0.0021	CM:Def	C18:neg	NA	C3 H10 Cl N6 O9 P S2	403.938	9.205	NA	NA	NA	NA	NA	NA	NA	0	level5	NA	NA	NA	NA	NA	down
9.207_401.9407	0.0212	0.0001	0.0003	CM:Def	C18:neg	NA	NA	401.941	9.207	NA	NA	NA	NA	NA	NA	NA	0	level5	NA	NA	NA	NA	NA	down
9.21_480.2671	0.03	0.008	0.014	CM:Def	C18:neg	Clocapramine	C28 H37 Cl N4 O	480.267	9.21	NA	S2691	NA	0.0015	3.1986	NA	NA	1	level4	NA	NA	NA	NA	NA	down
9.21_829.8601	0.0065	0.0001	0.0006	CM:Def	C18:neg	NA	C39 H13 Cl N2 O4 P2 S5	829.86	9.21	NA	NA	NA	NA	NA	NA	NA	0	level5	NA	NA	NA	NA	NA	down
9.211_827.8631	0.0133	0	0	CM:Def	C18:neg	NA	NA	827.863	9.211	NA	NA	NA	NA	NA	NA	NA	0	level5	NA	NA	NA	NA	NA	down
9.217_582.2066	0.014	0.0007	0.002	CM:Def	C18:neg	NA	C22 H41 Cl N6 O4 P2 S	582.207	9.217	NA	NA	NA	NA	NA	NA	NA	0	level5	NA	NA	NA	NA	NA	down
9.221_711.9732	0.0357	0.0013	0.0032	CM:Def	C18:neg	NA	C23 H27 Cl N4 O6 P2 S5	711.973	9.221	NA	NA	NA	NA	NA	NA	NA	0	level5	NA	NA	NA	NA	NA	down
9.225_709.9775	0.0394	0.0002	0.0008	CM:Def	C18:neg	NA	C26 H11 N6 O15 P S	709.977	9.225	NA	NA	NA	NA	NA	NA	NA	0	level5	NA	NA	NA	NA	NA	down
9.242_636.0035	0.3614	0.0168	0.0262	CM:Def	C18:neg	NA	C21 H29 Cl O10 S5	636.004	9.242	NA	NA	NA	NA	NA	NA	NA	0	level5	NA	NA	NA	NA	NA	down
9.283_652.1262	0.1298	0	0.0002	CM:Def	C18:neg	NA	C26 H40 Cl N2 O5 P3 S2	652.126	9.283	NA	NA	NA	NA	NA	NA	NA	0	level5	NA	NA	NA	NA	NA	down
9.286_314.0732	0.1386	0	0.0002	CM:Def	C18:neg	Valdecoxib	C16 H14 N2 O3 S	314.073	9.286	C21552	S106796	HMDB0005033	7e-04	2.1279	NA	NA	1	level4	Benzenoids	Benzene and substituted derivatives	Benzenesulfonamides	Benzene and derivatives	NULL	down
9.288_650.13	0.1359	0.0004	0.0014	CM:Def	C18:neg	NA	C15 H37 N6 O14 P3 S	650.13	9.288	NA	NA	NA	NA	NA	NA	NA	0	level5	NA	NA	NA	NA	NA	down
9.293_667.0676	0.0881	0.0095	0.016	CM:Def	C18:neg	NA	C36 H17 N3 O9 S	667.068	9.293	NA	NA	NA	NA	NA	NA	NA	0	level5	NA	NA	NA	NA	NA	down
9.299_403.9474	0.0623	0.0013	0.0032	CM:Def	C18:neg	NA	C6 H18 Cl N4 O2 P S5	403.947	9.299	NA	NA	NA	NA	NA	NA	NA	0	level5	NA	NA	NA	NA	NA	down
9.299_404.9456	0.0742	0.0007	0.0021	CM:Def	C18:neg	NA	C7 H10 Cl N5 O7 P2 S	404.946	9.299	NA	NA	NA	NA	NA	NA	NA	0	level5	NA	NA	NA	NA	NA	down
9.299_591.9531	0.194	0.0005	0.0015	CM:Def	C18:neg	NA	C25 H19 Cl O5 P2 S3	591.953	9.299	NA	NA	NA	NA	NA	NA	NA	0	level5	NA	NA	NA	NA	NA	down
9.337_639.2453	0.0518	0.0049	0.0091	CM:Def	C18:neg	NA	C25 H54 Cl N3 O3 S5	639.245	9.337	NA	NA	NA	NA	NA	NA	NA	0	level5	NA	NA	NA	NA	NA	down
9.338_516.225	0.2781	0.0021	0.0046	CM:Def	C18:neg	NA	C23 H50 P2 S4	516.225	9.338	NA	NA	NA	NA	NA	NA	NA	0	level5	NA	NA	NA	NA	NA	down
9.34_616.1693	0.3472	0	0.0001	CM:Def	C18:neg	NA	C25 H45 Cl N2 O3 S5	616.169	9.34	NA	NA	NA	NA	NA	NA	NA	0	level5	NA	NA	NA	NA	NA	down
9.341_594.1859	0.1876	0.0005	0.0016	CM:Def	C18:neg	NA	C23 H47 Cl N2 O3 S5	594.186	9.341	NA	NA	NA	NA	NA	NA	NA	0	level5	NA	NA	NA	NA	NA	down
9.342_514.228	0.2947	0.0013	0.0032	CM:Def	C18:neg	Sobuzoxane	C22 H34 N4 O10	514.228	9.342	NA	S5043	NA	5e-04	0.9062	NA	NA	1	level4	NA	NA	NA	NA	NA	down
9.344_297.0927	0.269	0	0.0002	CM:Def	C18:neg	Tanaproget	C16 H15 N3 O S	297.093	9.344	NA	S3572060	NA	-9e-04	-3.0831	NA	41.5	2	level4	NA	NA	NA	NA	NA	down
9.348_482.2641	0.4604	0.0006	0.0017	CM:Def	C18:neg	NA	C23 H39 N4 O5 P	482.264	9.348	NA	NA	NA	NA	NA	NA	NA	0	level5	NA	NA	NA	NA	NA	down
9.363_665.0735	0.0982	0.0029	0.0059	CM:Def	C18:neg	NA	C35 H26 N O5 P3 S	665.073	9.363	NA	NA	NA	NA	NA	NA	NA	0	level5	NA	NA	NA	NA	NA	down
9.363_667.0678	0.1115	0.0002	0.0007	CM:Def	C18:neg	NA	C36 H17 N3 O9 S	667.068	9.363	NA	NA	NA	NA	NA	NA	NA	0	level5	NA	NA	NA	NA	NA	down
9.389_470.2641	0.3906	0.0012	0.003	CM:Def	C18:neg	NA	C20 H42 N2 O8 S	470.264	9.389	NA	NA	NA	NA	NA	NA	NA	0	level5	NA	NA	NA	NA	NA	down
9.393_298.1004	0.0254	0	0	CM:Def	C18:neg	NA	C7 H21 N6 O P3	298.1	9.393	NA	NA	NA	NA	NA	NA	NA	0	level5	NA	NA	NA	NA	NA	down
9.408_315.081	0.0844	0.0002	0.0008	CM:Def	C18:neg	NA	NA	315.081	9.408	NA	NA	NA	NA	NA	NA	NA	0	level5	NA	NA	NA	NA	NA	down
9.415_652.1457	0.0713	0	0.0002	CM:Def	C18:neg	NA	C23 H35 N4 O12 P3	652.146	9.415	NA	NA	NA	NA	NA	NA	NA	0	level5	NA	NA	NA	NA	NA	down
9.437_449.2808	0.49	0.0081	0.0141	CM:Def	C18:neg	NA	C22 H45 N O4 P2	449.281	9.437	NA	NA	NA	NA	NA	NA	NA	0	level5	NA	NA	NA	NA	NA	down
9.442_332.0616	0.0859	0.0173	0.0269	CM:Def	C18:neg	NA	C9 H17 Cl N2 O9	332.062	9.442	NA	NA	NA	NA	NA	NA	NA	0	level5	NA	NA	NA	NA	NA	down
9.443_333.06	0.0318	0	0.0001	CM:Def	C18:neg	NA	C7 H19 N5 O4 S3	333.06	9.443	NA	NA	NA	NA	NA	NA	NA	0	level5	NA	NA	NA	NA	NA	down
9.454_630.1847	0.2813	0	0.0001	CM:Def	C18:neg	NA	C26 H47 Cl N2 O3 S5	630.185	9.454	NA	NA	NA	NA	NA	NA	NA	0	level5	NA	NA	NA	NA	NA	down
9.464_284.2349	0.401	0.0053	0.0098	CM:Def	C18:neg	16-heptadecyne-1,2,4-triol	C17 H32 O3	284.235	9.464	null	S2283375	HMDB0035473	-2e-04	-0.788	NA	NA	9	level4	Lipids and lipid-like molecules	Fatty Acyls	Fatty alcohols	Fatty acyls[FA]	NA	down
9.467_451.2698	0.3887	0	0	CM:Def	C18:neg	(2r)-3-{[(2-aminoethoxy)(hydroxy)phosphoryl]oxy}-2-hydroxypropyl (9z)-9-hexadecenoate	C21 H42 N O7 P	451.27	9.467	null	S24769383	HMDB0011504	-1e-04	-0.2219	NA	NA	2	level4	Lipids and lipid-like molecules	Glycerophospholipids	Glycerophosphoethanolamines	Amines and derivatives	NA	down
9.469_304.1004	0.1921	0.0003	0.0011	CM:Def	C18:neg	Diazinon	C12 H21 N2 O3 P S	304.1	9.469	C14324	S2909	HMDB0032943	-6e-04	-1.9944	NA	NA	2	level4	Organic acids and derivatives	Organic thiophosphoric acids and derivatives	Thiophosphoric acid esters	Organic acids	NULL	down
9.505_508.2796	0.1941	0.0001	0.0006	CM:Def	C18:neg	(3s,5z,7e)-26,26,26,27,27,27-hexafluoro-9,10-secocholesta-5,7,10-triene-3,25-diol	C27 H38 F6 O2	508.28	9.505	NA	S7826277	NA	0.002	3.9291	NA	NA	2	level4	NA	NA	NA	NA	NA	down
9.519_322.2178	0.4347	0.0004	0.0013	CM:Def	C18:neg	NA	C16 H34 O4 S	322.218	9.519	NA	NA	NA	NA	NA	NA	NA	0	level5	NA	NA	NA	NA	NA	down
9.523_752.9986	0.3868	0	0.0001	CM:Def	C18:neg	NA	C27 H29 Cl N O12 P S4	752.999	9.523	NA	NA	NA	NA	NA	NA	NA	0	level5	NA	NA	NA	NA	NA	down
9.53_652.1456	0.3432	0.0013	0.0031	CM:Def	C18:neg	NA	C21 H38 N2 O15 P2 S	652.146	9.53	NA	NA	NA	NA	NA	NA	NA	0	level5	NA	NA	NA	NA	NA	down
9.532_401.9808	0.1667	0	0.0002	CM:Def	C18:neg	NA	C7 H17 Cl N2 O9 P2 S	401.981	9.532	NA	NA	NA	NA	NA	NA	NA	0	level5	NA	NA	NA	NA	NA	down
9.555_482.2466	0.3063	0.0003	0.001	CM:Def	C18:neg	Dexamethasone beloxil	C29 H35 F O5	482.247	9.555	NA	S571094	NA	-2e-04	-0.4611	NA	NA	1	level4	NA	NA	NA	NA	NA	down
9.562_539.3216	0.1597	0.0001	0.0004	CM:Def	C18:neg	NA	C26 H46 N5 O5 P	539.322	9.562	NA	NA	NA	NA	NA	NA	NA	0	level5	NA	NA	NA	NA	NA	down
9.569_435.9416	0.0466	0	0	CM:Def	C18:neg	NA	C7 H18 Cl N2 O7 P S4	435.942	9.569	NA	NA	NA	NA	NA	NA	NA	0	level5	NA	NA	NA	NA	NA	down
9.57_438.4402	0.0303	0.0004	0.0012	CM:Def	C18:neg	NA	NA	438.44	9.57	NA	NA	NA	NA	NA	NA	NA	0	level5	NA	NA	NA	NA	NA	down
9.57_519.2567	0.4958	0.0298	0.0431	CM:Def	C18:neg	NA	C23 H44 N3 O4 P3	519.257	9.57	NA	NA	NA	NA	NA	NA	NA	0	level5	NA	NA	NA	NA	NA	down
9.571_433.9447	0.0292	0.0001	0.0005	CM:Def	C18:neg	NA	C4 H13 N4 O12 P3 S	433.945	9.571	NA	NA	NA	NA	NA	NA	NA	0	level5	NA	NA	NA	NA	NA	down
9.571_488.3134	0.301	0	0.0001	CM:Def	C18:neg	NA	C29 H44 O6	488.313	9.571	NA	NA	NA	NA	NA	NA	NA	0	level5	NA	NA	NA	NA	NA	down
9.573_451.2697	0.4331	0.0001	0.0005	CM:Def	C18:neg	(2r)-3-{[(2-aminoethoxy)(hydroxy)phosphoryl]oxy}-2-hydroxypropyl (9z)-9-hexadecenoate	C21 H42 N O7 P	451.27	9.573	null	S24769383	HMDB0011504	-2e-04	-0.5049	NA	NA	2	level4	Lipids and lipid-like molecules	Glycerophospholipids	Glycerophosphoethanolamines	Amines and derivatives	NA	down
9.579_416.3247	0.4936	0.0127	0.0205	CM:Def	C18:neg	NA	C23 H40 N6 O	416.325	9.579	NA	NA	NA	NA	NA	NA	NA	0	level5	NA	NA	NA	NA	NA	down
9.585_791.4802	0.4707	0	0.0002	CM:Def	C18:neg	Ascomycin	C43 H69 N O12	791.48	9.585	NA	S4445297	NA	-0.0018	-2.2733	NA	NA	1	level4	NA	NA	NA	NA	NA	down
9.589_334.0677	0.1407	0.0068	0.0122	CM:Def	C18:neg	5,5'-dehydrodivanillate	C16 H14 O8	334.068	9.589	NA	S15629	NA	-0.0011	-3.3564	NA	NA	33	level4	NA	NA	NA	NA	NA	down
9.61_388.2977	0.3379	0	0.0001	CM:Def	C18:neg	Dromostanolone tetrahydropyranyl ether	C25 H40 O3	388.298	9.61	NA	S224218	NA	0	-0.0882	NA	NA	5	level4	NA	NA	NA	NA	NA	down
9.614_496.2796	0.2933	0.0006	0.0018	CM:Def	C18:neg	NA	C23 H45 O9 P	496.28	9.614	NA	NA	NA	NA	NA	NA	NA	0	level5	NA	NA	NA	NA	NA	down
9.621_336.2665	0.3871	0.0012	0.0031	CM:Def	C18:neg	Pregnanetriol	C21 H36 O3	336.267	9.621	null	S92121	HMDB0006070	0	0.1438	NA	NA	10	level4	Lipids and lipid-like molecules	Steroids and steroid derivatives	Pregnane steroids	Steroids and derivatives	NA	down
9.632_488.2125	0.0887	0.0001	0.0005	CM:Def	C18:neg	NA	C22 H46 Cl O P S3	488.212	9.632	NA	NA	NA	NA	NA	NA	NA	0	level5	NA	NA	NA	NA	NA	down
9.649_304.2071	0.4568	0	0.0001	CM:Def	C18:neg	NA	C16 H32 O3 S	304.207	9.649	NA	NA	NA	NA	NA	NA	NA	0	level5	NA	NA	NA	NA	NA	down
9.671_312.1159	0.2006	0.0001	0.0004	CM:Def	C18:neg	NA	C9 H23 Cl N6 P2	312.116	9.671	NA	NA	NA	NA	NA	NA	NA	0	level5	NA	NA	NA	NA	NA	down
9.673_382.2388	0.4375	0	0.0002	CM:Def	C18:neg	Tetrofosmin	C18 H40 O4 P2	382.239	9.673	NA	S4124	NA	-0.0014	-3.5419	NA	NA	1	level4	NA	NA	NA	NA	NA	down
9.678_496.2622	0.1146	0.0001	0.0005	CM:Def	C18:neg	Leukotriene d4	C25 H40 N2 O6 S	496.262	9.678	C05951	S4444401	HMDB0003080	0.0014	2.9206	NA	NA	3	level4	Lipids and lipid-like molecules	Fatty Acyls	Eicosanoids	Fatty acyls[FA]	map00590 Arachidonic acid metabolism; map01100 Metabolic pathways;	down
9.681_330.1044	0.0713	0.0001	0.0004	CM:Def	C18:neg	NA	C8 H19 Cl N6 O6	330.104	9.681	NA	NA	NA	NA	NA	NA	NA	0	level5	NA	NA	NA	NA	NA	down
9.692_530.287	0.0653	0	0.0002	CM:Def	C18:neg	Proscillaridin	C30 H42 O8	530.287	9.692	NA	S4447658	NA	-0.001	-1.8744	NA	NA	4	level4	NA	NA	NA	NA	NA	down
9.703_501.2851	0.3536	0	0.0002	CM:Def	C18:neg	2-arachidonyl-sn-glycero-3-phosphoethanolamine	C25 H44 N O7 P	501.285	9.703	null	S24769368	HMDB0011487	-4e-04	-0.8847	NA	NA	4	level4	Lipids and lipid-like molecules	Glycerophospholipids	Glycerophosphoethanolamines	Amines and derivatives	NA	down
9.707_578.2372	0.2387	0.0008	0.0021	CM:Def	C18:neg	NA	C22 H48 N2 O7 P2 S2	578.237	9.707	NA	NA	NA	NA	NA	NA	NA	0	level5	NA	NA	NA	NA	NA	down
9.708_703.2537	0.252	0.001	0.0026	CM:Def	C18:neg	Tetrahydropteroyltri-l-glutamic acid	C29 H37 N9 O12	703.254	9.708	C04144	S17625690	HMDB0012290	-0.0025	-3.5465	NA	NA	3	level4	Organoheterocyclic compounds	Pteridines and derivatives	Pterins and derivatives	Pteridines and derivatives	NULL	down
9.708_705.251	0.242	0.0003	0.001	CM:Def	C18:neg	NA	C32 H51 N O8 S4	705.251	9.708	NA	NA	NA	NA	NA	NA	NA	0	level5	NA	NA	NA	NA	NA	down
9.711_329.0966	0.3014	0	0	CM:Def	C18:neg	NA	NA	329.097	9.711	NA	NA	NA	NA	NA	NA	NA	0	level5	NA	NA	NA	NA	NA	down
9.715_680.1781	0.2007	0.0051	0.0095	CM:Def	C18:neg	NA	C23 H42 N2 O15 P2 S	680.178	9.715	NA	NA	NA	NA	NA	NA	NA	0	level5	NA	NA	NA	NA	NA	down
9.717_565.338	0.2457	0	0.0002	CM:Def	C18:neg	NA	C31 H54 N O2 P3	565.338	9.717	NA	NA	NA	NA	NA	NA	NA	0	level5	NA	NA	NA	NA	NA	down
9.73_477.2854	0.3364	0	0	CM:Def	C18:neg	1-linoleoyl-sn-glycero-3-phosphoethanolamine	C23 H44 N O7 P	477.285	9.73	null	S24769385	HMDB0011507	-1e-04	-0.2517	NA	NA	2	level4	Lipids and lipid-like molecules	Glycerophospholipids	Glycerophosphoethanolamines	Amines and derivatives	NA	down
9.753_532.2384	0.0696	0	0.0001	CM:Def	C18:neg	NA	C24 H50 Cl O2 P S3	532.238	9.753	NA	NA	NA	NA	NA	NA	NA	0	level5	NA	NA	NA	NA	NA	down
9.761_502.228	0.0945	0.0002	0.0007	CM:Def	C18:neg	NA	C25 H43 Cl N2 S3	502.228	9.761	NA	NA	NA	NA	NA	NA	NA	0	level5	NA	NA	NA	NA	NA	down
9.762_290.2243	0.4969	0.0001	0.0005	CM:Def	C18:neg	5α-dihydrotestosterone	C19 H30 O2	290.224	9.762	C03917	MReference-2931	HMDB0002961	-2e-04	-0.848	NA	53.7	18	level3	Steroids	19-Carbon atoms	Androstane derivatives [Fig]	Sterol lipids[ST]	NA	down
9.774_776.0514	0.0419	0	0	CM:Def	C18:neg	NA	C30 H27 N4 O13 P3 S	776.051	9.774	NA	NA	NA	NA	NA	NA	NA	0	level5	NA	NA	NA	NA	NA	down
9.774_778.0484	0.0436	0	0	CM:Def	C18:neg	NA	C29 H25 N4 O16 P3	778.048	9.774	NA	NA	NA	NA	NA	NA	NA	0	level5	NA	NA	NA	NA	NA	down
9.775_780.0455	0.0344	0	0	CM:Def	C18:neg	Emblicanin b	C34 H20 O22	780.045	9.775	null	S8007884	HMDB0030436	8e-04	1.0845	NA	NA	1	level4	Phenylpropanoids and polyketides	Tannins	Hydrolyzable tannins	Tannins	NA	down
9.799_606.3236	0.0899	0	0.0002	CM:Def	C18:neg	NA	C24 H55 N4 O7 P S2	606.324	9.799	NA	NA	NA	NA	NA	NA	NA	0	level5	NA	NA	NA	NA	NA	down
9.802_584.3419	0.181	0.0002	0.0007	CM:Def	C18:neg	NA	C27 H57 N2 O5 P S2	584.342	9.802	NA	NA	NA	NA	NA	NA	NA	0	level5	NA	NA	NA	NA	NA	down
9.807_719.9761	0.0102	0	0.0001	CM:Def	C18:neg	NA	C25 H14 N4 O18 P2	719.976	9.807	NA	NA	NA	NA	NA	NA	NA	0	level5	NA	NA	NA	NA	NA	down
9.811_723.9702	0.0093	0	0.0001	CM:Def	C18:neg	NA	C25 H28 Cl N2 O7 P3 S4	723.97	9.811	NA	NA	NA	NA	NA	NA	NA	0	level5	NA	NA	NA	NA	NA	down
9.816_626.0027	0.4332	0.0204	0.031	CM:Def	C18:neg	NA	C21 H17 N4 O13 P3	626.003	9.816	NA	NA	NA	NA	NA	NA	NA	0	level5	NA	NA	NA	NA	NA	down
9.818_628.0001	0.4939	0.0341	0.0486	CM:Def	C18:neg	NA	C26 H19 N2 O9 P3 S	628	9.818	NA	NA	NA	NA	NA	NA	NA	0	level5	NA	NA	NA	NA	NA	down
9.819_629.9971	0.3626	0	0	CM:Def	C18:neg	NA	C21 H30 Cl N2 O4 P3 S4	629.997	9.819	NA	NA	NA	NA	NA	NA	NA	0	level5	NA	NA	NA	NA	NA	down
9.833_336.1046	0.3749	0.0001	0.0003	CM:Def	C18:neg	Firocoxib	C17 H20 O5 S	336.105	9.833	NA	S181008	NA	0.0014	4.2277	NA	NA	2	level4	NA	NA	NA	NA	NA	down
9.841_465.2852	0.3102	0	0	CM:Def	C18:neg	Lysophosphatidylcholine 14:1(9z)/0:0	C22 H44 N O7 P	465.285	9.841	null	S24766524	HMDB0010380	-3e-04	-0.6656	NA	NA	1	level4	Lipids and lipid-like molecules	Glycerophospholipids	Glycerophosphocholines	Glycerophospholipids[GP]	NA	down
9.842_533.2722	0.2298	0	0.0003	CM:Def	C18:neg	NA	C27 H39 N3 O8	533.272	9.842	NA	NA	NA	NA	NA	NA	NA	0	level5	NA	NA	NA	NA	NA	down
9.847_474.2894	0.395	0	0.0002	CM:Def	C18:neg	NA	C28 H43 O4 P	474.289	9.847	NA	NA	NA	NA	NA	NA	NA	0	level5	NA	NA	NA	NA	NA	down
9.865_376.1922	0.3201	0	0.0001	CM:Def	C18:neg	NA	C19 H36 O S3	376.192	9.865	NA	NA	NA	NA	NA	NA	NA	0	level5	NA	NA	NA	NA	NA	down
9.898_527.3004	0.3027	0.0014	0.0033	CM:Def	C18:neg	(2r)-1-{[(2-aminoethoxy)(hydroxy)phosphoryl]oxy}-3-hydroxy-2-propanyl (7z,10z,13z,16z,19z)-7,10,13,16,19-docosapentaenoate	C27 H46 N O7 P	527.3	9.898	null	S24769376	HMDB0011495	-8e-04	-1.4361	NA	NA	4	level4	Lipids and lipid-like molecules	Glycerophospholipids	Glycerophosphoethanolamines	Amines and derivatives	NA	down
9.9_516.2438	0.0574	0	0.0002	CM:Def	C18:neg	NA	C23 H42 N4 O3 P2 S	516.244	9.9	NA	NA	NA	NA	NA	NA	NA	0	level5	NA	NA	NA	NA	NA	down
9.902_727.9207	0.1717	0.0023	0.0049	CM:Def	C18:neg	NA	NA	727.921	9.902	NA	NA	NA	NA	NA	NA	NA	0	level5	NA	NA	NA	NA	NA	down
9.903_521.2724	0.4547	0.0007	0.002	CM:Def	C18:neg	NA	C19 H44 N3 O11 P	521.272	9.903	NA	NA	NA	NA	NA	NA	NA	0	level5	NA	NA	NA	NA	NA	down
9.908_328.2401	0.2169	0	0	CM:Def	C18:neg	Docosahexaenoic acid	C22 H32 O2	328.24	9.908	C06429	MReference-6801	HMDB0002183	-1e-04	-0.2673	NA	90.8	15	level2	Lipids	Fatty acids [Fig]	Unsaturated fatty acids	Fatty acyls[FA]	map01040 Biosynthesis of unsaturated fatty acids;	down
9.912_421.2956	0.1944	0.0082	0.0143	CM:Def	C18:neg	NA	C21 H44 N O5 P	421.296	9.912	NA	NA	NA	NA	NA	NA	NA	0	level5	NA	NA	NA	NA	NA	down
9.934_486.1968	0.0897	0.0087	0.015	CM:Def	C18:neg	NA	C22 H37 N2 O4 P3	486.197	9.934	NA	NA	NA	NA	NA	NA	NA	0	level5	NA	NA	NA	NA	NA	down
9.952_512.2931	0.0226	0	0.0002	CM:Def	C18:neg	NA	C25 H49 Cl O6 S	512.293	9.952	NA	NA	NA	NA	NA	NA	NA	0	level5	NA	NA	NA	NA	NA	down
9.957_372.2276	0.3969	0.0001	0.0004	CM:Def	C18:neg	NA	C17 H33 N4 O3 P	372.228	9.957	NA	NA	NA	NA	NA	NA	NA	0	level5	NA	NA	NA	NA	NA	down
9.965_389.3141	0.0864	0.0014	0.0034	CM:Def	C18:neg	NA	C21 H43 N O5	389.314	9.965	NA	NA	NA	NA	NA	NA	NA	0	level5	NA	NA	NA	NA	NA	down
9.976_547.2876	0.4522	0	0.0001	CM:Def	C18:neg	NA	C28 H41 N3 O8	547.288	9.976	NA	NA	NA	NA	NA	NA	NA	0	level5	NA	NA	NA	NA	NA	down
9.986_496.2617	0.0525	0.0027	0.0056	CM:Def	C18:neg	Leukotriene d4	C25 H40 N2 O6 S	496.262	9.986	C05951	S4444401	HMDB0003080	0.001	2.0422	NA	NA	3	level4	Lipids and lipid-like molecules	Fatty Acyls	Eicosanoids	Fatty acyls[FA]	map00590 Arachidonic acid metabolism; map01100 Metabolic pathways;	down
9.992_510.2774	0.1744	0	0.0003	CM:Def	C18:neg	NA	C21 H43 Cl N6 O4 S	510.277	9.992	NA	NA	NA	NA	NA	NA	NA	0	level5	NA	NA	NA	NA	NA	down
9.315_614.3601	0.0067	0.0002	0.0015	CM:Def	C18:pos	Toxiferine i	C40 H46 N4 O2	614.36	9.315	NA	S4444760	NA	-0.002	-3.189	NA	NA	1	level4	NA	NA	NA	NA	NA	down
9.358_521.3724	0.007	0.0002	0.0014	CM:Def	C18:pos	NA	C30 H51 N O6	521.372	9.358	NA	NA	NA	NA	NA	NA	NA	0	level5	NA	NA	NA	NA	NA	down
5.036_431.3401	0.0073	0	0.0004	CM:Def	C18:pos	Peimine	C27 H45 N O3	431.34	5.036	NA	S116523	NA	2e-04	0.3991	NA	NA	3	level4	NA	NA	NA	NA	NA	down
11.144_757.5845	0.0098	0.0022	0.0064	CM:Def	C18:pos	NA	C41 H79 N3 O9	757.585	11.144	NA	NA	NA	NA	NA	NA	NA	0	level5	NA	NA	NA	NA	NA	down
0.856_230.0092	0.0105	0.0001	0.0008	CM:Def	C18:pos	3-hydroxy-2-(hydroxymethyl)-2-[(sulfooxy)methyl]propanoic acid	C5 H10 O8 S	230.009	0.856	null	S74851991	HMDB0127656	-5e-04	-2.0847	NA	NA	1	level4	Organic acids and derivatives	Hydroxy acids and derivatives	Beta hydroxy acids and derivatives	Organic acids	NA	down
5.06_429.3245	0.0112	0	0	CM:Def	C18:pos	Peiminine	C27 H43 N O3	429.325	5.06	NA	S146697	NA	2e-04	0.3521	NA	NA	4	level4	NA	NA	NA	NA	NA	down
3.181_297.1073	0.0114	0.0001	0.001	CM:Def	C18:pos	2'-o-methylguanosine	C11 H15 N5 O5	297.107	3.181	NA	MReference-164	NA	0	-0.1179	NA	84.8	5	level2	NA	NA	NA	NA	NA	down
4.78_330.1678	0.0145	0	0.0004	CM:Def	C18:pos	Picrocrocin	C16 H26 O7	330.168	4.78	null	S115678	HMDB0005796	0	-0.0598	NA	NA	11	level4	Organic oxygen compounds	Organooxygen compounds	Carbohydrates and carbohydrate conjugates	Carbohydrates	NA	down
11.078_807.6005	0.0147	0.0004	0.002	CM:Def	C18:pos	NA	C54 H81 N O2 S	807.601	11.078	NA	NA	NA	NA	NA	NA	NA	0	level5	NA	NA	NA	NA	NA	down
10.168_859.631	0.0159	0.0005	0.0023	CM:Def	C18:pos	NA	C48 H86 N5 O6 P	859.631	10.168	NA	NA	NA	NA	NA	NA	NA	0	level5	NA	NA	NA	NA	NA	down
3.07_223.0959	0.0189	0	0.0004	CM:Def	C18:pos	4-(methylnitrosamino)-1-(1-oxido-3-pyridinyl)-1-butanone	C10 H13 N3 O3	223.096	3.07	C19602	S137921	HMDB0062375	3e-04	1.1705	NA	NA	3	level4	Organic oxygen compounds	Organooxygen compounds	Carbonyl compounds	Carbonyl compounds	NA	down
3.615_211.1575	0.0196	0.0025	0.0069	CM:Def	C18:pos	Elaeokanine c	C12 H21 N O2	211.157	3.615	NA	S391168	NA	3e-04	1.3904	NA	NA	1	level4	NA	NA	NA	NA	NA	down
10.029_592.269	0.0198	0	0.0001	CM:Def	C18:pos	Pheophorbide a	C35 H36 N4 O5	592.269	10.029	NA	S10343120	NA	4e-04	0.7047	NA	NA	3	level4	NA	NA	NA	NA	NA	down
3.879_243.1009	0.0216	0.0001	0.0009	CM:Def	C18:pos	NA	C13 H13 N3 O2	243.101	3.879	NA	NA	NA	NA	NA	NA	NA	0	level5	NA	NA	NA	NA	NA	down
7.691_303.147	0.0228	0.0084	0.017	CM:Def	C18:pos	Fenoterol	C17 H21 N O4	303.147	7.691	null	S3226	HMDB0015405	0	-0.024	NA	NA	14	level4	Benzenoids	Benzene and substituted derivatives	Phenethylamines	Amines and derivatives	NA	down
11.942_458.344	0.023	0.0063	0.0136	CM:Def	C18:pos	NA	C28 H47 N2 O P	458.344	11.942	NA	NA	NA	NA	NA	NA	NA	0	level5	NA	NA	NA	NA	NA	down
4.093_337.1387	0.0235	0.0048	0.011	CM:Def	C18:pos	Tecadenoson	C14 H19 N5 O5	337.139	4.093	NA	S139685	NA	1e-04	0.2221	NA	NA	4	level4	NA	NA	NA	NA	NA	down
6.298_423.2622	0.024	0.0035	0.0089	CM:Def	C18:pos	NA	C23 H37 N O6	423.262	6.298	NA	NA	NA	NA	NA	NA	NA	0	level5	NA	NA	NA	NA	NA	down
7.448_321.1432	0.0246	0.0012	0.0041	CM:Def	C18:pos	Famciclovir	C14 H19 N5 O4	321.143	7.448	null	S3207	HMDB0014570	-5e-04	-1.6163	NA	NA	1	level4	Organoheterocyclic compounds	Imidazopyrimidines	Purines and purine derivatives	Purines and derivatives	NA	down
6.196_330.1103	0.0256	0.0039	0.0094	CM:Def	C18:pos	Acetylshikonin	C18 H18 O6	330.11	6.196	NA	S30089	NA	-1e-04	-0.1566	NA	NA	27	level4	NA	NA	NA	NA	NA	down
11.158_721.5463	0.0258	0	0.0005	CM:Def	C18:pos	NA	C41 H77 N3 O3 P2	721.546	11.158	NA	NA	NA	NA	NA	NA	NA	0	level5	NA	NA	NA	NA	NA	down
5.967_330.1103	0.027	0	0.0003	CM:Def	C18:pos	Acetylshikonin	C18 H18 O6	330.11	5.967	NA	S30089	NA	0	-0.1174	NA	NA	27	level4	NA	NA	NA	NA	NA	down
8.021_558.4358	0.0275	0	0	CM:Def	C18:pos	NA	C29 H58 N4 O6	558.436	8.021	NA	NA	NA	NA	NA	NA	NA	0	level5	NA	NA	NA	NA	NA	down
5.798_316.1674	0.0276	0	0.0001	CM:Def	C18:pos	Mfcd00084808	C19 H24 O4	316.167	5.798	NA	S55770	NA	0	-0.0619	NA	NA	10	level4	NA	NA	NA	NA	NA	down
9.804_624.2579	0.028	0.0028	0.0075	CM:Def	C18:pos	NA	C35 H36 N4 O7	624.258	9.804	NA	NA	NA	NA	NA	NA	NA	0	level5	NA	NA	NA	NA	NA	down
7.696_286.1205	0.0285	0.0113	0.0213	CM:Def	C18:pos	Diphenolic acid	C17 H18 O4	286.12	7.696	NA	S60518	NA	0	0.0321	NA	NA	17	level4	NA	NA	NA	NA	NA	down
4.177_353.1335	0.0288	0.0018	0.0054	CM:Def	C18:pos	NA	C12 H24 N3 O7 P	353.134	4.177	NA	NA	NA	NA	NA	NA	NA	0	level5	NA	NA	NA	NA	NA	down
8.482_461.3358	0.0288	0	0.0002	CM:Def	C18:pos	Psychosine	C24 H47 N O7	461.336	8.482	NA	MReference-565	NA	6e-04	1.2821	NA	56.6	5	level3	NA	NA	NA	NA	NA	down
10.248_456.3216	0.0291	0.0001	0.0007	CM:Def	C18:pos	Callystatin a	C29 H44 O4	456.322	10.248	NA	NA	NA	NA	NA	NA	NA	7	level5	NA	NA	NA	NA	NA	down
10.683_784.5608	0.0293	0.0001	0.001	CM:Def	C18:pos	NA	C41 H83 N6 P3 S	784.561	10.683	NA	NA	NA	NA	NA	NA	NA	0	level5	NA	NA	NA	NA	NA	down
10.946_623.512	0.0298	0	0.0003	CM:Def	C18:pos	NA	C37 H69 N O6	623.512	10.946	NA	NA	NA	NA	NA	NA	NA	0	level5	NA	NA	NA	NA	NA	down
3.871_427.1705	0.0301	0.0032	0.0082	CM:Def	C18:pos	NA	C17 H25 N5 O8	427.171	3.871	NA	NA	NA	NA	NA	NA	NA	0	level5	NA	NA	NA	NA	NA	down
9.317_985.5912	0.0324	0.0017	0.0053	CM:Def	C18:pos	NA	C53 H83 N3 O14	985.591	9.317	NA	NA	NA	NA	NA	NA	NA	0	level5	NA	NA	NA	NA	NA	down
9.596_624.295	0.0327	0.0018	0.0055	CM:Def	C18:pos	NA	C36 H40 N4 O6	624.295	9.596	NA	NA	NA	NA	NA	NA	NA	0	level5	NA	NA	NA	NA	NA	down
10.041_399.3347	0.033	0	0.0004	CM:Def	C18:pos	L-palmitoylcarnitine	C23 H45 N O4	399.335	10.041	C02990	S10128117	HMDB0000222	-2e-04	-0.4637	NA	NA	1	level4	Lipids and lipid-like molecules	Fatty Acyls	Fatty acid esters	Fatty acyls[FA]	map00071 Fatty acid degradation; map01212 Fatty acid metabolism;	down
11.16_699.5644	0.0332	0.0001	0.0007	CM:Def	C18:pos	Glucosylceramide (d18:1/16:0)	C40 H77 N O8	699.564	11.16	null	S16744956	HMDB0004971	-6e-04	-0.7979	NA	NA	3	level4	Lipids and lipid-like molecules	Sphingolipids	Glycosphingolipids	Sphingolipids[SP]	NA	down
6.575_300.1725	0.0337	0.0147	0.0262	CM:Def	C18:pos	2-methoxyestrone	C19 H24 O3	300.173	6.575	C05299	MReference-161	HMDB0000010	0	-0.1301	NA	62.1	21	level2	ST Sterol Lipids	ST02 Steroids	ST0201 C18 steroids (estrogens) and derivatives	Sterol lipids[ST]	NA	down
10.042_807.6002	0.0343	0.0027	0.0073	CM:Def	C18:pos	NA	C42 H87 N3 O7 P2	807.6	10.042	NA	NA	NA	NA	NA	NA	NA	0	level5	NA	NA	NA	NA	NA	down
3.079_265.0811	0.0344	0.0001	0.0007	CM:Def	C18:pos	5'-dehydroadenosine	C10 H11 N5 O4	265.081	3.079	NA	S391498	NA	0	0.112	NA	NA	1	level4	NA	NA	NA	NA	NA	down
2.691_283.0919	0.0349	0	0.0003	CM:Def	C18:pos	8-hydroxy-deoxyguanosine	C10 H13 N5 O5	283.092	2.691	null	S66049	HMDB0003333	2e-04	0.711	NA	NA	3	level4	Nucleosides, nucleotides, and analogues	Purine nucleosides	Purine 2'-deoxyribonucleosides	Purines and derivatives	NA	down
8.551_503.2424	0.0351	0.0002	0.0013	CM:Def	C18:pos	NA	C25 H45 Cl N O P3	503.242	8.551	NA	NA	NA	NA	NA	NA	NA	0	level5	NA	NA	NA	NA	NA	down
10.698_727.5146	0.0356	0.0002	0.0013	CM:Def	C18:pos	1-tetradecanoyl-2-[(9z,12z,15z)-octadecatrienoyl]-sn-glycero-3-phosphocholine	C40 H74 N O8 P	727.515	10.698	null	S24766552	HMDB0007876	-6e-04	-0.7879	NA	NA	26	level4	null	null	null	null	NA	down
7.281_382.2832	0.0362	0.0012	0.0043	CM:Def	C18:pos	NA	C21 H38 N2 O4	382.283	7.281	NA	NA	NA	NA	NA	NA	NA	0	level5	NA	NA	NA	NA	NA	down
10.981_731.5692	0.0364	0.0011	0.004	CM:Def	C18:pos	NA	C48 H79 N P2	731.569	10.981	NA	NA	NA	NA	NA	NA	NA	0	level5	NA	NA	NA	NA	NA	down
9.508_523.3885	0.0369	0.0003	0.0016	CM:Def	C18:pos	NA	C31 H49 N5 O2	523.389	9.508	NA	NA	NA	NA	NA	NA	NA	0	level5	NA	NA	NA	NA	NA	down
9.879_638.2737	0.0377	0	0.0002	CM:Def	C18:pos	NA	C45 H38 N2 S	638.274	9.879	NA	NA	NA	NA	NA	NA	NA	0	level5	NA	NA	NA	NA	NA	down
4.135_244.1788	0.0393	0.0005	0.0022	CM:Def	C18:pos	Leu-leu	C12 H24 N2 O3	244.179	4.135	C11332	S85053	HMDB0028933	1e-04	0.48	NA	NA	5	level4	Organic acids and derivatives	Carboxylic acids and derivatives	Amino acids, peptides, and analogues	Amino acids, peptides, and analogues	NULL	down
9.235_286.2144	0.0404	0.0002	0.0013	CM:Def	C18:pos	1792831	C16 H30 O4	286.214	9.235	C19615	S10027	HMDB0000672	0	0.0783	NA	NA	4	level4	Lipids and lipid-like molecules	Fatty Acyls	Fatty acids and conjugates	Fatty acyls[FA]	map00073 Cutin, suberine and wax biosynthesis; map01100 Metabolic pathways;	down
10.972_729.5299	0.0406	0.0061	0.0133	CM:Def	C18:pos	1,2-dipalmitoleoyl-sn-glycero-3-phosphocholine	C40 H76 N O8 P	729.53	10.972	null	S24766671	HMDB0008002	-9e-04	-1.2616	NA	NA	21	level4	Lipids and lipid-like molecules	Glycerophospholipids	Glycerophosphocholines	Glycerophospholipids[GP]	NA	down
4.56_129.0582	0.041	0	0.0003	CM:Def	C18:pos	Leucoline	C9 H7 N	129.058	4.56	C06413	S6780	HMDB0033731	3e-04	2.3889	NA	79.1	3	level4	NA	NA	NA	NA	NULL	down
11.386_516.4163	0.042	0.0017	0.0052	CM:Def	C18:pos	(1s,2r,3r,5z,7e)-2-(6-hydroxyhexyl)-9,10-secocholesta-5,7,10-triene-1,3,25-triol	C33 H56 O4	516.416	11.386	NA	S7826577	NA	-0.0015	-2.9162	NA	NA	1	level4	NA	NA	NA	NA	NA	down
10.913_519.4637	0.0439	0.0001	0.001	CM:Def	C18:pos	NA	C33 H61 N O3	519.464	10.913	NA	NA	NA	NA	NA	NA	NA	0	level5	NA	NA	NA	NA	NA	down
8.937_545.373	0.0439	0.0007	0.0031	CM:Def	C18:pos	NA	C29 H55 N O6 S	545.373	8.937	NA	NA	NA	NA	NA	NA	NA	0	level5	NA	NA	NA	NA	NA	down
9.716_526.3301	0.0447	0.0014	0.0047	CM:Def	C18:pos	(24z)-3-acetoxy-15-hydroxy-23-oxolanosta-7,9(11),24-trien-26-oic acid	C32 H46 O6	526.33	9.716	null	S74886422	HMDB0035386	7e-04	1.2371	NA	NA	1	level4	Lipids and lipid-like molecules	Prenol lipids	Triterpenoids	Terpenoids	NA	down
10.255_822.6497	0.0449	0.0121	0.0224	CM:Def	C18:pos	NA	C51 H86 N2 O6	822.65	10.255	NA	NA	NA	NA	NA	NA	NA	0	level5	NA	NA	NA	NA	NA	down
7.923_419.3245	0.046	0.0001	0.0007	CM:Def	C18:pos	NA	C22 H45 N O6	419.325	7.923	NA	NA	NA	NA	NA	NA	NA	0	level5	NA	NA	NA	NA	NA	down
6.638_298.1569	0.0461	0.0119	0.0221	CM:Def	C18:pos	Auraptene	C19 H22 O3	298.157	6.638	null	S1267148	HMDB0034054	0	-0.164	NA	NA	8	level4	Lipids and lipid-like molecules	Prenol lipids	Terpene lactones	Terpenoids	NA	down
9.518_547.3886	0.0461	0	0.0002	CM:Def	C18:pos	NA	C29 H57 N O6 S	547.389	9.518	NA	NA	NA	NA	NA	NA	NA	0	level5	NA	NA	NA	NA	NA	down
3.23_589.2236	0.0468	0	0.0002	CM:Def	C18:pos	NA	C23 H35 N5 O13	589.224	3.23	NA	NA	NA	NA	NA	NA	NA	0	level5	NA	NA	NA	NA	NA	down
9.215_414.3823	0.0468	0.0015	0.0049	CM:Def	C18:pos	NA	C24 H50 N2 O3	414.382	9.215	NA	NA	NA	NA	NA	NA	NA	0	level5	NA	NA	NA	NA	NA	down
9.027_475.2431	0.0471	0.0006	0.0028	CM:Def	C18:pos	Fluspirilene	C29 H31 F2 N3 O	475.243	9.027	null	S3279	HMDB0015590	-5e-04	-0.9668	NA	NA	1	level4	Benzenoids	Benzene and substituted derivatives	Diphenylmethanes	Benzene and derivatives	NA	down
3.306_257.1627	0.0473	0.0103	0.0199	CM:Def	C18:pos	2-hexenoylcarnitine	C13 H23 N O4	257.163	3.306	null	S35032584	HMDB0013161	0	-0.06	NA	NA	1	level4	Organic acids and derivatives	Hydroxy acids and derivatives	Beta hydroxy acids and derivatives	Organic acids	NA	down
6.626_313.1889	0.0477	0	0.0001	CM:Def	C18:pos	Heliotrine	C16 H27 N O5	313.189	6.626	NA	S792587	NA	0	-0.0839	NA	NA	1	level4	NA	NA	NA	NA	NA	down
10.106_833.6168	0.0482	0.0021	0.0061	CM:Def	C18:pos	O-{hydroxy[(2r)-2-(pentadecanoyloxy)-3-(tetracosanoyloxy)propoxy]phosphoryl}-l-serine	C45 H88 N O10 P	833.617	10.106	null	S74876326	HMDB0112883	0.0022	2.5943	NA	NA	2	level4	Lipids and lipid-like molecules	Glycerophospholipids	Glycerophosphoserines	Glycerophospholipids[GP]	NA	down
7.802_421.3405	0.0482	0.0034	0.0087	CM:Def	C18:pos	NA	C22 H47 N O6	421.341	7.802	NA	NA	NA	NA	NA	NA	NA	0	level5	NA	NA	NA	NA	NA	down
8.517_325.2251	0.0487	0	0.0001	CM:Def	C18:pos	Bisoprolol	C18 H31 N O4	325.225	8.517	C06852	S2312	HMDB0014750	-2e-04	-0.4811	NA	NA	7	level4	Benzenoids	Benzene and substituted derivatives	Benzylethers	Benzene and derivatives	NULL	down
9.904_528.3647	0.0488	0.0013	0.0045	CM:Def	C18:pos	NA	C24 H52 N2 O10	528.365	9.904	NA	NA	NA	NA	NA	NA	NA	0	level5	NA	NA	NA	NA	NA	down
7.839_287.2463	0.0491	0	0.0003	CM:Def	C18:pos	N,n-bis(2-hydroxyethyl)dodecanamide	C16 H33 N O3	287.246	7.839	null	S8123	HMDB0032358	2e-04	0.7844	NA	NA	1	level4	Lipids and lipid-like molecules	Fatty Acyls	Fatty amides	Fatty acyls[FA]	NA	down
7.24_374.2933	0.05	0	0.0005	CM:Def	C18:pos	NA	C23 H38 N2 O2	374.293	7.24	NA	NA	NA	NA	NA	NA	NA	0	level5	NA	NA	NA	NA	NA	down
10.949_586.4213	0.0504	0	0.0001	CM:Def	C18:pos	NA	C30 H59 N4 O5 P	586.421	10.949	NA	NA	NA	NA	NA	NA	NA	0	level5	NA	NA	NA	NA	NA	down
8.583_334.1227	0.0505	0.0003	0.0017	CM:Def	C18:pos	NA	C13 H23 Cl N4 O2 S	334.123	8.583	NA	NA	NA	NA	NA	NA	NA	0	level5	NA	NA	NA	NA	NA	down
7.813_154.0996	0.0506	0.0059	0.0129	CM:Def	C18:pos	Ri2735000	C9 H14 O2	154.1	7.813	null	S7801	HMDB0031302	3e-04	1.7025	NA	NA	21	level4	Lipids and lipid-like molecules	Fatty Acyls	Fatty acid esters	Fatty acyls[FA]	NA	down
8.966_456.3929	0.0509	0	0.0002	CM:Def	C18:pos	NA	C26 H52 N2 O4	456.393	8.966	NA	NA	NA	NA	NA	NA	NA	0	level5	NA	NA	NA	NA	NA	down
0.892_234.0853	0.0511	0.0008	0.0031	CM:Def	C18:pos	Glu-ser	C8 H14 N2 O6	234.085	0.892	null	S5363587	HMDB0028828	1e-04	0.3039	NA	NA	5	level4	Organic acids and derivatives	Carboxylic acids and derivatives	Amino acids, peptides, and analogues	Amino acids, peptides, and analogues	NA	down
5.732_314.1518	0.0512	0	0.0003	CM:Def	C18:pos	Heliettin	C19 H22 O4	314.152	5.732	C09267	S106392	HMDB0130287	0	-0.0571	NA	NA	6	level4	Phenylpropanoids and polyketides	Coumarins and derivatives	Furanocoumarins	Coumarins and derivatives	NULL	down
4.869_199.1212	0.0525	0	0.0004	CM:Def	C18:pos	Methyl (2r,3s)-3-hydroxy-8-methyl-8-azabicyclo[3.2.1]octane-2-carboxylate	C10 H17 N O3	199.121	4.869	C12448	S391939	HMDB0006406	3e-04	1.6711	NA	NA	9	level4	Alkaloids and derivatives	Tropane alkaloids	null	Alkaloids and derivatives	map00960 Tropane, piperidine and pyridine alkaloid biosynthesis; map01100 Metabolic pathways; map01110 Biosynthesis of secondary metabolites;	down
10.931_743.5701	0.0526	0.0032	0.0083	CM:Def	C18:pos	NA	C39 H78 N5 O6 P	743.57	10.931	NA	NA	NA	NA	NA	NA	NA	0	level5	NA	NA	NA	NA	NA	down
10.915_497.4814	0.053	0.0008	0.0031	CM:Def	C18:pos	NA	C30 H64 N3 P	497.481	10.915	NA	NA	NA	NA	NA	NA	NA	0	level5	NA	NA	NA	NA	NA	down
0.965_208.0083	0.0533	0.0001	0.0008	CM:Def	C18:pos	2-hydroxy-3-(trimethylarsonio)propanoate	C6 H13 As O3	208.008	0.965	null	S35013467	HMDB0032684	2e-04	1.1682	NA	NA	1	level4	Organometallic compounds	Organometalloid compounds	Organoarsenic compounds	Organoarsenic compounds	NA	down
7.455_308.2463	0.0536	0.0002	0.0014	CM:Def	C18:pos	NA	C18 H32 N2 O2	308.246	7.455	NA	NA	NA	NA	NA	NA	NA	0	level5	NA	NA	NA	NA	NA	down
4.276_369.2151	0.0539	0.0158	0.0278	CM:Def	C18:pos	Cilostazol	C20 H27 N5 O2	369.215	4.276	null	S2652	HMDB0015297	-0.0014	-3.7781	NA	NA	1	level4	Organoheterocyclic compounds	Quinolines and derivatives	Quinolones and derivatives	Quinolones and derivatives	NA	down
9.523_597.352	0.0541	0.0001	0.0011	CM:Def	C18:pos	(4r,5s,6s,7r,9r,11e,13e,15r,16r)-16-ethyl-4-hydroxy-15-(hydroxymethyl)-5,9,13-trimethyl-2,10-dioxo-7-(2-oxoethyl)oxacyclohexadeca-11,13-dien-6-yl 3,6-dideoxy-3-(dimethylamino)-beta-d-glucopyranoside	C31 H51 N O10	597.352	9.523	NA	S4941980	NA	7e-04	1.2545	NA	NA	3	level4	NA	NA	NA	NA	NA	down
6.934_185.1055	0.0555	0.0011	0.0039	CM:Def	C18:pos	Otonecine	C9 H15 N O3	185.106	6.934	NA	S4445054	NA	3e-04	1.6067	NA	NA	8	level4	NA	NA	NA	NA	NA	down
4.357_123.0687	0.0557	0	0.0005	CM:Def	C18:pos	4-methoxyaniline	C7 H9 N O	123.069	4.357	C19326	S13869414	HMDB0029300	3e-04	2.5543	NA	NA	6	level4	Benzenoids	Benzene and substituted derivatives	Anilines	Benzene and derivatives	NULL	down
10.949_581.4658	0.0558	0.0005	0.0025	CM:Def	C18:pos	NA	C34 H63 N O6	581.466	10.949	NA	NA	NA	NA	NA	NA	NA	0	level5	NA	NA	NA	NA	NA	down
4.393_268.106	0.0565	0.0015	0.0048	CM:Def	C18:pos	Ambrette musk	C12 H16 N2 O5	268.106	4.393	NA	S6496	NA	1e-04	0.2024	NA	NA	3	level4	NA	NA	NA	NA	NA	down
6.194_314.1518	0.0573	0.0082	0.0167	CM:Def	C18:pos	Heliettin	C19 H22 O4	314.152	6.194	C09267	S106392	HMDB0130287	0	-0.121	NA	NA	6	level4	Phenylpropanoids and polyketides	Coumarins and derivatives	Furanocoumarins	Coumarins and derivatives	NULL	down
9.005_610.2785	0.0574	0	0.0005	CM:Def	C18:pos	Manidipine	C35 H38 N4 O6	610.279	9.005	NA	S3868	NA	-6e-04	-0.9782	NA	NA	1	level4	NA	NA	NA	NA	NA	down
11.133_658.5049	0.0576	0.0013	0.0044	CM:Def	C18:pos	NA	C35 H72 N4 O3 P2	658.505	11.133	NA	NA	NA	NA	NA	NA	NA	0	level5	NA	NA	NA	NA	NA	down
2.531_205.1683	0.0581	0	0.0003	CM:Def	C18:pos	NA	C10 H23 N O3	205.168	2.531	NA	NA	NA	NA	NA	NA	NA	0	level5	NA	NA	NA	NA	NA	down
9.194_436.3643	0.0581	0	0.0005	CM:Def	C18:pos	NA	C26 H48 N2 O3	436.364	9.194	NA	NA	NA	NA	NA	NA	NA	0	level5	NA	NA	NA	NA	NA	down
9.476_638.2738	0.0582	0.0001	0.0008	CM:Def	C18:pos	NA	C38 H45 N2 O P3	638.274	9.476	NA	NA	NA	NA	NA	NA	NA	0	level5	NA	NA	NA	NA	NA	down
7.833_465.3672	0.0595	0.0001	0.0009	CM:Def	C18:pos	NA	C24 H51 N O7	465.367	7.833	NA	NA	NA	NA	NA	NA	NA	0	level5	NA	NA	NA	NA	NA	down
6.58_226.1207	0.0599	0.0002	0.0014	CM:Def	C18:pos	Butopyronoxyl	C12 H18 O4	226.121	6.58	NA	S10306	NA	2e-04	1.0811	NA	NA	3	level4	NA	NA	NA	NA	NA	down
10.271_558.2957	0.0605	0	0.0001	CM:Def	C18:pos	NA	C30 H47 N4 P S2	558.296	10.271	NA	NA	NA	NA	NA	NA	NA	0	level5	NA	NA	NA	NA	NA	down
9.537_424.2594	0.0606	0.0008	0.0033	CM:Def	C18:pos	1-heptadecanoyl-sn-glycero-3-phosphate	C20 H41 O7 P	424.259	9.537	null	S25034490	HMDB0062318	4e-04	1.0187	NA	NA	1	level4	Lipids and lipid-like molecules	Glycerophospholipids	Glycerophosphates	Glycerophospholipids[GP]	NA	down
9.176_521.2084	0.0609	0	0.0002	CM:Def	C18:pos	NA	C21 H44 Cl N O5 S3	521.208	9.176	NA	NA	NA	NA	NA	NA	NA	0	level5	NA	NA	NA	NA	NA	down
7.884_362.3227	0.061	0.004	0.0097	CM:Def	C18:pos	NA	NA	362.323	7.884	NA	NA	NA	NA	NA	NA	NA	0	level5	NA	NA	NA	NA	NA	down
9.604_500.3332	0.0615	0.0002	0.0013	CM:Def	C18:pos	NA	C25 H51 N4 P3	500.333	9.604	NA	NA	NA	NA	NA	NA	NA	0	level5	NA	NA	NA	NA	NA	down
6.467_313.1889	0.0622	0.0002	0.0012	CM:Def	C18:pos	Heliotrine	C16 H27 N O5	313.189	6.467	NA	S792587	NA	0	-0.0834	NA	NA	1	level4	NA	NA	NA	NA	NA	down
5.81_316.0947	0.0644	0.0066	0.0141	CM:Def	C18:pos	Byakangelicol	C17 H16 O6	316.095	5.81	NA	S2316728	NA	0	0.1275	NA	NA	44	level4	NA	NA	NA	NA	NA	down
9.189_459.3927	0.0652	0.0016	0.005	CM:Def	C18:pos	NA	C26 H53 N O5	459.393	9.189	NA	NA	NA	NA	NA	NA	NA	0	level5	NA	NA	NA	NA	NA	down
8.014_252.0999	0.0657	0.0008	0.0033	CM:Def	C18:pos	Methyl 3,4,5-trimethoxycinnamate	C13 H16 O5	252.1	8.014	null	S643000	HMDB0038551	1e-04	0.4864	NA	NA	6	level4	Phenylpropanoids and polyketides	Cinnamic acids and derivatives	Hydroxycinnamic acids and derivatives	Polyketides[PK]	NA	down
5.802_283.1784	0.066	0.0021	0.0062	CM:Def	C18:pos	6571082	C15 H25 N O4	283.178	5.802	null	S102899	HMDB0060994	0	0.1721	NA	NA	3	level4	Benzenoids	Phenol ethers	null	Benzene and derivatives	NA	down
9.643_450.4554	0.0661	0.0003	0.0016	CM:Def	C18:pos	NA	C29 H58 N2 O	450.455	9.643	NA	NA	NA	NA	NA	NA	NA	0	level5	NA	NA	NA	NA	NA	down
6.334_287.246	0.0669	0.001	0.0038	CM:Def	C18:pos	N,n-bis(2-hydroxyethyl)dodecanamide	C16 H33 N O3	287.246	6.334	null	S8123	HMDB0032358	0	-0.0672	NA	NA	1	level4	Lipids and lipid-like molecules	Fatty Acyls	Fatty amides	Fatty acyls[FA]	NA	down
11.239_721.5851	0.067	0.0002	0.0015	CM:Def	C18:pos	NA	C47 H79 N O2 S	721.585	11.239	NA	NA	NA	NA	NA	NA	NA	0	level5	NA	NA	NA	NA	NA	down
11.492_614.4519	0.0673	0.0086	0.0172	CM:Def	C18:pos	NA	C45 H58 O	614.452	11.492	NA	NA	NA	NA	NA	NA	NA	0	level5	NA	NA	NA	NA	NA	down
8.506_364.1655	0.0676	0.0018	0.0054	CM:Def	C18:pos	(10s)-juvenile hormone iii diol phosphate	C16 H29 O7 P	364.166	8.506	NA	S30791923	NA	4e-04	1.1293	NA	NA	1	level4	NA	NA	NA	NA	NA	down
9.317_568.235	0.0677	0	0.0001	CM:Def	C18:pos	NA	C28 H42 O8 P2	568.235	9.317	NA	NA	NA	NA	NA	NA	NA	0	level5	NA	NA	NA	NA	NA	down
6.237_362.2093	0.0681	0.0135	0.0245	CM:Def	C18:pos	Cortisol	C21 H30 O5	362.209	6.237	C00735	MReference-679	HMDB0000063	0	0.0384	NA	72.3	15	level2	Steroids	21-Carbon atoms	Pregnane derivatives [Fig]	Sterol lipids[ST]	map01100 Metabolic pathways;	down
9.238_308.1964	0.0681	0.0107	0.0205	CM:Def	C18:pos	NA	C14 H24 N6 O2	308.196	9.238	NA	NA	NA	NA	NA	NA	52.6	0	level5	NA	NA	NA	NA	NA	down
3.976_347.1342	0.0685	0.0224	0.0369	CM:Def	C18:pos	NA	C11 H26 N O9 P	347.134	3.976	NA	NA	NA	NA	NA	NA	NA	0	level5	NA	NA	NA	NA	NA	down
8.936_387.3347	0.0698	0.0002	0.0013	CM:Def	C18:pos	NA	C22 H45 N O4	387.335	8.936	NA	NA	NA	NA	NA	NA	NA	0	level5	NA	NA	NA	NA	NA	down
9.178_517.3379	0.0698	0.0103	0.0198	CM:Def	C18:pos	NA	C31 H51 N O S2	517.338	9.178	NA	NA	NA	NA	NA	NA	NA	0	level5	NA	NA	NA	NA	NA	down
4.085_184.1257	0.0699	0.0002	0.0014	CM:Def	C18:pos	Chamazulene	C14 H16	184.126	4.085	C09633	S10268	HMDB0036470	5e-04	2.6197	NA	NA	1	level4	Lipids and lipid-like molecules	Prenol lipids	Sesquiterpenoids	Terpenoids	NULL	down
9.322_336.1943	0.0705	0.0317	0.0493	CM:Def	C18:pos	NA	C19 H28 O5	336.194	9.322	NA	NA	NA	NA	NA	NA	NA	0	level5	NA	NA	NA	NA	NA	down
10.95_308.1987	0.0708	0	0	CM:Def	C18:pos	5-o-methyl embelin	C18 H28 O4	308.199	10.95	C10373	S149914	HMDB0040867	-1e-04	-0.2948	NA	37.1	9	level4	Organooxygen compounds	Carbonyl compounds	Ketones	Ketones	NULL	down
7.272_289.2617	0.0708	0.0002	0.0013	CM:Def	C18:pos	NA	C16 H35 N O3	289.262	7.272	NA	NA	NA	NA	NA	NA	NA	0	level5	NA	NA	NA	NA	NA	down
9.32_503.2567	0.0711	0.0007	0.0029	CM:Def	C18:pos	NA	C21 H45 N O8 S2	503.257	9.32	NA	NA	NA	NA	NA	NA	NA	0	level5	NA	NA	NA	NA	NA	down
9.741_744.5067	0.0711	0.005	0.0113	CM:Def	C18:pos	NA	C34 H72 N4 O13	744.507	9.741	NA	NA	NA	NA	NA	NA	NA	0	level5	NA	NA	NA	NA	NA	down
6.287_302.1882	0.0716	0.0148	0.0263	CM:Def	C18:pos	Kg7537500	C19 H26 O3	302.188	6.287	C05302	S59788	HMDB0000405	0	-0.1466	NA	NA	28	level4	Lipids and lipid-like molecules	Steroids and steroid derivatives	Estrane steroids	Steroids and derivatives	NA	down
6.946_311.1814	0.072	0	0.0003	CM:Def	C18:pos	NA	C10 H25 N5 O6	311.181	6.946	NA	NA	NA	NA	NA	NA	NA	0	level5	NA	NA	NA	NA	NA	down
5.63_269.1628	0.0721	0.0001	0.0008	CM:Def	C18:pos	Rizatriptan	C15 H19 N5	269.163	5.63	null	S4900	HMDB0015088	-0.0013	-4.7046	NA	NA	2	level4	Organoheterocyclic compounds	Indoles and derivatives	Tryptamines and derivatives	Amines and derivatives	NA	down
9.319_990.5466	0.0722	0.0006	0.0028	CM:Def	C18:pos	NA	C59 H80 N2 O7 P2	990.547	9.319	NA	NA	NA	NA	NA	NA	NA	0	level5	NA	NA	NA	NA	NA	down
9.712_404.2926	0.0724	0.002	0.0059	CM:Def	C18:pos	5?-androstane-3?,17?-diol dipropionate	C25 H40 O4	404.293	9.712	NA	S118605	NA	0	-0.1162	NA	NA	8	level4	NA	NA	NA	NA	NA	down
5.689_346.2144	0.0726	0	0.0004	CM:Def	C18:pos	Corticosterone	C21 H30 O4	346.214	5.689	C02140	S5550	HMDB0001547	0	-0.063	NA	NA	20	level4	Lipids and lipid-like molecules	Steroids and steroid derivatives	Hydroxysteroids	Steroids and derivatives	map01100 Metabolic pathways;	down
5.798_239.1523	0.0729	0.0003	0.0016	CM:Def	C18:pos	Salbutamol	C13 H21 N O3	239.152	5.798	null	S1999	HMDB0001937	2e-04	0.7336	NA	NA	7	level4	Benzenoids	Benzene and substituted derivatives	Benzyl alcohols	Alcohols	NA	down
5.696_364.2243	0.073	0.0002	0.0012	CM:Def	C18:pos	Tetrahydrocortisone	C21 H32 O5	364.224	5.696	null	S5657	HMDB0000903	-7e-04	-1.9446	NA	NA	7	level4	Lipids and lipid-like molecules	Steroids and steroid derivatives	Hydroxysteroids	Steroids and derivatives	NA	down
3.695_274.0413	0.0734	0.0001	0.0009	CM:Def	C18:pos	Ensulizole	C13 H10 N2 O3 S	274.041	3.695	NA	S31267	NA	1e-04	0.3931	NA	NA	1	level4	NA	NA	NA	NA	NA	down
4.101_142.0786	0.0741	0.0006	0.0026	CM:Def	C18:pos	2-methylnaphthalene	C11 H10	142.079	4.101	NA	S6788	NA	3e-04	2.138	NA	NA	2	level4	NA	NA	NA	NA	NA	down
0.743_278.0764	0.0745	0.0034	0.0085	CM:Def	C18:pos	NA	C9 H14 N2 O8	278.076	0.743	NA	NA	NA	NA	NA	NA	NA	0	level5	NA	NA	NA	NA	NA	down
8.967_475.3883	0.0753	0	0.0001	CM:Def	C18:pos	NA	C27 H49 N5 O2	475.388	8.967	NA	NA	NA	NA	NA	NA	NA	0	level5	NA	NA	NA	NA	NA	down
2.317_237.1577	0.0759	0.0003	0.0016	CM:Def	C18:pos	NA	C10 H23 N O5	237.158	2.317	NA	NA	NA	NA	NA	NA	NA	0	level5	NA	NA	NA	NA	NA	down
7.537_280.1675	0.076	0.0002	0.0015	CM:Def	C18:pos	Unii:v9q7uuz15u	C16 H24 O4	280.168	7.537	NA	S55046	NA	0	0.0282	NA	78.2	6	level4	NA	NA	NA	NA	NA	down
9.164_499.3878	0.0764	0.0014	0.0047	CM:Def	C18:pos	NA	C27 H54 N3 O3 P	499.388	9.164	NA	NA	NA	NA	NA	NA	NA	0	level5	NA	NA	NA	NA	NA	down
6.78_343.1994	0.0773	0.0151	0.0268	CM:Def	C18:pos	NA	C17 H29 N O6	343.199	6.78	NA	NA	NA	NA	NA	NA	NA	0	level5	NA	NA	NA	NA	NA	down
7.097_203.1313	0.0773	0.001	0.0039	CM:Def	C18:pos	2e-crotamiton	C13 H17 N O	203.131	7.097	NA	S599515	NA	3e-04	1.3442	NA	NA	2	level4	NA	NA	NA	NA	NA	down
9.008_536.4538	0.0777	0.0003	0.0018	CM:Def	C18:pos	NA	C34 H65 P S	536.454	9.008	NA	NA	NA	NA	NA	NA	NA	0	level5	NA	NA	NA	NA	NA	down
8.608_272.1155	0.0778	0.0001	0.0007	CM:Def	C18:pos	4-(9h-beta-carbolin-1-yl)-1,2,4-butanetriol	C15 H16 N2 O3	272.115	8.608	null	S35013868	HMDB0035191	-5e-04	-1.9751	NA	NA	1	level4	Alkaloids and derivatives	Harmala alkaloids	null	Alkaloids and derivatives	NA	down
6.467_215.1161	0.0781	0	0.0005	CM:Def	C18:pos	O-propenoyl-d-carnitine	C10 H17 N O4	215.116	6.467	null	S30776693	HMDB0013124	3e-04	1.4807	NA	NA	50	level4	Organic acids and derivatives	Hydroxy acids and derivatives	Beta hydroxy acids and derivatives	Organic acids	NA	down
4.64_259.2149	0.0787	0.0109	0.0207	CM:Def	C18:pos	NA	C14 H29 N O3	259.215	4.64	NA	NA	NA	NA	NA	NA	NA	0	level5	NA	NA	NA	NA	NA	down
5.611_618.2648	0.0796	0.0012	0.0041	CM:Def	C18:pos	Bryotoxin a	C32 H42 O12	618.265	5.611	NA	S390424	NA	-0.0028	-4.5759	NA	NA	1	level4	NA	NA	NA	NA	NA	down
7.892_405.3454	0.0808	0.007	0.0148	CM:Def	C18:pos	(2s,3s,5r,10r,12s,14s,15r,16r)-2-amino-12,16-dimethyl-3,5,10,14,15-icosanepentol	C22 H47 N O5	405.345	7.892	NA	S19979682	NA	0	0.0098	NA	NA	1	level4	NA	NA	NA	NA	NA	down
9.315_293.1411	0.0808	0.0078	0.016	CM:Def	C18:pos	1221655	C19 H19 N O2	293.141	9.315	null	S87989	HMDB0030210	-5e-04	-1.7476	NA	NA	3	level4	Organoheterocyclic compounds	Indoles and derivatives	Carbazoles	Indole and derivatives	NA	down
7.271_280.1674	0.0813	0	0.0003	CM:Def	C18:pos	Unii:v9q7uuz15u	C16 H24 O4	280.167	7.271	NA	S55046	NA	0	-0.1415	NA	83.4	6	level4	NA	NA	NA	NA	NA	down
7.376_292.1675	0.0826	0.0019	0.0057	CM:Def	C18:pos	Gingerdione	C17 H24 O4	292.168	7.376	C10459	S143051	HMDB0039275	0	0.0414	NA	NA	10	level4	Benzenoids	Phenols	Methoxyphenols	Phenols and derivatives	NULL	down
9.679_731.4365	0.0829	0.0008	0.0031	CM:Def	C18:pos	NA	C35 H67 N5 O5 P2 S	731.437	9.679	NA	NA	NA	NA	NA	NA	NA	0	level5	NA	NA	NA	NA	NA	down
9.302_459.358	0.0837	0.0083	0.0167	CM:Def	C18:pos	NA	C26 H45 N5 O2	459.358	9.302	NA	NA	NA	NA	NA	NA	NA	0	level5	NA	NA	NA	NA	NA	down
10.399_534.2641	0.0839	0.0001	0.0011	CM:Def	C18:pos	Pyropheophorbide a	C33 H34 N4 O3	534.264	10.399	NA	S10381282	NA	0.001	1.8835	NA	NA	4	level4	NA	NA	NA	NA	NA	down
5.63_170.1098	0.084	0.0032	0.0083	CM:Def	C18:pos	1,6,7-trimethylnaphthalene	C13 H14	170.11	5.63	null	S15861	HMDB0059701	3e-04	1.6982	NA	NA	3	level4	Benzenoids	Naphthalenes	null	Benzene and derivatives	NA	down
2.337_219.1473	0.0843	0.0181	0.031	CM:Def	C18:pos	Miglustat	C10 H21 N O4	219.147	2.337	null	S46764	HMDB0014563	2e-04	0.9009	6.1	NA	1	level4	NA	NA	NA	NA	NA	down
9.458_484.2598	0.0848	0.0012	0.0041	CM:Def	C18:pos	2-hydroxy-3-(phosphonooxy)propyl (4z,7z,10z,13z,16z)-4,7,10,13,16-docosapentaenoate	C25 H41 O7 P	484.26	9.458	null	S74851455	HMDB0114753	8e-04	1.7001	NA	NA	2	level4	Lipids and lipid-like molecules	Glycerophospholipids	Glycerophosphates	Glycerophospholipids[GP]	NA	down
6.118_204.1153	0.0849	0	0.0004	CM:Def	C18:pos	3688	C13 H16 O2	204.115	6.118	null	S4519192	HMDB0033379	3e-04	1.4525	NA	NA	15	level4	Benzenoids	Benzene and substituted derivatives	Benzoic acids and derivatives	Benzene and derivatives	NA	down
4.07_226.0844	0.0852	0.0015	0.0049	CM:Def	C18:pos	Genipin	C11 H14 O5	226.084	4.07	null	S390864	HMDB0035830	3e-04	1.3926	NA	NA	14	level4	Lipids and lipid-like molecules	Prenol lipids	Monoterpenoids	Terpenoids	NA	down
9.891_764.6605	0.0854	0.0012	0.0042	CM:Def	C18:pos	NA	C40 H89 N6 O5 P	764.66	9.891	NA	NA	NA	NA	NA	NA	NA	0	level5	NA	NA	NA	NA	NA	down
8.65_367.2721	0.0858	0.0011	0.0039	CM:Def	C18:pos	3, 5-tetradecadiencarnitine	C21 H37 N O4	367.272	8.65	null	S30776713	HMDB0013331	-2e-04	-0.5091	NA	NA	1	level4	Organic acids and derivatives	Hydroxy acids and derivatives	Beta hydroxy acids and derivatives	Organic acids	NA	down
8.522_310.2984	0.0862	0.0013	0.0044	CM:Def	C18:pos	NA	C19 H38 N2 O	310.298	8.522	NA	NA	NA	NA	NA	NA	NA	0	level5	NA	NA	NA	NA	NA	down
9.321_1006.5209	0.0867	0.0007	0.003	CM:Def	C18:pos	NA	C60 H79 O9 P S	1006.52	9.321	NA	NA	NA	NA	NA	NA	NA	0	level5	NA	NA	NA	NA	NA	down
9.24_440.3979	0.087	0.0086	0.0172	CM:Def	C18:pos	NA	C26 H52 N2 O3	440.398	9.24	NA	NA	NA	NA	NA	NA	NA	0	level5	NA	NA	NA	NA	NA	down
8.06_267.1623	0.0874	0.0007	0.0029	CM:Def	C18:pos	NA	C18 H21 N O	267.162	8.06	NA	NA	NA	NA	NA	NA	NA	0	level5	NA	NA	NA	NA	NA	down
9.321_503.2604	0.0876	0.0005	0.0022	CM:Def	C18:pos	NA	C22 H43 N5 O2 P2 S	503.26	9.321	NA	NA	NA	NA	NA	NA	NA	0	level5	NA	NA	NA	NA	NA	down
5.807_186.1412	0.0879	0.0125	0.023	CM:Def	C18:pos	7-ethyl-1,4-dimethyl-4,5-dihydroazulene	C14 H18	186.141	5.807	null	S35014013	HMDB0035759	4e-04	1.9131	NA	NA	2	level4	Hydrocarbons	Unsaturated hydrocarbons	Branched unsaturated hydrocarbons	Branched unsaturated hydrocarbons	NA	down
9.103_547.3882	0.088	0.0002	0.0014	CM:Def	C18:pos	NA	C32 H53 N O6	547.388	9.103	NA	NA	NA	NA	NA	NA	NA	0	level5	NA	NA	NA	NA	NA	down
8.955_692.4083	0.0903	0.0002	0.0015	CM:Def	C18:pos	NA	C41 H52 N6 O4	692.408	8.955	NA	NA	NA	NA	NA	NA	36.9	0	level5	NA	NA	NA	NA	NA	down
10.764_517.448	0.0907	0.0008	0.0032	CM:Def	C18:pos	NA	C27 H60 N5 O2 P	517.448	10.764	NA	NA	NA	NA	NA	NA	NA	0	level5	NA	NA	NA	NA	NA	down
6.868_187.194	0.0908	0.0002	0.0012	CM:Def	C18:pos	NA	C11 H25 N O	187.194	6.868	NA	NA	NA	NA	NA	NA	NA	0	level5	NA	NA	NA	NA	NA	down
4.52_343.163	0.0914	0.0007	0.0031	CM:Def	C18:pos	NA	C16 H25 N O7	343.163	4.52	NA	NA	NA	NA	NA	NA	NA	0	level5	NA	NA	NA	NA	NA	down
8.283_448.3191	0.0916	0.0214	0.0356	CM:Def	C18:pos	Digitogenin	C27 H44 O5	448.319	8.283	NA	S390462	NA	2e-04	0.3811	NA	NA	15	level4	NA	NA	NA	NA	NA	down
8.745_324.314	0.0918	0.0123	0.0227	CM:Def	C18:pos	NA	C20 H40 N2 O	324.314	8.745	NA	NA	NA	NA	NA	NA	NA	0	level5	NA	NA	NA	NA	NA	down
8.877_326.1404	0.092	0.0019	0.0056	CM:Def	C18:pos	NA	C13 H28 O5 P2	326.14	8.877	NA	NA	NA	NA	NA	NA	NA	0	level5	NA	NA	NA	NA	NA	down
4.305_301.2253	0.0921	0	0.0003	CM:Def	C18:pos	3-[(2,6-dimethylheptanoyl)oxy]-4-(trimethylammonio)butanoate	C16 H31 N O4	301.225	4.305	null	S34448950	HMDB0006320	0	0.0343	NA	NA	2	level4	Lipids and lipid-like molecules	Fatty Acyls	Fatty acid esters	Fatty acyls[FA]	NA	down
5.577_295.0548	0.0921	0.0002	0.0014	CM:Def	C18:pos	NA	C11 H13 N5 O S2	295.055	5.577	NA	NA	NA	NA	NA	NA	NA	0	level5	NA	NA	NA	NA	NA	down
9.371_266.1858	0.0921	0	0.0005	CM:Def	C18:pos	NA	C12 H22 N6 O	266.186	9.371	NA	NA	NA	NA	NA	NA	NA	0	level5	NA	NA	NA	NA	NA	down
10.096_403.3448	0.0928	0.0004	0.0022	CM:Def	C18:pos	(5z,8z,11z,14z)-n-(2-hydroxyethyl)-16,16-dimethyl-5,8,11,14-docosatetraenamide	C26 H45 N O2	403.345	10.096	NA	S4446577	NA	-3e-04	-0.621	NA	NA	3	level4	NA	NA	NA	NA	NA	down
7.439_152.084	0.093	0.0007	0.0029	CM:Def	C18:pos	2128	C9 H12 O2	152.084	7.439	null	S56163	HMDB0041326	3e-04	1.6871	NA	NA	14	level4	Benzenoids	Benzene and substituted derivatives	Benzylethers	Benzene and derivatives	NA	down
9.041_285.2305	0.0932	0	0.0002	CM:Def	C18:pos	1794967	C16 H31 N O3	285.231	9.041	null	S65286	HMDB0013250	1e-04	0.1919	NA	NA	1	level4	Organic acids and derivatives	Carboxylic acids and derivatives	Amino acids, peptides, and analogues	Amino acids, peptides, and analogues	NA	down
7.932_463.3518	0.0933	0	0.0003	CM:Def	C18:pos	2-amino-3-hydroxyoctadecyl beta-d-glucopyranoside	C24 H49 N O7	463.352	7.932	NA	S389143	NA	9e-04	1.9298	NA	NA	1	level4	NA	NA	NA	NA	NA	down
9.788_402.3133	0.0936	0.0071	0.0149	CM:Def	C18:pos	(1r,3s,6z,17beta)-17-[(2r)-6-hydroxy-6-methyl-2-heptanyl]-9,10-secoestra-4,6,8-triene-1,3-diol	C26 H42 O3	402.313	9.788	NA	S7826246	NA	-1e-04	-0.1873	NA	NA	7	level4	NA	NA	NA	NA	NA	down
4.747_267.06	0.0948	0.002	0.0059	CM:Def	C18:pos	1-(2-amino-7,8-dihydroxy-4-oxo-1,4,7,8-tetrahydro-6-pteridinyl)-1,2-propanedione	C9 H9 N5 O5	267.06	4.747	null	S389496	HMDB0001410	-4e-04	-1.5178	NA	NA	1	level4	Organoheterocyclic compounds	Pteridines and derivatives	Pterins and derivatives	Pteridines and derivatives	NA	down
7.779_377.3124	0.0954	0.0001	0.0009	CM:Def	C18:pos	NA	C20 H43 N O5	377.312	7.779	NA	NA	NA	NA	NA	NA	NA	0	level5	NA	NA	NA	NA	NA	down
8.329_243.2198	0.0957	0	0	CM:Def	C18:pos	2-aminotetradecanoic acid	C14 H29 N O2	243.22	8.329	NA	S221224	NA	0	-0.0013	NA	NA	1	level4	NA	NA	NA	NA	NA	down
5.905_826.3808	0.0962	0.0001	0.001	CM:Def	C18:pos	NA	C37 H62 O20	826.381	5.905	NA	S30790820	NA	-0.0027	-3.2654	NA	NA	1	level4	NA	NA	NA	NA	NA	down
4.403_327.0043	0.0967	0.0001	0.0008	CM:Def	C18:pos	NA	C6 H12 N5 O5 P3	327.004	4.403	NA	NA	NA	NA	NA	NA	NA	0	level5	NA	NA	NA	NA	NA	down
5.424_217.0741	0.097	0.0001	0.0008	CM:Def	C18:pos	3-(indol-3-yl)-2-oxobutyric acid	C12 H11 N O3	217.074	5.424	NA	S389611	NA	2e-04	1.016	NA	NA	2	level4	NA	NA	NA	NA	NA	down
10.757_495.4659	0.0975	0.0002	0.0014	CM:Def	C18:pos	NA	C31 H61 N O3	495.466	10.757	NA	NA	NA	NA	NA	NA	NA	0	level5	NA	NA	NA	NA	NA	down
7.379_346.1757	0.0977	0.0018	0.0055	CM:Def	C18:pos	Spenolimycin	C15 H26 N2 O7	346.176	7.379	NA	S111484	NA	0.0017	4.7787	NA	NA	1	level4	NA	NA	NA	NA	NA	down
6.695_236.0874	0.0981	0.0012	0.0041	CM:Def	C18:pos	NA	C13 H16 O2 S	236.087	6.695	NA	NA	NA	NA	NA	NA	NA	0	level5	NA	NA	NA	NA	NA	down
11.659_723.6007	0.0983	0.0001	0.0008	CM:Def	C18:pos	NA	C37 H82 N5 O6 P	723.601	11.659	NA	NA	NA	NA	NA	NA	NA	0	level5	NA	NA	NA	NA	NA	down
9.7_476.4708	0.0987	0.0004	0.0021	CM:Def	C18:pos	NA	C31 H60 N2 O	476.471	9.7	NA	NA	NA	NA	NA	NA	NA	0	level5	NA	NA	NA	NA	NA	down
6.629_186.0895	0.0998	0.0014	0.0046	CM:Def	C18:pos	Cis-2-carboxycyclohexyl-acetic acid	C9 H14 O4	186.089	6.629	NA	S571146	NA	3e-04	1.7366	NA	NA	3	level4	NA	NA	NA	NA	NA	down
2.821_235.1061	0.1005	0.0055	0.0123	CM:Def	C18:pos	NA	C10 H13 N5 O2	235.106	2.821	NA	NA	NA	NA	NA	NA	NA	0	level5	NA	NA	NA	NA	NA	down
4.884_275.2096	0.1008	0.0006	0.0026	CM:Def	C18:pos	NA	C14 H29 N O4	275.21	4.884	NA	NA	NA	NA	NA	NA	NA	0	level5	NA	NA	NA	NA	NA	down
8.61_320.1068	0.1008	0.0043	0.0102	CM:Def	C18:pos	NA	C13 H22 Cl N2 O3 P	320.107	8.61	NA	NA	NA	NA	NA	NA	NA	0	level5	NA	NA	NA	NA	NA	down
8.61_334.0862	0.1021	0.0005	0.0025	CM:Def	C18:pos	NA	C12 H19 Cl N4 O3 S	334.086	8.61	NA	NA	NA	NA	NA	NA	NA	0	level5	NA	NA	NA	NA	NA	down
5.609_154.0785	0.1031	0.0045	0.0106	CM:Def	C18:pos	Biphenyl	C12 H10	154.078	5.609	C06588	S6828	HMDB0034437	2e-04	1.5969	NA	NA	3	level4	Benzenoids	Benzene and substituted derivatives	Biphenyls and derivatives	Benzene and derivatives	map01100 Metabolic pathways;	down
5.513_253.1316	0.1037	0.0283	0.0447	CM:Def	C18:pos	NA	C13 H19 N O4	253.132	5.513	NA	NA	NA	NA	NA	NA	NA	0	level5	NA	NA	NA	NA	NA	down
3.092_301.1888	0.1039	0	0.0001	CM:Def	C18:pos	Tegaserod	C16 H23 N5 O	301.189	3.092	NA	S10609889	NA	-0.0015	-4.9338	NA	NA	1	level4	NA	NA	NA	NA	NA	down
8.655_375.2985	0.1045	0.0062	0.0134	CM:Def	C18:pos	NA	C21 H37 N5 O	375.298	8.655	NA	NA	NA	NA	NA	NA	NA	0	level5	NA	NA	NA	NA	NA	down
9.024_346.3194	0.1045	0.0133	0.0243	CM:Def	C18:pos	NA	C19 H42 N2 O3	346.319	9.024	NA	NA	NA	NA	NA	NA	NA	0	level5	NA	NA	NA	NA	NA	down
3.61_247.1785	0.1049	0	0.0001	CM:Def	C18:pos	NA	C12 H25 N O4	247.179	3.61	NA	NA	NA	NA	NA	NA	NA	0	level5	NA	NA	NA	NA	NA	down
9.685_607.3855	0.1052	0	0.0005	CM:Def	C18:pos	NA	C35 H54 N5 P S	607.385	9.685	NA	NA	NA	NA	NA	NA	NA	0	level5	NA	NA	NA	NA	NA	down
9.047_295.184	0.1053	0.0002	0.0011	CM:Def	C18:pos	NA	C12 H30 N3 O P S	295.184	9.047	NA	NA	NA	NA	NA	NA	NA	0	level5	NA	NA	NA	NA	NA	down
6.75_289.2617	0.1056	0.0002	0.0012	CM:Def	C18:pos	NA	C16 H35 N O3	289.262	6.75	NA	NA	NA	NA	NA	NA	NA	0	level5	NA	NA	NA	NA	NA	down
6.542_289.2617	0.1057	0.0031	0.0081	CM:Def	C18:pos	NA	C16 H35 N O3	289.262	6.542	NA	NA	NA	NA	NA	NA	NA	0	level5	NA	NA	NA	NA	NA	down
8.497_383.267	0.1061	0.0067	0.0143	CM:Def	C18:pos	3-hydroxy-5, 8-tetradecadiencarnitine	C21 H37 N O5	383.267	8.497	null	S35032592	HMDB0013332	-2e-04	-0.3923	NA	NA	1	level4	Organic acids and derivatives	Hydroxy acids and derivatives	Beta hydroxy acids and derivatives	Organic acids	NA	down
9.192_459.3571	0.1061	0.0043	0.0102	CM:Def	C18:pos	NA	C26 H45 N5 O2	459.357	9.192	NA	NA	NA	NA	NA	NA	NA	0	level5	NA	NA	NA	NA	NA	down
7.698_597.5504	0.1062	0.0002	0.0012	CM:Def	C18:pos	NA	NA	597.55	7.698	NA	NA	NA	NA	NA	NA	NA	0	level5	NA	NA	NA	NA	NA	down
7.709_598.5462	0.1085	0	0.0002	CM:Def	C18:pos	NA	C36 H74 N2 O2 S	598.546	7.709	NA	NA	NA	NA	NA	NA	NA	0	level5	NA	NA	NA	NA	NA	down
4.677_263.1733	0.1097	0.0009	0.0034	CM:Def	C18:pos	(3s)-3-[(1,3-dihydroxypentyl)oxy]-4-(trimethylammonio)butanoate	C12 H25 N O5	263.173	4.677	null	S35032580	HMDB0013132	0	0.0114	NA	NA	1	level4	Organic acids and derivatives	Hydroxy acids and derivatives	Beta hydroxy acids and derivatives	Organic acids	NA	down
9.008_315.3136	0.1101	0	0	CM:Def	C18:pos	NA	C19 H41 N O2	315.314	9.008	NA	NA	NA	NA	NA	NA	NA	0	level5	NA	NA	NA	NA	NA	down
2.908_267.097	0.1103	0	0.0004	CM:Def	C18:pos	2'-deoxyguanosine	C10 H13 N5 O4	267.097	2.908	C00330	BGI64	HMDB0000085	2e-04	0.9047	75.2	NA	5	level1	Nucleic acids	Nucleosides [Fig]	Deoxyribonucleosides	Nucleic acids	map00230 Purine metabolism; map01100 Metabolic pathways;	down
7.288_333.2877	0.1105	0.0002	0.0012	CM:Def	C18:pos	NA	C18 H39 N O4	333.288	7.288	NA	NA	NA	NA	NA	NA	NA	0	level5	NA	NA	NA	NA	NA	down
8.506_348.1912	0.1106	0	0.0005	CM:Def	C18:pos	NA	C14 H29 N4 O4 P	348.191	8.506	NA	NA	NA	NA	NA	NA	80.4	0	level5	NA	NA	NA	NA	NA	down
4.253_261.1941	0.1108	0.0001	0.001	CM:Def	C18:pos	NA	C13 H27 N O4	261.194	4.253	NA	NA	NA	NA	NA	NA	NA	0	level5	NA	NA	NA	NA	NA	down
7.786_333.2878	0.1111	0	0.0001	CM:Def	C18:pos	NA	C18 H39 N O4	333.288	7.786	NA	NA	NA	NA	NA	NA	NA	0	level5	NA	NA	NA	NA	NA	down
10.255_479.1991	0.1112	0.0001	0.0009	CM:Def	C18:pos	NA	NA	479.199	10.255	NA	NA	NA	NA	NA	NA	NA	0	level5	NA	NA	NA	NA	NA	down
10.045_800.5675	0.1113	0.006	0.0131	CM:Def	C18:pos	NA	C43 H81 N2 O9 P	800.567	10.045	NA	NA	NA	NA	NA	NA	NA	0	level5	NA	NA	NA	NA	NA	down
8.797_312.314	0.1121	0.005	0.0114	CM:Def	C18:pos	NA	C19 H40 N2 O	312.314	8.797	NA	NA	NA	NA	NA	NA	NA	0	level5	NA	NA	NA	NA	NA	down
4.007_229.0952	0.1132	0.0005	0.0023	CM:Def	C18:pos	NA	C10 H15 N O5	229.095	4.007	NA	NA	NA	NA	NA	NA	NA	1	level5	NA	NA	NA	NA	NA	down
7.517_289.2617	0.1132	0.0161	0.0282	CM:Def	C18:pos	NA	C16 H35 N O3	289.262	7.517	NA	NA	NA	NA	NA	NA	NA	0	level5	NA	NA	NA	NA	NA	down
10.039_938.5875	0.1134	0.0194	0.0329	CM:Def	C18:pos	NA	NA	938.587	10.039	NA	NA	NA	NA	NA	NA	NA	0	level5	NA	NA	NA	NA	NA	down
11.317_525.5132	0.1136	0.0002	0.0013	CM:Def	C18:pos	NA	C33 H67 N O3	525.513	11.317	NA	NA	NA	NA	NA	NA	NA	0	level5	NA	NA	NA	NA	NA	down
11.196_683.5688	0.1146	0.0001	0.0007	CM:Def	C18:pos	NA	C41 H73 N5 O3	683.569	11.196	NA	NA	NA	NA	NA	NA	NA	0	level5	NA	NA	NA	NA	NA	down
8.972_497.3721	0.1151	0.015	0.0267	CM:Def	C18:pos	NA	C28 H51 N O6	497.372	8.972	NA	NA	NA	NA	NA	NA	NA	0	level5	NA	NA	NA	NA	NA	down
8.711_310.1971	0.1152	0.0033	0.0083	CM:Def	C18:pos	NA	C11 H30 N6 S2	310.197	8.711	NA	NA	NA	NA	NA	NA	NA	0	level5	NA	NA	NA	NA	NA	down
8.506_343.2358	0.1157	0.0035	0.0088	CM:Def	C18:pos	NA	C18 H33 N O5	343.236	8.506	NA	NA	NA	NA	NA	NA	NA	0	level5	NA	NA	NA	NA	NA	down
6.869_341.2202	0.1159	0	0.0006	CM:Def	C18:pos	NA	C18 H31 N O5	341.22	6.869	NA	NA	NA	NA	NA	NA	NA	0	level5	NA	NA	NA	NA	NA	down
3.313_313.0844	0.1161	0.0001	0.001	CM:Def	C18:pos	NA	C11 H15 N5 O4 S	313.084	3.313	NA	NA	NA	NA	NA	NA	NA	0	level5	NA	NA	NA	NA	NA	down
8.329_202.1572	0.1163	0	0.0003	CM:Def	C18:pos	Mfcd00041564	C11 H22 O3	202.157	8.329	NA	S69664	NA	3e-04	1.4975	NA	NA	7	level4	NA	NA	NA	NA	NA	down
5.744_322.2256	0.1165	0	0.0001	CM:Def	C18:pos	NA	C18 H30 N2 O3	322.226	5.744	NA	NA	NA	NA	NA	NA	NA	0	level5	NA	NA	NA	NA	NA	down
9.049_152.1203	0.1167	0.0017	0.0054	CM:Def	C18:pos	D,l-camphor	C10 H16 O	152.12	9.049	C00808	MReference-6584	NA	2e-04	1.4969	NA	78.3	97	level2	Terpenoids	Monoterpenoids (C10)	Cyclic monoterpenes	Terpenoids	map00902 Monoterpenoid biosynthesis; map01110 Biosynthesis of secondary metabolites;	down
9.538_419.3036	0.1167	0.0245	0.0398	CM:Def	C18:pos	N-palmitoyltyrosine	C25 H41 N O4	419.304	9.538	NA	S344800	NA	0	0.0948	NA	NA	4	level4	NA	NA	NA	NA	NA	down
11.314_547.4952	0.1169	0.0001	0.001	CM:Def	C18:pos	NA	C35 H65 N O3	547.495	11.314	NA	NA	NA	NA	NA	NA	NA	0	level5	NA	NA	NA	NA	NA	down
6.192_287.246	0.1178	0.002	0.0059	CM:Def	C18:pos	N,n-bis(2-hydroxyethyl)dodecanamide	C16 H33 N O3	287.246	6.192	null	S8123	HMDB0032358	0	-0.02	NA	NA	1	level4	Lipids and lipid-like molecules	Fatty Acyls	Fatty amides	Fatty acyls[FA]	NA	down
9.028_360.3351	0.1181	0.0028	0.0074	CM:Def	C18:pos	NA	C20 H44 N2 O3	360.335	9.028	NA	NA	NA	NA	NA	NA	NA	0	level5	NA	NA	NA	NA	NA	down
5.525_257.1264	0.1183	0.0002	0.0011	CM:Def	C18:pos	NA	C12 H19 N O5	257.126	5.525	NA	NA	NA	NA	NA	NA	NA	0	level5	NA	NA	NA	NA	NA	down
5.073_217.1317	0.119	0	0.0002	CM:Def	C18:pos	Propionylcarnitine	C10 H19 N O4	217.132	5.073	C03017	S96904	HMDB0000824	2e-04	1.1093	NA	NA	2	level4	Lipids and lipid-like molecules	Fatty Acyls	Fatty acid esters	Fatty acyls[FA]	NULL	down
8.029_268.1311	0.119	0.0075	0.0155	CM:Def	C18:pos	Ripazepam	C15 H16 N4 O	268.131	8.029	NA	S30896	NA	-0.0013	-4.6991	NA	NA	3	level4	NA	NA	NA	NA	NA	down
3.494_231.1836	0.1198	0.0032	0.0083	CM:Def	C18:pos	NA	C12 H25 N O3	231.184	3.494	NA	NA	NA	NA	NA	NA	NA	0	level5	NA	NA	NA	NA	NA	down
10.274_606.2847	0.1202	0.0008	0.0033	CM:Def	C18:pos	NA	C28 H42 N6 O7 S	606.285	10.274	NA	NA	NA	NA	NA	NA	NA	0	level5	NA	NA	NA	NA	NA	down
2.693_281.184	0.121	0.0002	0.0012	CM:Def	C18:pos	NA	C13 H23 N5 O2	281.184	2.693	NA	NA	NA	NA	NA	NA	NA	0	level5	NA	NA	NA	NA	NA	down
8.264_308.2828	0.1212	0	0.0006	CM:Def	C18:pos	NA	C19 H36 N2 O	308.283	8.264	NA	NA	NA	NA	NA	NA	NA	0	level5	NA	NA	NA	NA	NA	down
3.015_233.1628	0.1214	0.0001	0.0006	CM:Def	C18:pos	Panthenyl ethyl ether	C11 H23 N O4	233.163	3.015	NA	S84998	NA	1e-04	0.3564	NA	NA	1	level4	NA	NA	NA	NA	NA	down
3.306_311.0753	0.1215	0.001	0.0038	CM:Def	C18:pos	NA	C12 H13 N3 O7	311.075	3.306	NA	NA	NA	NA	NA	NA	NA	0	level5	NA	NA	NA	NA	NA	down
9.5_422.4239	0.122	0.0168	0.0292	CM:Def	C18:pos	NA	C27 H54 N2 O	422.424	9.5	NA	NA	NA	NA	NA	NA	NA	0	level5	NA	NA	NA	NA	NA	down
7.646_392.3038	0.1221	0.0002	0.0013	CM:Def	C18:pos	NA	C17 H41 N6 O2 P	392.304	7.646	NA	NA	NA	NA	NA	NA	NA	0	level5	NA	NA	NA	NA	NA	down
9.759_415.3297	0.1226	0.0002	0.0012	CM:Def	C18:pos	3-hydroxyhexadecanoylcarnitine	C23 H45 N O5	415.33	9.759	null	S28639186	HMDB0061642	0	-0.0512	NA	NA	3	level4	Lipids and lipid-like molecules	Fatty Acyls	Fatty acid esters	Fatty acyls[FA]	NA	down
11.107_695.569	0.1228	0.0016	0.0051	CM:Def	C18:pos	NA	C39 H78 N5 O P S	695.569	11.107	NA	NA	NA	NA	NA	NA	NA	0	level5	NA	NA	NA	NA	NA	down
9.049_272.1988	0.1228	0.0002	0.0011	CM:Def	C18:pos	Pentadecanedioic acid	C15 H28 O4	272.199	9.049	NA	S141102	NA	0	0.0951	NA	NA	4	level4	NA	NA	NA	NA	NA	down
3.132_176.0511	0.1233	0.0031	0.0081	CM:Def	C18:pos	2-oxo-6-methylthiohexanoic acid	C7 H12 O3 S	176.051	3.132	NA	S11290591	NA	3e-04	1.963	NA	NA	2	level4	NA	NA	NA	NA	NA	down
7.452_311.2101	0.1234	0.0006	0.0028	CM:Def	C18:pos	(4s)-4-[(2e,4z)-2,4-decadienoyloxy]-4-(trimethylammonio)butanoate	C17 H29 N O4	311.21	7.452	null	S30776706	HMDB0013325	5e-04	1.5469	NA	NA	1	level4	Lipids and lipid-like molecules	Fatty Acyls	Fatty acid esters	Fatty acyls[FA]	NA	down
7.224_226.1208	0.1236	0.0007	0.0029	CM:Def	C18:pos	Butopyronoxyl	C12 H18 O4	226.121	7.224	NA	S10306	NA	3e-04	1.2163	NA	NA	3	level4	NA	NA	NA	NA	NA	down
5.293_202.111	0.1237	0.0003	0.0016	CM:Def	C18:pos	3-(1h-indol-3-yl)-n-methylpropanamide	C12 H14 N2 O	202.111	5.293	null	S5975886	HMDB0032756	4e-04	1.7698	NA	NA	2	level4	Organoheterocyclic compounds	Indoles and derivatives	Tryptamines and derivatives	Amines and derivatives	NA	down
2.438_233.1265	0.1244	0.005	0.0114	CM:Def	C18:pos	Hopantenic acid	C10 H19 N O5	233.126	2.438	NA	S26309	NA	2e-04	0.6835	NA	NA	2	level4	NA	NA	NA	NA	NA	down
6.663_368.2674	0.1253	0	0.0004	CM:Def	C18:pos	NA	C14 H37 N6 O3 P	368.267	6.663	NA	NA	NA	NA	NA	NA	NA	0	level5	NA	NA	NA	NA	NA	down
5.904_821.4253	0.1261	0.0012	0.0041	CM:Def	C18:pos	NA	C33 H70 N5 O12 P3	821.425	5.904	NA	NA	NA	NA	NA	NA	NA	0	level5	NA	NA	NA	NA	NA	down
5.731_186.1412	0.1262	0.0018	0.0055	CM:Def	C18:pos	7-ethyl-1,4-dimethyl-4,5-dihydroazulene	C14 H18	186.141	5.731	null	S35014013	HMDB0035759	3e-04	1.7189	NA	NA	2	level4	Hydrocarbons	Unsaturated hydrocarbons	Branched unsaturated hydrocarbons	Branched unsaturated hydrocarbons	NA	down
6.944_345.2149	0.1262	0.0001	0.0008	CM:Def	C18:pos	NA	C17 H31 N O6	345.215	6.944	NA	NA	NA	NA	NA	NA	NA	0	level5	NA	NA	NA	NA	NA	down
9.128_302.096	0.1263	0.0027	0.0073	CM:Def	C18:pos	NA	NA	302.096	9.128	NA	NA	NA	NA	NA	NA	NA	0	level5	NA	NA	NA	NA	NA	down
9.049_317.2564	0.1269	0.0008	0.0031	CM:Def	C18:pos	NA	C17 H35 N O4	317.256	9.049	NA	NA	NA	NA	NA	NA	NA	0	level5	NA	NA	NA	NA	NA	down
7.997_392.3039	0.1271	0	0.0002	CM:Def	C18:pos	NA	C23 H40 N2 O3	392.304	7.997	NA	NA	NA	NA	NA	NA	NA	0	level5	NA	NA	NA	NA	NA	down
6.688_186.1257	0.1273	0	0.0001	CM:Def	C18:pos	Queen bee acid	C10 H18 O3	186.126	6.688	NA	S4472163	NA	1e-04	0.5128	NA	NA	32	level4	NA	NA	NA	NA	NA	down
8.505_385.2827	0.1276	0.0001	0.0011	CM:Def	C18:pos	3-hydroxy-cis-5-tetradecenoylcarnitine	C21 H39 N O5	385.283	8.505	null	S35032591	HMDB0013330	-1e-04	-0.2694	NA	NA	1	level4	Organic acids and derivatives	Hydroxy acids and derivatives	Beta hydroxy acids and derivatives	Organic acids	NA	down
7.915_375.2986	0.1281	0.0065	0.0138	CM:Def	C18:pos	NA	C20 H41 N O5	375.299	7.915	NA	NA	NA	NA	NA	NA	NA	0	level5	NA	NA	NA	NA	NA	down
0.744_201.1732	0.1284	0.0287	0.0452	CM:Def	C18:pos	11-aminoundecanoic acid	C11 H23 N O2	201.173	0.744	NA	S16168	NA	3e-04	1.4395	NA	NA	1	level4	NA	NA	NA	NA	NA	down
9.217_695.8783	0.1291	0.0132	0.0241	CM:Def	C18:pos	NA	C21 H7 N4 O16 P3 S	695.878	9.217	NA	NA	NA	NA	NA	NA	NA	0	level5	NA	NA	NA	NA	NA	down
8.934_491.3018	0.1296	0	0.0004	CM:Def	C18:pos	Bardoxolone	C31 H41 N O4	491.302	8.934	NA	S354529	NA	-0.0018	-3.6875	NA	NA	1	level4	NA	NA	NA	NA	NA	down
5.887_144.0942	0.1298	0.0001	0.0011	CM:Def	C18:pos	NA	C11 H12	144.094	5.887	NA	NA	NA	NA	NA	NA	NA	0	level5	NA	NA	NA	NA	NA	down
7.216_338.1728	0.1299	0.0002	0.0014	CM:Def	C18:pos	Tmptma	C18 H26 O6	338.173	7.216	NA	S17649	NA	-1e-04	-0.3986	NA	NA	6	level4	NA	NA	NA	NA	NA	down
9.318_295.1383	0.1301	0.0005	0.0022	CM:Def	C18:pos	Pizotifen	C19 H21 N S	295.138	9.318	NA	S25497	NA	-0.0012	-3.9299	NA	NA	2	level4	NA	NA	NA	NA	NA	down
9.495_569.3489	0.1301	0.0043	0.0103	CM:Def	C18:pos	Lysopc(22:5(7z,10z,13z,16z,19z))	C30 H52 N O7 P	569.349	9.495	null	S24766538	HMDB0010403	8e-04	1.3594	NA	NA	3	level4	Lipids and lipid-like molecules	Glycerophospholipids	Glycerophosphocholines	Glycerophospholipids[GP]	NA	down
5.117_165.0794	0.1302	0.0001	0.001	CM:Def	C18:pos	Dl-phenylalanine	C9 H11 N O2	165.079	5.117	NA	S969	NA	4e-04	2.6049	NA	NA	17	level4	NA	NA	NA	NA	NA	down
4.186_175.1212	0.1304	0.0004	0.002	CM:Def	C18:pos	NA	C8 H17 N O3	175.121	4.186	NA	NA	NA	NA	NA	NA	NA	0	level5	NA	NA	NA	NA	NA	down
7.724_427.3274	0.1306	0.0117	0.0219	CM:Def	C18:pos	NA	C28 H45 N S	427.327	7.724	NA	NA	NA	NA	NA	NA	NA	0	level5	NA	NA	NA	NA	NA	down
5.905_300.23	0.1307	0.0003	0.0018	CM:Def	C18:pos	Heptadecanedioic acid	C17 H32 O4	300.23	5.905	NA	S2340922	NA	0	-0.0838	NA	NA	8	level4	NA	NA	NA	NA	NA	down
9.042_367.27	0.1309	0.0001	0.0009	CM:Def	C18:pos	NA	C16 H37 N3 O6	367.27	9.042	NA	NA	NA	NA	NA	NA	36.4	0	level5	NA	NA	NA	NA	NA	down
9.01_341.1877	0.1311	0	0.0003	CM:Def	C18:pos	NA	C16 H28 N3 O3 P	341.188	9.01	NA	NA	NA	NA	NA	NA	NA	0	level5	NA	NA	NA	NA	NA	down
8.29_489.2364	0.1312	0.0001	0.001	CM:Def	C18:pos	NA	C30 H37 N O P2	489.236	8.29	NA	NA	NA	NA	NA	NA	NA	0	level5	NA	NA	NA	NA	NA	down
4.403_329.0013	0.132	0.009	0.0178	CM:Def	C18:pos	NA	C8 H13 Cl N3 O5 P S	329.001	4.403	NA	NA	NA	NA	NA	NA	NA	0	level5	NA	NA	NA	NA	NA	down
4.766_367.1492	0.1322	0.0003	0.0016	CM:Def	C18:pos	2-acetamido-2-deoxy-3-o-(6-deoxy-alpha-l-galactopyranosyl)-d-glucose	C14 H25 N O10	367.149	4.766	null	S149653	HMDB0006700	0.0013	3.5999	NA	NA	3	level4	Lipids and lipid-like molecules	Fatty Acyls	Fatty acyl glycosides	Fatty acyls[FA]	NA	down
6.259_236.189	0.1322	0.0061	0.0132	CM:Def	C18:pos	NA	C14 H24 N2 O	236.189	6.259	NA	NA	NA	NA	NA	NA	NA	0	level5	NA	NA	NA	NA	NA	down
7.249_245.2356	0.1325	0.0093	0.0183	CM:Def	C18:pos	NA	C14 H31 N O2	245.236	7.249	NA	NA	NA	NA	NA	NA	NA	0	level5	NA	NA	NA	NA	NA	down
9.319_277.1278	0.1328	0.0007	0.0028	CM:Def	C18:pos	NA	C13 H24 Cl N O S	277.128	9.319	NA	NA	NA	NA	NA	NA	NA	0	level5	NA	NA	NA	NA	NA	down
1.168_179.0949	0.133	0.0074	0.0154	CM:Def	C18:pos	Phenacetin	C10 H13 N O2	179.095	1.168	NA	S4590	NA	3e-04	1.75	NA	NA	19	level4	NA	NA	NA	NA	NA	down
7.954_291.1834	0.133	0.0009	0.0034	CM:Def	C18:pos	Cyclopentolate	C17 H25 N O3	291.183	7.954	C06932	S2802	HMDB0015114	0	-0.0692	NA	NA	8	level4	Benzenoids	Benzene and substituted derivatives	null	Benzene and derivatives	NULL	down
9.481_485.3722	0.1331	0.0007	0.0029	CM:Def	C18:pos	NA	C28 H47 N5 O2	485.372	9.481	NA	NA	NA	NA	NA	NA	NA	0	level5	NA	NA	NA	NA	NA	down
8.336_361.3187	0.1333	0	0.0004	CM:Def	C18:pos	NA	C20 H43 N O4	361.319	8.336	NA	NA	NA	NA	NA	NA	NA	0	level5	NA	NA	NA	NA	NA	down
9.029_239.2249	0.1333	0	0.0001	CM:Def	C18:pos	NA	C15 H29 N O	239.225	9.029	NA	NA	NA	NA	NA	NA	NA	0	level5	NA	NA	NA	NA	NA	down
5.901_324.2412	0.1335	0	0.0003	CM:Def	C18:pos	NA	C18 H32 N2 O3	324.241	5.901	NA	NA	NA	NA	NA	NA	NA	0	level5	NA	NA	NA	NA	NA	down
9.049_184.1466	0.1335	0.0006	0.0026	CM:Def	C18:pos	10-undecenoic acid	C11 H20 O2	184.147	9.049	C13910	S10771160	HMDB0033724	3e-04	1.7258	NA	NA	48	level4	Lipids and lipid-like molecules	Fatty Acyls	Fatty acids and conjugates	Fatty acyls[FA]	NULL	down
9.159_381.2853	0.1335	0	0.0004	CM:Def	C18:pos	NA	C17 H39 N3 O6	381.285	9.159	NA	NA	NA	NA	NA	NA	NA	0	level5	NA	NA	NA	NA	NA	down
8.766_519.3567	0.1336	0.0176	0.0304	CM:Def	C18:pos	NA	C25 H54 N5 P S2	519.357	8.766	NA	NA	NA	NA	NA	NA	NA	0	level5	NA	NA	NA	NA	NA	down
2.363_235.1421	0.1338	0.0052	0.0118	CM:Def	C18:pos	NA	C10 H21 N O5	235.142	2.363	NA	NA	NA	NA	NA	NA	NA	0	level5	NA	NA	NA	NA	NA	down
9.318_584.2079	0.134	0.0002	0.0012	CM:Def	C18:pos	NA	C36 H32 N4 S2	584.208	9.318	NA	NA	NA	NA	NA	NA	NA	0	level5	NA	NA	NA	NA	NA	down
7.338_325.1889	0.1345	0.0017	0.0053	CM:Def	C18:pos	NA	C17 H27 N O5	325.189	7.338	NA	NA	NA	NA	NA	NA	NA	0	level5	NA	NA	NA	NA	NA	down
8.505_340.225	0.1351	0	0.0002	CM:Def	C18:pos	Terguride	C20 H28 N4 O	340.225	8.505	NA	S392004	NA	-0.0013	-3.9384	NA	NA	1	level4	NA	NA	NA	NA	NA	down
9.458_507.3544	0.1352	0.0001	0.001	CM:Def	C18:pos	NA	C23 H50 N5 O5 P	507.354	9.458	NA	NA	NA	NA	NA	NA	NA	0	level5	NA	NA	NA	NA	NA	down
3.296_321.1786	0.1354	0.0005	0.0022	CM:Def	C18:pos	Arg-phe	C15 H23 N5 O3	321.179	3.296	null	S3640706	HMDB0028716	-0.0015	-4.5189	NA	NA	2	level4	Organic acids and derivatives	Carboxylic acids and derivatives	Amino acids, peptides, and analogues	Amino acids, peptides, and analogues	NA	down
3.233_133.0564	0.136	0.0007	0.003	CM:Def	C18:pos	(1e)-n-hydroxy-4-(methylsulfanyl)-1-butanimine	C5 H11 N O S	133.056	3.233	NA	S24784893	NA	3e-04	1.9637	NA	NA	1	level4	NA	NA	NA	NA	NA	down
7.945_178.136	0.136	0	0.0005	CM:Def	C18:pos	Propofol	C12 H18 O	178.136	7.945	C07523	S4774	HMDB0014956	3e-04	1.558	NA	NA	11	level4	Benzenoids	Benzene and substituted derivatives	Cumenes	Benzene and derivatives	NULL	down
5.479_318.183	0.1361	0	0.0002	CM:Def	C18:pos	Coenzyme q2	C19 H26 O4	318.183	5.479	C00399	S4444053	HMDB0006709	-1e-04	-0.1762	NA	NA	9	level4	Lipids and lipid-like molecules	Prenol lipids	Quinone and hydroquinone lipids	Quinone	map00130 Ubiquinone and other terpenoid-quinone biosynthesis; map00190 Oxidative phosphorylation; map01100 Metabolic pathways; map01110 Biosynthesis of secondary metabolites;	down
9.32_148.0891	0.1366	0.0002	0.0011	CM:Def	C18:pos	Trans-anethole	C10 H12 O	148.089	9.32	NA	S553166	NA	2e-04	1.6661	NA	NA	17	level4	NA	NA	NA	NA	NA	down
2.924_321.1787	0.1371	0.0007	0.003	CM:Def	C18:pos	Arg-phe	C15 H23 N5 O3	321.179	2.924	null	S3640706	HMDB0028716	-0.0014	-4.471	NA	NA	2	level4	Organic acids and derivatives	Carboxylic acids and derivatives	Amino acids, peptides, and analogues	Amino acids, peptides, and analogues	NA	down
5.209_243.1471	0.1371	0.0293	0.046	CM:Def	C18:pos	Tiglylcarnitine	C12 H21 N O4	243.147	5.209	null	S17216200	HMDB0002366	1e-04	0.3498	NA	NA	2	level4	Lipids and lipid-like molecules	Fatty Acyls	Fatty acid esters	Fatty acyls[FA]	NA	down
5.76_324.1252	0.1374	0.0285	0.0449	CM:Def	C18:pos	NA	C14 H30 P2 S2	324.125	5.76	NA	NA	NA	NA	NA	NA	NA	0	level5	NA	NA	NA	NA	NA	down
8.25_572.4512	0.1376	0.0005	0.0022	CM:Def	C18:pos	NA	C34 H60 N4 O S	572.451	8.25	NA	NA	NA	NA	NA	NA	NA	0	level5	NA	NA	NA	NA	NA	down
7.524_298.178	0.1381	0.0007	0.003	CM:Def	C18:pos	3,14-dihydro-15-keto-tetranor prostaglandin e2	C16 H26 O5	298.178	7.524	NA	MReference-9791	NA	0	-0.0349	NA	56.5	3	level3	NA	NA	NA	NA	NA	down
7.862_154.136	0.1384	0.0001	0.0011	CM:Def	C18:pos	(+/-)-eucalyptol	C10 H18 O	154.136	7.862	C09844	S2656	HMDB0004472	3e-04	1.6742	NA	NA	92	level4	NA	NA	NA	NA	map00902 Monoterpenoid biosynthesis; map01110 Biosynthesis of secondary metabolites;	down
9.717_513.4035	0.1384	0.0003	0.0016	CM:Def	C18:pos	NA	C29 H55 N O6	513.404	9.717	NA	NA	NA	NA	NA	NA	NA	0	level5	NA	NA	NA	NA	NA	down
7.862_136.1255	0.1385	0	0	CM:Def	C18:pos	(.+-.)-limonene	C10 H16	136.125	7.862	C06078	S20939	HMDB0032473	3e-04	2.0341	NA	69.7	47	level4	Lipids and lipid-like molecules	Prenol lipids	Monoterpenoids	Terpenoids	NULL	down
7.694_553.523	0.1388	0	0.0001	CM:Def	C18:pos	NA	NA	553.523	7.694	NA	NA	NA	NA	NA	NA	NA	0	level5	NA	NA	NA	NA	NA	down
8.308_164.1204	0.1393	0.0106	0.0203	CM:Def	C18:pos	Fenipentol	C11 H16 O	164.12	8.308	NA	S3221	NA	3e-04	1.6366	NA	NA	18	level4	NA	NA	NA	NA	NA	down
5.155_371.1943	0.1395	0.0023	0.0065	CM:Def	C18:pos	NA	C18 H29 N O7	371.194	5.155	NA	NA	NA	NA	NA	NA	NA	0	level5	NA	NA	NA	NA	NA	down
7.808_211.2303	0.1398	0	0.0003	CM:Def	C18:pos	NA	C14 H29 N	211.23	7.808	NA	NA	NA	NA	NA	NA	NA	0	level5	NA	NA	NA	NA	NA	down
6.019_190.0997	0.14	0	0.0004	CM:Def	C18:pos	Butylphthalide	C12 H14 O2	190.1	6.019	C17854	S55293	HMDB0032064	3e-04	1.78	NA	NA	19	level4	Organoheterocyclic compounds	Benzofurans	Benzofuranones	Benzofuranones	NULL	down
3.011_325.2099	0.1407	0	0.0001	CM:Def	C18:pos	NA	C14 H31 N O7	325.21	3.011	NA	NA	NA	NA	NA	NA	NA	0	level5	NA	NA	NA	NA	NA	down
8.888_315.2773	0.1418	0.0001	0.0007	CM:Def	C18:pos	(8e)-2-amino-8-octadecene-1,3,4-triol	C18 H37 N O3	315.277	8.888	null	S28590759	HMDB0038057	-1e-04	-0.2614	NA	NA	1	level4	Organic nitrogen compounds	Organonitrogen compounds	Amines	Amines	NA	down
9.586_438.2301	0.1419	0.0002	0.0012	CM:Def	C18:pos	NA	C20 H40 O6 P2	438.23	9.586	NA	NA	NA	NA	NA	NA	NA	0	level5	NA	NA	NA	NA	NA	down
2.543_283.0918	0.1423	0.0002	0.0013	CM:Def	C18:pos	8-hydroxy-deoxyguanosine	C10 H13 N5 O5	283.092	2.543	null	S66049	HMDB0003333	1e-04	0.4064	NA	NA	3	level4	Nucleosides, nucleotides, and analogues	Purine nucleosides	Purine 2'-deoxyribonucleosides	Purines and derivatives	NA	down
4.084_301.2253	0.1424	0.0009	0.0035	CM:Def	C18:pos	3-[(2,6-dimethylheptanoyl)oxy]-4-(trimethylammonio)butanoate	C16 H31 N O4	301.225	4.084	null	S34448950	HMDB0006320	0	0.0492	NA	NA	2	level4	Lipids and lipid-like molecules	Fatty Acyls	Fatty acid esters	Fatty acyls[FA]	NA	down
9.424_678.4095	0.1427	0.0007	0.0029	CM:Def	C18:pos	NA	C48 H54 O3	678.409	9.424	NA	NA	NA	NA	NA	NA	NA	0	level5	NA	NA	NA	NA	NA	down
3.609_365.2049	0.1437	0.0005	0.0025	CM:Def	C18:pos	6-amino-2-methyl-2-heptanyl (1,3-dimethyl-2,6-dioxo-1,2,3,6-tetrahydro-7h-purin-7-yl)acetate	C17 H27 N5 O4	365.205	3.609	NA	S30791481	NA	-0.0014	-3.806	NA	NA	1	level4	NA	NA	NA	NA	NA	down
7.445_308.1623	0.1439	0.0005	0.0024	CM:Def	C18:pos	Inulicin	C17 H24 O5	308.162	7.445	NA	S390744	NA	-1e-04	-0.2082	NA	NA	5	level4	NA	NA	NA	NA	NA	down
9.054_389.3141	0.1443	0	0.0004	CM:Def	C18:pos	NA	C21 H43 N O5	389.314	9.054	NA	NA	NA	NA	NA	NA	NA	0	level5	NA	NA	NA	NA	NA	down
9.315_162.1047	0.1448	0.0025	0.0069	CM:Def	C18:pos	Valerophenone	C11 H14 O	162.105	9.315	NA	MReference-935	NA	2e-04	1.478	NA	46.8	11	level3	NA	NA	NA	NA	NA	down
3.193_187.0847	0.1456	0.0019	0.0056	CM:Def	C18:pos	6-acetamido-2-oxohexanoic acid	C8 H13 N O4	187.085	3.193	C05548	S168403	HMDB0012150	3e-04	1.4464	NA	NA	4	level4	Organic acids and derivatives	Keto acids and derivatives	Medium-chain keto acids and derivatives	Organic acids	map00310 Lysine degradation;	down
7.396_104.0628	0.1464	0.0012	0.0042	CM:Def	C18:pos	Styrene	C8 H8	104.063	7.396	C19506	S7220	HMDB0034240	2e-04	1.4893	NA	NA	1	level4	Benzenoids	Benzene and substituted derivatives	Styrenes	Benzene and derivatives	NULL	down
5.561_283.1896	0.1467	0.0018	0.0054	CM:Def	C18:pos	NA	C14 H25 N3 O3	283.19	5.561	NA	NA	NA	NA	NA	NA	NA	0	level5	NA	NA	NA	NA	NA	down
1.204_509.2229	0.1469	0.0027	0.0073	CM:Def	C18:pos	NA	C18 H40 N O13 P	509.223	1.204	NA	NA	NA	NA	NA	NA	NA	0	level5	NA	NA	NA	NA	NA	down
9.048_356.1512	0.1469	0.0001	0.001	CM:Def	C18:pos	NA	C15 H34 O P2 S2	356.151	9.048	NA	NA	NA	NA	NA	NA	NA	0	level5	NA	NA	NA	NA	NA	down
7.921_847.3795	0.1475	0.0033	0.0083	CM:Def	C18:pos	D-tryptophyl-d-alanyl-d-allothreonylglycyl-d-histidyl-l-phenylalanyl-d-methioninamide	C40 H53 N11 O8 S	847.38	7.921	null	S30776676	HMDB0013017	-4e-04	-0.5096	NA	NA	1	level4	Organic acids and derivatives	Carboxylic acids and derivatives	Amino acids, peptides, and analogues	Amino acids, peptides, and analogues	NA	down
8.028_324.1936	0.1483	0.0029	0.0077	CM:Def	C18:pos	14,18-dihydroxy-12-oxo-9,13,15-octadecatrienoic acid	C18 H28 O5	324.194	8.028	null	S20143730	HMDB0038580	-1e-04	-0.3043	NA	NA	3	level4	Lipids and lipid-like molecules	Lineolic acids and derivatives	null	Fatty acyls[FA]	NA	down
9.616_308.1987	0.1483	0.0098	0.0191	CM:Def	C18:pos	5-o-methyl embelin	C18 H28 O4	308.199	9.616	C10373	S149914	HMDB0040867	-1e-04	-0.2598	NA	NA	9	level4	Organooxygen compounds	Carbonyl compounds	Ketones	Ketones	NULL	down
8.714_258.1832	0.1484	0.0001	0.0008	CM:Def	C18:pos	2376	C14 H26 O4	258.183	8.714	null	S7758	HMDB0040429	1e-04	0.2582	NA	42.3	9	level4	Lipids and lipid-like molecules	Fatty Acyls	Fatty acid esters	Fatty acyls[FA]	NA	down
5.827_264.1362	0.1486	0	0.0001	CM:Def	C18:pos	(±)-(2e)-abscisic acid	C15 H20 O4	264.136	5.827	null	S4524740	HMDB0036093	1e-04	0.2592	NA	78	52	level4	Lipids and lipid-like molecules	Prenol lipids	Sesquiterpenoids	Terpenoids	NA	down
0.741_208.0083	0.1491	0.0172	0.0298	CM:Def	C18:pos	2-hydroxy-3-(trimethylarsonio)propanoate	C6 H13 As O3	208.008	0.741	null	S35013467	HMDB0032684	3e-04	1.2545	NA	NA	1	level4	Organometallic compounds	Organometalloid compounds	Organoarsenic compounds	Organoarsenic compounds	NA	down
6.121_354.2518	0.1492	0.0005	0.0025	CM:Def	C18:pos	NA	C19 H34 N2 O4	354.252	6.121	NA	NA	NA	NA	NA	NA	NA	0	level5	NA	NA	NA	NA	NA	down
11.479_709.5849	0.1496	0	0.0006	CM:Def	C18:pos	NA	C42 H79 N O7	709.585	11.479	NA	NA	NA	NA	NA	NA	NA	0	level5	NA	NA	NA	NA	NA	down
7.696_687.47	0.15	0.0002	0.0013	CM:Def	C18:pos	NA	C31 H70 N5 O7 P S	687.47	7.696	NA	NA	NA	NA	NA	NA	NA	0	level5	NA	NA	NA	NA	NA	down
7.444_392.3039	0.1503	0	0.0002	CM:Def	C18:pos	NA	C23 H40 N2 O3	392.304	7.444	NA	NA	NA	NA	NA	NA	NA	0	level5	NA	NA	NA	NA	NA	down
9.971_414.3345	0.1504	0.0004	0.0019	CM:Def	C18:pos	2-hydroxy-3-(octanoyloxy)propyl 11-methyldodecanoate	C24 H46 O5	414.334	9.971	null	S59692221	HMDB0092910	0	0.0637	NA	NA	18	level4	Lipids and lipid-like molecules	Glycerolipids	Diradylglycerols	Glycerolipids[GL]	NA	down
6.705_245.2356	0.1505	0	0.0002	CM:Def	C18:pos	NA	C14 H31 N O2	245.236	6.705	NA	NA	NA	NA	NA	NA	NA	0	level5	NA	NA	NA	NA	NA	down
9.083_258.2308	0.1508	0	0.0001	CM:Def	C18:pos	NA	C14 H30 N2 O2	258.231	9.083	NA	NA	NA	NA	NA	NA	NA	0	level5	NA	NA	NA	NA	NA	down
9.099_271.2512	0.1512	0.0044	0.0103	CM:Def	C18:pos	1785113	C16 H33 N O2	271.251	9.099	NA	S362214	NA	0	0.1548	16.4	NA	3	level4	NA	NA	NA	NA	NA	down
8.969_310.1967	0.1515	0	0.0001	CM:Def	C18:pos	NA	C18 H30 O2 S	310.197	8.969	NA	NA	NA	NA	NA	NA	NA	0	level5	NA	NA	NA	NA	NA	down
4.628_149.0514	0.1516	0.0028	0.0074	CM:Def	C18:pos	Methionine	C5 H11 N O2 S	149.051	4.628	C01733	MReference-486	HMDB0033951	3e-04	2.0323	55.2	57.1	5	level3	Organic acids and derivatives	Carboxylic acids and derivatives	Amino acids, peptides, and analogues	Amino acids, peptides, and analogues	NULL	down
9.199_503.4193	0.1517	0.0002	0.0014	CM:Def	C18:pos	NA	C28 H57 N O6	503.419	9.199	NA	NA	NA	NA	NA	NA	NA	0	level5	NA	NA	NA	NA	NA	down
2.597_153.0793	0.1518	0	0.0003	CM:Def	C18:pos	Norfenefrine	C8 H11 N O2	153.079	2.597	D08286	MReference-4985	NA	3e-04	2.2168	39.2	65.4	6	level2	NA	NA	NA	NA	NA	down
8.876_242.1882	0.1523	0.0019	0.0056	CM:Def	C18:pos	3-oxotetradecanoic acid	C14 H26 O3	242.188	8.876	null	S399829	HMDB0010730	0	-0.1017	NA	NA	12	level4	Lipids and lipid-like molecules	Fatty Acyls	Fatty acids and conjugates	Fatty acyls[FA]	NA	down
9.165_404.4131	0.1524	0.0191	0.0324	CM:Def	C18:pos	NA	C27 H52 N2	404.413	9.165	NA	NA	NA	NA	NA	NA	NA	0	level5	NA	NA	NA	NA	NA	down
5.747_340.2361	0.1534	0.0006	0.0028	CM:Def	C18:pos	NA	C18 H32 N2 O4	340.236	5.747	NA	NA	NA	NA	NA	NA	NA	0	level5	NA	NA	NA	NA	NA	down
2.429_219.1473	0.1535	0	0.0002	CM:Def	C18:pos	Miglustat	C10 H21 N O4	219.147	2.429	null	S46764	HMDB0014563	2e-04	0.9372	5.9	NA	1	level4	NA	NA	NA	NA	NA	down
9.11_489.216	0.1538	0.007	0.0147	CM:Def	C18:pos	Oa-6129 e	C21 H35 N3 O8 S	489.216	9.11	NA	S30791676	NA	0.0015	2.9877	NA	NA	1	level4	NA	NA	NA	NA	NA	down
9.565_387.3351	0.155	0.0005	0.0023	CM:Def	C18:pos	NA	C22 H45 N O4	387.335	9.565	NA	NA	NA	NA	NA	NA	NA	0	level5	NA	NA	NA	NA	NA	down
7.377_218.0945	0.1557	0.0069	0.0147	CM:Def	C18:pos	Eupatoriochromene	C13 H14 O3	218.095	7.377	NA	S91049	NA	2e-04	1.0112	NA	NA	4	level4	NA	NA	NA	NA	NA	down
7.864_236.139	0.1557	0.0013	0.0044	CM:Def	C18:pos	NA	C10 H16 N6 O	236.139	7.864	NA	NA	NA	NA	NA	NA	NA	0	level5	NA	NA	NA	NA	NA	down
4.752_166.0634	0.1559	0.0011	0.004	CM:Def	C18:pos	Desaminotyrosine	C9 H10 O3	166.063	4.752	C01744	S9965	HMDB0002199	4e-04	2.33	NA	NA	44	level4	Phenylpropanoids and polyketides	Phenylpropanoic acids	null	Phenylpropanoic acids	NULL	down
4.102_185.1056	0.156	0.0003	0.0018	CM:Def	C18:pos	Otonecine	C9 H15 N O3	185.106	4.102	NA	S4445054	NA	4e-04	2.4133	NA	NA	8	level4	NA	NA	NA	NA	NA	down
7.182_408.2988	0.156	0.011	0.0209	CM:Def	C18:pos	NA	C25 H45 P S	408.299	7.182	NA	NA	NA	NA	NA	NA	NA	0	level5	NA	NA	NA	NA	NA	down
3.291_365.2049	0.1562	0.0002	0.0012	CM:Def	C18:pos	6-amino-2-methyl-2-heptanyl (1,3-dimethyl-2,6-dioxo-1,2,3,6-tetrahydro-7h-purin-7-yl)acetate	C17 H27 N5 O4	365.205	3.291	NA	S30791481	NA	-0.0014	-3.9212	NA	NA	1	level4	NA	NA	NA	NA	NA	down
5.233_128.084	0.1565	0.0003	0.0016	CM:Def	C18:pos	Butyl acrylate	C7 H12 O2	128.084	5.233	NA	S8514	NA	3e-04	1.9942	NA	NA	41	level4	NA	NA	NA	NA	NA	down
4.263_309.1437	0.1567	0.0005	0.0024	CM:Def	C18:pos	NA	C12 H23 N O8	309.144	4.263	NA	NA	NA	NA	NA	NA	NA	0	level5	NA	NA	NA	NA	NA	down
6.362_211.1575	0.1567	0.0001	0.0006	CM:Def	C18:pos	Elaeokanine c	C12 H21 N O2	211.157	6.362	NA	S391168	NA	3e-04	1.4431	NA	NA	1	level4	NA	NA	NA	NA	NA	down
5.993_303.241	0.1568	0.0021	0.0062	CM:Def	C18:pos	NA	C16 H33 N O4	303.241	5.993	NA	NA	NA	NA	NA	NA	NA	0	level5	NA	NA	NA	NA	NA	down
9.634_411.281	0.1568	0.0001	0.0008	CM:Def	C18:pos	NA	C25 H38 N3 P	411.281	9.634	NA	NA	NA	NA	NA	NA	NA	0	level5	NA	NA	NA	NA	NA	down
10.05_638.2737	0.1573	0.0221	0.0365	CM:Def	C18:pos	NA	C27 H48 N2 O11 P2	638.274	10.05	NA	NA	NA	NA	NA	NA	NA	0	level5	NA	NA	NA	NA	NA	down
6.399_411.3138	0.1578	0	0.0004	CM:Def	C18:pos	Cyclopamine	C27 H41 N O2	411.314	6.399	NA	S391275	NA	0	0.0634	NA	NA	1	level4	NA	NA	NA	NA	NA	down
7.862_214.1571	0.1581	0	0.0005	CM:Def	C18:pos	3-oxolauric acid	C12 H22 O3	214.157	7.862	C02367	S388783	HMDB0010727	2e-04	0.8511	NA	NA	11	level4	Organic acids and derivatives	Keto acids and derivatives	Medium-chain keto acids and derivatives	Organic acids	NULL	down
0.871_382.9579	0.1582	0	0.0003	CM:Def	C18:pos	NA	C9 H11 N3 O6 P2 S2	382.958	0.871	NA	NA	NA	NA	NA	NA	NA	0	level5	NA	NA	NA	NA	NA	down
6.94_350.1704	0.1585	0.0022	0.0064	CM:Def	C18:pos	NA	NA	350.17	6.94	NA	NA	NA	NA	NA	NA	NA	0	level5	NA	NA	NA	NA	NA	down
11.419_708.4717	0.1591	0.0086	0.0172	CM:Def	C18:pos	(2r)-2-(pentadecanoyloxy)-3-(phosphonooxy)propyl (4z,7z,10z,13z,16z)-4,7,10,13,16-docosapentaenoate	C40 H69 O8 P	708.472	11.419	null	S74877091	HMDB0115351	-0.0013	-1.8858	NA	NA	4	level4	Lipids and lipid-like molecules	Glycerophospholipids	Glycerophosphates	Glycerophospholipids[GP]	NA	down
7.947_330.1356	0.1592	0.0017	0.0053	CM:Def	C18:pos	Gambirtannine	C21 H18 N2 O2	330.136	7.947	NA	S26233592	NA	-0.0013	-3.8425	NA	NA	1	level4	NA	NA	NA	NA	NA	down
8.672_164.1567	0.1594	0.0016	0.0051	CM:Def	C18:pos	NA	C12 H20	164.157	8.672	NA	NA	NA	NA	NA	NA	NA	0	level5	NA	NA	NA	NA	NA	down
9.896_384.1749	0.1599	0.0007	0.003	CM:Def	C18:pos	NA	C25 H25 N2 P	384.175	9.896	NA	NA	NA	NA	NA	NA	NA	0	level5	NA	NA	NA	NA	NA	down
8.815_316.2244	0.16	0.0049	0.0113	CM:Def	C18:pos	[similar to: 13,14-dihydro-15-keto prostaglandin a2 ; δmass: -17.9900 da]	NA	316.224	8.815	NA	NA	NA	NA	NA	NA	NA	0	level5	NA	NA	NA	NA	NA	down
7.315_171.0898	0.1605	0.0214	0.0356	CM:Def	C18:pos	Butyryl-l-homoserine lactone	C8 H13 N O3	171.09	7.315	NA	S8305680	NA	2e-04	1.4493	NA	NA	3	level4	NA	NA	NA	NA	NA	down
9.399_300.2301	0.1605	0.002	0.0059	CM:Def	C18:pos	Heptadecanedioic acid	C17 H32 O4	300.23	9.399	NA	S2340922	NA	0	0.0442	NA	NA	8	level4	NA	NA	NA	NA	NA	down
9.89_430.4133	0.161	0.0002	0.0012	CM:Def	C18:pos	NA	C25 H54 N2 O3	430.413	9.89	NA	NA	NA	NA	NA	NA	NA	0	level5	NA	NA	NA	NA	NA	down
5.493_370.1991	0.1611	0.0112	0.0212	CM:Def	C18:pos	NA	C19 H30 O7	370.199	5.493	NA	NA	NA	NA	NA	NA	NA	0	level5	NA	NA	NA	NA	NA	down
10.848_424.3319	0.1614	0	0.0003	CM:Def	C18:pos	NA	C25 H40 N6	424.332	10.848	NA	NA	NA	NA	NA	NA	NA	0	level5	NA	NA	NA	NA	NA	down
4.363_257.1992	0.1623	0.0009	0.0035	CM:Def	C18:pos	N-lauroylglycine	C14 H27 N O3	257.199	4.363	null	S307040	HMDB0013272	1e-04	0.4617	NA	NA	1	level4	Organic acids and derivatives	Carboxylic acids and derivatives	Amino acids, peptides, and analogues	Amino acids, peptides, and analogues	NA	down
6.039_409.2981	0.1627	0	0.0006	CM:Def	C18:pos	Veratramine	C27 H39 N O2	409.298	6.039	C10829	MReference-5841	NA	0	0.0945	NA	71.3	1	level2	Alkaloids	Alkaloids derived by amination reactions	Steroid alkaloids	Alkaloids	NA	down
8.144_192.1154	0.1627	0.0004	0.0021	CM:Def	C18:pos	Ibufenac	C12 H16 O2	192.115	8.144	NA	S14516	NA	4e-04	2.0575	NA	NA	31	level4	NA	NA	NA	NA	NA	down
6.722_326.1729	0.1628	0.0024	0.0067	CM:Def	C18:pos	NA	C18 H30 O S2	326.173	6.722	NA	NA	NA	NA	NA	NA	NA	0	level5	NA	NA	NA	NA	NA	down
8.509_252.1363	0.163	0.0007	0.0029	CM:Def	C18:pos	2,3-dimethoxy-5-methyl-6-(3-methyl-2-buten-1-yl)-1,4-benzenediol	C14 H20 O4	252.136	8.509	null	S394877	HMDB0059661	1e-04	0.3847	NA	NA	3	level4	Lipids and lipid-like molecules	Prenol lipids	Quinone and hydroquinone lipids	Quinone	NA	down
5.88_322.1093	0.1633	0.0045	0.0105	CM:Def	C18:pos	NA	C14 H18 N4 O3 S	322.109	5.88	NA	NA	NA	NA	NA	NA	NA	0	level5	NA	NA	NA	NA	NA	down
6.537_247.121	0.1637	0.0003	0.0018	CM:Def	C18:pos	Fagaramide	C14 H17 N O3	247.121	6.537	NA	S4445085	NA	2e-04	0.6329	NA	NA	1	level4	NA	NA	NA	NA	NA	down
8.885_264.1701	0.1641	0	0.0005	CM:Def	C18:pos	NA	C12 H28 N2 S2	264.17	8.885	NA	NA	NA	NA	NA	NA	NA	0	level5	NA	NA	NA	NA	NA	down
0.916_345.0021	0.1645	0.0012	0.0041	CM:Def	C18:pos	NA	C11 H12 N3 O4 P S2	345.002	0.916	NA	NA	NA	NA	NA	NA	NA	0	level5	NA	NA	NA	NA	NA	down
8.724_280.1651	0.1649	0.0037	0.0091	CM:Def	C18:pos	NA	C12 H20 N6 O2	280.165	8.724	NA	NA	NA	NA	NA	NA	42.6	0	level5	NA	NA	NA	NA	NA	down
5.618_172.0891	0.165	0.0008	0.0031	CM:Def	C18:pos	.beta.-naphthol ethyl ether	C12 H12 O	172.089	5.618	null	S6862	HMDB0029688	3e-04	1.7266	NA	NA	3	level4	Benzenoids	Naphthalenes	null	Benzene and derivatives	NA	down
9.029_301.2616	0.165	0.0004	0.002	CM:Def	C18:pos	NA	C17 H35 N O3	301.262	9.029	NA	NA	NA	NA	NA	NA	NA	0	level5	NA	NA	NA	NA	NA	down
5.911_217.2044	0.1651	0.0011	0.0039	CM:Def	C18:pos	NA	C12 H27 N O2	217.204	5.911	NA	NA	NA	NA	NA	NA	NA	0	level5	NA	NA	NA	NA	NA	down
8.023_292.1674	0.1651	0.0001	0.0007	CM:Def	C18:pos	Gingerdione	C17 H24 O4	292.167	8.023	C10459	S143051	HMDB0039275	0	-0.0273	NA	NA	10	level4	Benzenoids	Phenols	Methoxyphenols	Phenols and derivatives	NULL	down
8.282_353.1991	0.1651	0.0015	0.0049	CM:Def	C18:pos	(1s,5r,11r,12s,14r,17s,20s,21r)-5-methyl-15-methylene-7-oxa-10-azaheptacyclo[12.6.2.0~1,11~.0~5,20~.0~6,10~.0~12,17~.0~17,21~]docosane-19,22-dione	C22 H27 N O3	353.199	8.282	NA	S10128213	NA	1e-04	0.1496	NA	NA	1	level4	NA	NA	NA	NA	NA	down
4.18_238.1319	0.1655	0	0.0001	CM:Def	C18:pos	Seconal	C12 H18 N2 O3	238.132	4.18	null	S5005	HMDB0014562	2e-04	0.6893	NA	NA	2	level4	Organoheterocyclic compounds	Diazines	Pyrimidines and pyrimidine derivatives	Pyrimidines and pyrimidine derivatives	NA	down
4.572_292.1947	0.1655	0.0015	0.0048	CM:Def	C18:pos	Dimetindene	C20 H24 N2	292.195	4.572	null	S20541	HMDB0015691	7e-04	2.5312	NA	NA	2	level4	Benzenoids	Indenes and isoindenes	null	Benzene and derivatives	NA	down
7.628_282.1831	0.1656	0.0059	0.013	CM:Def	C18:pos	12-trans-hydroxy juvenile hormone iii	C16 H26 O4	282.183	7.628	NA	S9186651	NA	0	0.009	NA	NA	4	level4	NA	NA	NA	NA	NA	down
7.799_289.2617	0.166	0	0	CM:Def	C18:pos	NA	C16 H35 N O3	289.262	7.799	NA	NA	NA	NA	NA	NA	NA	0	level5	NA	NA	NA	NA	NA	down
4.139_257.1992	0.1661	0.0036	0.009	CM:Def	C18:pos	N-lauroylglycine	C14 H27 N O3	257.199	4.139	null	S307040	HMDB0013272	1e-04	0.4278	NA	NA	1	level4	Organic acids and derivatives	Carboxylic acids and derivatives	Amino acids, peptides, and analogues	Amino acids, peptides, and analogues	NA	down
11.049_707.5693	0.1662	0.0002	0.0012	CM:Def	C18:pos	NA	C39 H84 N O3 P3	707.569	11.049	NA	NA	NA	NA	NA	NA	NA	0	level5	NA	NA	NA	NA	NA	down
2.57_203.0798	0.1662	0.0293	0.0459	CM:Def	C18:pos	1-(3-phenyl-1h-1,2,4-triazol-5-yl)urea	C9 H9 N5 O	203.08	2.57	NA	S192980	NA	-9e-04	-4.6046	41.8	NA	4	level4	NA	NA	NA	NA	NA	down
7.395_228.0732	0.1668	0.003	0.0079	CM:Def	C18:pos	NA	C4 H13 Cl N6 O3	228.073	7.395	NA	NA	NA	NA	NA	NA	NA	0	level5	NA	NA	NA	NA	NA	down
1.799_237.1577	0.1673	0.0003	0.0016	CM:Def	C18:pos	NA	C10 H23 N O5	237.158	1.799	NA	NA	NA	NA	NA	NA	NA	0	level5	NA	NA	NA	NA	NA	down
4.056_217.1681	0.1675	0	0.0002	CM:Def	C18:pos	NA	C11 H23 N O3	217.168	4.056	NA	NA	NA	NA	NA	NA	NA	0	level5	NA	NA	NA	NA	NA	down
8.505_280.2038	0.1677	0.0264	0.0422	CM:Def	C18:pos	12-hhtre	C17 H28 O3	280.204	8.505	NA	S4472190	NA	-1e-04	-0.226	NA	NA	11	level4	NA	NA	NA	NA	NA	down
6.863_296.1624	0.1678	0.0315	0.0489	CM:Def	C18:pos	4-hydroxy-5-methoxy-4-[2-methyl-3-(3-methyl-2-buten-1-yl)-2-oxiranyl]-1-oxaspiro[2.5]octan-6-one	C16 H24 O5	296.162	6.863	null	S251178	HMDB0038120	0	0.0418	NA	NA	4	level4	Organooxygen compounds	Carbonyl compounds	Ketones	Ketones	NA	down
6.286_313.1889	0.1681	0.0002	0.0015	CM:Def	C18:pos	Heliotrine	C16 H27 N O5	313.189	6.286	NA	S792587	NA	0	-0.0935	NA	NA	1	level4	NA	NA	NA	NA	NA	down
2.566_249.1942	0.1683	0.0012	0.0043	CM:Def	C18:pos	NA	C12 H27 N O4	249.194	2.566	NA	NA	NA	NA	NA	NA	NA	0	level5	NA	NA	NA	NA	NA	down
6.279_243.22	0.1684	0	0.0001	CM:Def	C18:pos	2-aminotetradecanoic acid	C14 H29 N O2	243.22	6.279	NA	S221224	NA	1e-04	0.515	NA	NA	1	level4	NA	NA	NA	NA	NA	down
10.962_681.5532	0.1695	0.0004	0.0019	CM:Def	C18:pos	NA	C40 H75 N O7	681.553	10.962	NA	NA	NA	NA	NA	NA	NA	0	level5	NA	NA	NA	NA	NA	down
9.158_387.2982	0.1697	0.0007	0.003	CM:Def	C18:pos	3-hydroxytetradecanoylcarnitine	C21 H41 N O5	387.298	9.158	null	S28639180	HMDB0061640	-3e-04	-0.7731	NA	NA	2	level4	Lipids and lipid-like molecules	Fatty Acyls	Fatty acid esters	Fatty acyls[FA]	NA	down
7.395_280.0947	0.1701	0.0224	0.0369	CM:Def	C18:pos	(2z)-3-[4,5-dihydroxy-2-(2-hydroxy-2-propanyl)-2,3-dihydro-1-benzofuran-7-yl]acrylic acid	C14 H16 O6	280.095	7.395	null	S35013671	HMDB0033884	0	-0.0196	NA	NA	1	level4	Phenylpropanoids and polyketides	Cinnamic acids and derivatives	Hydroxycinnamic acids and derivatives	Polyketides[PK]	NA	down
9.312_279.1251	0.1703	0.0009	0.0034	CM:Def	C18:pos	Aporeine	C18 H17 N O2	279.125	9.312	null	S205203	HMDB0030264	-8e-04	-3.0076	NA	NA	9	level4	Alkaloids and derivatives	Aporphines	null	Alkaloids and derivatives	NA	down
8.848_300.17	0.1704	0.0138	0.025	CM:Def	C18:pos	NA	C15 H20 N6 O	300.17	8.848	NA	NA	NA	NA	NA	NA	NA	0	level5	NA	NA	NA	NA	NA	down
9.559_416.2335	0.1707	0	0.0005	CM:Def	C18:pos	(2-hydroxy-2-oxido-1,3,2-dioxaphospholan-4-yl)methyl (9z,12z)-9,12-octadecadienoate	C21 H37 O6 P	416.233	9.559	null	S24766509	HMDB0007007	7e-04	1.6116	NA	NA	1	level4	Lipids and lipid-like molecules	Fatty Acyls	Lineolic acids and derivatives	Fatty acyls[FA]	NA	down
5.376_245.1993	0.1708	0.0022	0.0063	CM:Def	C18:pos	NA	C13 H27 N O3	245.199	5.376	NA	NA	NA	NA	NA	NA	NA	0	level5	NA	NA	NA	NA	NA	down
3.854_134.037	0.1712	0.0002	0.0015	CM:Def	C18:pos	Ortho-phthalaldehyde	C8 H6 O2	134.037	3.854	NA	S4642	NA	2e-04	1.6926	71	34.3	6	level4	NA	NA	NA	NA	NA	down
8.301_406.3195	0.1719	0.0017	0.0054	CM:Def	C18:pos	NA	C24 H42 N2 O3	406.32	8.301	NA	NA	NA	NA	NA	NA	NA	0	level5	NA	NA	NA	NA	NA	down
4.792_129.0581	0.172	0.0003	0.0016	CM:Def	C18:pos	Quinoline	C9 H7 N	129.058	4.792	C06413	MReference-8753	HMDB0033731	2e-04	1.9045	NA	65.2	3	level2	NA	NA	NA	NA	NULL	down
9.895_368.2025	0.172	0	0.0004	CM:Def	C18:pos	NA	C22 H29 N2 O P	368.202	9.895	NA	NA	NA	NA	NA	NA	NA	0	level5	NA	NA	NA	NA	NA	down
7.865_196.1466	0.1724	0.0005	0.0024	CM:Def	C18:pos	2509	C12 H20 O2	196.147	7.865	NA	S1266019	NA	3e-04	1.5466	NA	NA	49	level4	NA	NA	NA	NA	NA	down
1.303_201.1732	0.1731	0.0008	0.0031	CM:Def	C18:pos	11-aminoundecanoic acid	C11 H23 N O2	201.173	1.303	NA	S16168	NA	3e-04	1.4926	NA	NA	1	level4	NA	NA	NA	NA	NA	down
7.208_174.0684	0.1733	0.0011	0.0039	CM:Def	C18:pos	Menadiol	C11 H10 O2	174.068	7.208	NA	S9794	NA	3e-04	1.8098	NA	NA	7	level4	NA	NA	NA	NA	NA	down
9.456_460.1903	0.1735	0.0016	0.0052	CM:Def	C18:pos	Desmethylsildenafil	C21 H28 N6 O4 S	460.19	9.456	null	S4932278	HMDB0060932	0.0011	2.3095	NA	NA	3	level4	Benzenoids	Benzene and substituted derivatives	Benzenesulfonamides	Benzene and derivatives	NA	down
7.7_554.5196	0.1739	0	0.0006	CM:Def	C18:pos	NA	C35 H71 O2 P	554.52	7.7	NA	NA	NA	NA	NA	NA	NA	0	level5	NA	NA	NA	NA	NA	down
2.62_281.184	0.174	0.0001	0.001	CM:Def	C18:pos	NA	C12 H27 N O6	281.184	2.62	NA	NA	NA	NA	NA	NA	NA	0	level5	NA	NA	NA	NA	NA	down
8.023_308.1987	0.1742	0.0122	0.0226	CM:Def	C18:pos	5-o-methyl embelin	C18 H28 O4	308.199	8.023	C10373	S149914	HMDB0040867	0	-0.1015	NA	52.4	9	level4	Organooxygen compounds	Carbonyl compounds	Ketones	Ketones	NULL	down
2.624_189.1369	0.1746	0.0006	0.0027	CM:Def	C18:pos	NA	C9 H19 N O3	189.137	2.624	NA	NA	NA	NA	NA	NA	NA	0	level5	NA	NA	NA	NA	NA	down
4.921_134.1098	0.1747	0.0001	0.0008	CM:Def	C18:pos	P-cymene	C10 H14	134.11	4.921	C06575	S7183	HMDB0005805	2e-04	1.5499	NA	NA	14	level4	Lipids and lipid-like molecules	Prenol lipids	Monoterpenoids	Terpenoids	NA	down
9.009_257.2355	0.1747	0	0	CM:Def	C18:pos	NA	C15 H31 N O2	257.236	9.009	NA	NA	NA	NA	NA	NA	NA	0	level5	NA	NA	NA	NA	NA	down
6.97_292.0847	0.1748	0.0013	0.0043	CM:Def	C18:pos	NA	C17 H12 N2 O3	292.085	6.97	NA	NA	NA	NA	NA	NA	NA	0	level5	NA	NA	NA	NA	NA	down
2.906_263.1734	0.1751	0.0006	0.0027	CM:Def	C18:pos	(3s)-3-[(1,3-dihydroxypentyl)oxy]-4-(trimethylammonio)butanoate	C12 H25 N O5	263.173	2.906	null	S35032580	HMDB0013132	1e-04	0.3915	NA	NA	1	level4	Organic acids and derivatives	Hydroxy acids and derivatives	Beta hydroxy acids and derivatives	Organic acids	NA	down
8.251_440.1839	0.1752	0.0001	0.0006	CM:Def	C18:pos	1,6-dihydroxy-8-[(1e)-3-hydroxy-3-methyl-1-buten-1-yl]-3,7-dimethoxy-2-(3-methyl-2-buten-1-yl)-9h-xanthen-9-one	C25 H28 O7	440.184	8.251	null	S4477598	HMDB0039914	4e-04	0.9704	NA	NA	4	level4	Organoheterocyclic compounds	Benzopyrans	1-benzopyrans	1-benzopyrans	NA	down
9.776_316.2614	0.1753	0.0069	0.0146	CM:Def	C18:pos	9,10-dihydroxystearic acid	C18 H36 O4	316.261	9.776	NA	S80658	NA	0	0.0701	NA	40.8	22	level4	NA	NA	NA	NA	NA	down
4.919_252.0999	0.1755	0.0003	0.0018	CM:Def	C18:pos	Methyl 3,4,5-trimethoxycinnamate	C13 H16 O5	252.1	4.919	null	S643000	HMDB0038551	1e-04	0.3352	NA	NA	7	level4	Phenylpropanoids and polyketides	Cinnamic acids and derivatives	Hydroxycinnamic acids and derivatives	Polyketides[PK]	NA	down
8.589_206.1673	0.1756	0.0001	0.0007	CM:Def	C18:pos	513992	C14 H22 O	206.167	8.589	C14205	S8483	HMDB0013825	3e-04	1.2353	NA	NA	14	level4	Benzenoids	Benzene and substituted derivatives	Phenylpropanes	Benzene and derivatives	NULL	down
9.142_624.258	0.1757	0.0007	0.0031	CM:Def	C18:pos	NA	C39 H38 N4 P2	624.258	9.142	NA	NA	NA	NA	NA	NA	NA	0	level5	NA	NA	NA	NA	NA	down
7.188_154.136	0.1758	0.0002	0.0012	CM:Def	C18:pos	(+/-)-eucalyptol	C10 H18 O	154.136	7.188	C09844	S2656	HMDB0004472	2e-04	1.5999	NA	NA	92	level4	NA	NA	NA	NA	map00902 Monoterpenoid biosynthesis; map01110 Biosynthesis of secondary metabolites;	down
7.629_156.1153	0.1772	0.0265	0.0423	CM:Def	C18:pos	4-hydroxynonenal	C9 H16 O2	156.115	7.629	C21642	S4446465	HMDB0004362	3e-04	1.92	NA	NA	40	level4	Lipids and lipid-like molecules	Fatty Acyls	Fatty alcohols	Fatty acyls[FA]	NA	down
9.015_469.3412	0.1773	0	0.0002	CM:Def	C18:pos	NA	NA	469.341	9.015	NA	NA	NA	NA	NA	NA	NA	0	level5	NA	NA	NA	NA	NA	down
9.571_431.3619	0.1775	0.0105	0.0202	CM:Def	C18:pos	NA	C24 H49 N O5	431.362	9.571	NA	NA	NA	NA	NA	NA	NA	0	level5	NA	NA	NA	NA	NA	down
8.507_220.1101	0.1776	0.0001	0.0008	CM:Def	C18:pos	Precocene ii	C13 H16 O3	220.11	8.507	NA	S12046	NA	1e-04	0.5809	NA	NA	14	level4	NA	NA	NA	NA	NA	down
3.195_255.0679	0.1779	0.002	0.0059	CM:Def	C18:pos	NA	C10 H13 N3 O3 S	255.068	3.195	NA	NA	NA	NA	NA	NA	NA	0	level5	NA	NA	NA	NA	NA	down
9.708_352.2952	0.1779	0.0001	0.0009	CM:Def	C18:pos	NA	C18 H36 N6 O	352.295	9.708	NA	NA	NA	NA	NA	NA	NA	0	level5	NA	NA	NA	NA	NA	down
8.351_294.1596	0.178	0.0001	0.0008	CM:Def	C18:pos	NA	C14 H27 Cl O4	294.16	8.351	NA	NA	NA	NA	NA	NA	NA	0	level5	NA	NA	NA	NA	NA	down
3.718_145.1106	0.1784	0.0001	0.0007	CM:Def	C18:pos	G-butyrobetaine	C7 H15 N O2	145.111	3.718	null	S705	HMDB0006831	3e-04	2.0589	NA	NA	5	level4	Lipids and lipid-like molecules	Fatty Acyls	Fatty acids and conjugates	Fatty acyls[FA]	NA	down
5.353_140.0299	0.1787	0.0001	0.001	CM:Def	C18:pos	Ob4972000	C7 H8 O S	140.03	5.353	null	S75479	HMDB0033130	3e-04	2.0356	NA	NA	6	level4	Organic oxygen compounds	Organooxygen compounds	Carbonyl compounds	Carbonyl compounds	NA	down
8.319_152.1203	0.1792	0.0004	0.0021	CM:Def	C18:pos	Citral	C10 H16 O	152.12	8.319	C01499	MReference-6586	NA	2e-04	1.4561	NA	71.6	97	level2	Terpenoids	Monoterpenoids (C10)	Linear monoterpenes	Terpenoids	map01110 Biosynthesis of secondary metabolites;	down
4.275_300.1685	0.1795	0.0012	0.0043	CM:Def	C18:pos	NA	C14 H24 N2 O5	300.168	4.275	NA	NA	NA	NA	NA	NA	NA	0	level5	NA	NA	NA	NA	NA	down
7.85_246.1621	0.1795	0.0006	0.0026	CM:Def	C18:pos	Geroquinol	C16 H22 O2	246.162	7.85	NA	S4445151	NA	1e-04	0.4361	NA	NA	6	level4	NA	NA	NA	NA	NA	down
3.164_251.102	0.1796	0.002	0.0059	CM:Def	C18:pos	2'-deoxyadenosine	C10 H13 N5 O3	251.102	3.164	C00559	S13135	HMDB0000101	1e-04	0.546	NA	NA	3	level4	Nucleosides, nucleotides, and analogues	Purine nucleosides	Purine 2'-deoxyribonucleosides	Purines and derivatives	map00230 Purine metabolism; map01100 Metabolic pathways;	down
5.732_292.2151	0.18	0	0.0002	CM:Def	C18:pos	NA	C17 H28 N2 O2	292.215	5.732	NA	NA	NA	NA	NA	NA	NA	0	level5	NA	NA	NA	NA	NA	down
5.542_241.1316	0.1802	0.0003	0.0018	CM:Def	C18:pos	Mfcd08277025	C12 H19 N O4	241.132	5.542	NA	S112971	NA	2e-04	0.6662	NA	NA	2	level4	NA	NA	NA	NA	NA	down
3.237_152.0589	0.1805	0	0.0003	CM:Def	C18:pos	5-nitro-o-toluidine	C7 H8 N2 O2	152.059	3.237	NA	S7166	NA	3e-04	1.9253	NA	NA	5	level4	NA	NA	NA	NA	NA	down
6.962_333.2878	0.181	0	0	CM:Def	C18:pos	NA	C18 H39 N O4	333.288	6.962	NA	NA	NA	NA	NA	NA	NA	0	level5	NA	NA	NA	NA	NA	down
5.684_243.22	0.1812	0.0002	0.0013	CM:Def	C18:pos	2-aminotetradecanoic acid	C14 H29 N O2	243.22	5.684	NA	S221224	NA	1e-04	0.5823	NA	NA	1	level4	NA	NA	NA	NA	NA	down
10.688_486.3014	0.1814	0.0001	0.0011	CM:Def	C18:pos	NA	C21 H47 Cl N4 O4 S	486.301	10.688	NA	NA	NA	NA	NA	NA	NA	0	level5	NA	NA	NA	NA	NA	down
8.508_308.1987	0.1817	0.0006	0.0027	CM:Def	C18:pos	5-o-methyl embelin	C18 H28 O4	308.199	8.508	C10373	S149914	HMDB0040867	-1e-04	-0.1681	NA	43.4	9	level4	Organooxygen compounds	Carbonyl compounds	Ketones	Ketones	NULL	down
9.038_345.2878	0.1818	0.0121	0.0224	CM:Def	C18:pos	NA	C19 H39 N O4	345.288	9.038	NA	NA	NA	NA	NA	NA	NA	0	level5	NA	NA	NA	NA	NA	down
9.626_416.3292	0.1818	0.0001	0.0011	CM:Def	C18:pos	Calcitriol	C27 H44 O3	416.329	9.626	C01673	S4444108	HMDB0001903	2e-04	0.3924	NA	NA	53	level4	Lipids and lipid-like molecules	Steroids and steroid derivatives	Vitamin D and derivatives	Vitamins and derivatives	map00100 Steroid biosynthesis; map01100 Metabolic pathways;	down
7.398_168.1517	0.1821	0.0002	0.0012	CM:Def	C18:pos	Undecenal	C11 H20 O	168.152	7.398	null	S4446477	HMDB0040247	3e-04	1.7192	NA	NA	8	level4	Organic oxygen compounds	Organooxygen compounds	Carbonyl compounds	Carbonyl compounds	NA	down
6.999_377.314	0.1822	0	0.0002	CM:Def	C18:pos	NA	C20 H43 N O5	377.314	6.999	NA	NA	NA	NA	NA	NA	NA	0	level5	NA	NA	NA	NA	NA	down
8.357_378.1121	0.1823	0.0008	0.0031	CM:Def	C18:pos	Millettone	C22 H18 O6	378.112	8.357	NA	S391132	NA	0.0018	4.755	NA	NA	2	level4	NA	NA	NA	NA	NA	down
9.56_343.3088	0.1823	0	0.0001	CM:Def	C18:pos	Cedefingol	C20 H41 N O3	343.309	9.56	NA	S8103693	NA	1e-04	0.4082	NA	NA	1	level4	NA	NA	NA	NA	NA	down
5.884_305.2566	0.1827	0	0.0002	CM:Def	C18:pos	NA	C17 H31 N5	305.257	5.884	NA	NA	NA	NA	NA	NA	NA	0	level5	NA	NA	NA	NA	NA	down
7.845_276.1725	0.183	0.0011	0.0039	CM:Def	C18:pos	Cyclandelate	C17 H24 O3	276.173	7.845	null	S2790	HMDB0015586	-1e-04	-0.2041	NA	NA	11	level4	Benzenoids	Benzene and substituted derivatives	null	Benzene and derivatives	NA	down
9.399_376.2825	0.1833	0.0001	0.0011	CM:Def	C18:pos	NA	C20 H40 O6	376.283	9.399	NA	NA	NA	NA	NA	NA	NA	0	level5	NA	NA	NA	NA	NA	down
9.751_421.3405	0.1835	0.0005	0.0024	CM:Def	C18:pos	NA	C23 H43 N5 O2	421.341	9.751	NA	NA	NA	NA	NA	NA	NA	0	level5	NA	NA	NA	NA	NA	down
9.127_337.2594	0.1841	0.0035	0.0087	CM:Def	C18:pos	NA	C14 H36 N5 O2 P	337.259	9.127	NA	NA	NA	NA	NA	NA	NA	0	level5	NA	NA	NA	NA	NA	down
5.953_380.2199	0.1845	0.014	0.0253	CM:Def	C18:pos	1-(4-hydroxy-3-methoxyphenyl)-3,5-decanediyl diacetate	C21 H32 O6	380.22	5.953	null	S4476431	HMDB0040568	0	0.0782	NA	NA	2	level4	Lipids and lipid-like molecules	Fatty Acyls	Fatty alcohol esters	Fatty acyls[FA]	NA	down
7.325_354.1942	0.1845	0.0008	0.0033	CM:Def	C18:pos	(+)-yohimbine	C21 H26 N2 O3	354.194	7.325	C09256	S8622	HMDB0015464	-1e-04	-0.4014	NA	NA	6	level4	Alkaloids and derivatives	Yohimbine alkaloids	null	Alkaloids and derivatives	NULL	down
6.675_310.178	0.1849	0.0003	0.0016	CM:Def	C18:pos	Botrydial	C17 H26 O5	310.178	6.675	NA	S161498	NA	0	-0.0371	NA	NA	4	level4	NA	NA	NA	NA	NA	down
6.803_281.1708	0.185	0.0007	0.0028	CM:Def	C18:pos	NA	C9 H23 N5 O5	281.171	6.803	NA	NA	NA	NA	NA	NA	NA	0	level5	NA	NA	NA	NA	NA	down
10.448_424.3343	0.1853	0.0001	0.0007	CM:Def	C18:pos	Sl9650000	C29 H44 O2	424.334	10.448	NA	S8069	NA	2e-04	0.4779	NA	NA	3	level4	NA	NA	NA	NA	NA	down
5.888_202.1361	0.1853	0	0.0001	CM:Def	C18:pos	Jasmonal	C14 H18 O	202.136	5.888	C12288	S1361549	HMDB0031313	3e-04	1.5981	NA	NA	6	level4	Phenylpropanoids and polyketides	Cinnamaldehydes	null	Polyketides[PK]	NULL	down
5.973_276.1339	0.1855	0.0004	0.002	CM:Def	C18:pos	NA	C12 H16 N6 O2	276.134	5.973	NA	NA	NA	NA	NA	NA	NA	0	level5	NA	NA	NA	NA	NA	down
9.762_510.296	0.186	0.0003	0.0016	CM:Def	C18:pos	1-(9z-octadecenoyl)-sn-glycero-3-phospho-(1'-sn-glycerol)	C24 H47 O9 P	510.296	9.762	NA	S7826085	NA	2e-04	0.4061	NA	NA	3	level4	NA	NA	NA	NA	NA	down
6.355_235.1324	0.1863	0.0002	0.0014	CM:Def	C18:pos	NA	C12 H17 N3 O2	235.132	6.355	NA	NA	NA	NA	NA	NA	NA	0	level5	NA	NA	NA	NA	NA	down
8.877_182.1673	0.1863	0	0.0005	CM:Def	C18:pos	4,8a-dimethyl-decahydronaphthalen-4a-ol	C12 H22 O	182.167	8.877	null	S1176	HMDB0036461	2e-04	1.2319	NA	NA	12	level4	Organic oxygen compounds	Organooxygen compounds	Alcohols and polyols	Alcohols	NA	down
7.133_369.2515	0.1866	0.0032	0.0083	CM:Def	C18:pos	NA	C20 H35 N O5	369.252	7.133	NA	NA	NA	NA	NA	NA	NA	0	level5	NA	NA	NA	NA	NA	down
9.401_393.309	0.1866	0	0.0002	CM:Def	C18:pos	NA	C20 H43 N O6	393.309	9.401	NA	NA	NA	NA	NA	NA	NA	0	level5	NA	NA	NA	NA	NA	down
4.869_402.0555	0.1867	0.0034	0.0086	CM:Def	C18:pos	Pyrazoxyfen	C20 H16 Cl2 N2 O3	402.055	4.869	NA	S83405	NA	0.0017	4.2292	NA	NA	1	level4	NA	NA	NA	NA	NA	down
5.905_318.2405	0.1867	0.0023	0.0066	CM:Def	C18:pos	NA	C17 H34 O5	318.24	5.905	NA	NA	NA	NA	NA	NA	NA	0	level5	NA	NA	NA	NA	NA	down
7.989_274.178	0.187	0	0.0002	CM:Def	C18:pos	3-hydroxytetradecanedioic acid	C14 H26 O5	274.178	7.989	null	S13628077	HMDB0000394	0	0.0202	NA	NA	1	level4	Lipids and lipid-like molecules	Fatty Acyls	Fatty acids and conjugates	Fatty acyls[FA]	NA	down
8.248_457.2103	0.1874	0.0001	0.0006	CM:Def	C18:pos	NA	C17 H37 N3 O7 P2	457.21	8.248	NA	NA	NA	NA	NA	NA	NA	0	level5	NA	NA	NA	NA	NA	down
9.747_398.2518	0.1875	0.0027	0.0074	CM:Def	C18:pos	NA	C22 H40 O2 P2	398.252	9.747	NA	NA	NA	NA	NA	NA	NA	0	level5	NA	NA	NA	NA	NA	down
5.063_173.0455	0.1877	0	0.0005	CM:Def	C18:pos	NA	NA	173.046	5.063	NA	NA	NA	NA	NA	NA	NA	0	level5	NA	NA	NA	NA	NA	down
2.794_321.1787	0.188	0.0169	0.0294	CM:Def	C18:pos	Arg-phe	C15 H23 N5 O3	321.179	2.794	null	S3640706	HMDB0028716	-0.0014	-4.3477	NA	NA	2	level4	Organic acids and derivatives	Carboxylic acids and derivatives	Amino acids, peptides, and analogues	Amino acids, peptides, and analogues	NA	down
8.642_299.2824	0.1884	0	0.0004	CM:Def	C18:pos	D-sphingosine	C18 H37 N O2	299.282	8.642	C00319	MReference-418	NA	-1e-04	-0.2258	11	83	6	level2	SP Sphingolipids	SP01 Sphingoid bases	SP0101 Sphing-4-enines (Sphingosines)	Sphingolipids[SP]	map00600 Sphingolipid metabolism; map01100 Metabolic pathways;	down
7.496_245.2356	0.1887	0.0191	0.0324	CM:Def	C18:pos	NA	C14 H31 N O2	245.236	7.496	NA	NA	NA	NA	NA	NA	NA	0	level5	NA	NA	NA	NA	NA	down
9.219_653.3295	0.1887	0.0134	0.0244	CM:Def	C18:pos	NA	NA	653.33	9.219	NA	NA	NA	NA	NA	NA	NA	0	level5	NA	NA	NA	NA	NA	down
7.856_185.2147	0.1908	0.0002	0.0013	CM:Def	C18:pos	NA	C12 H27 N	185.215	7.856	NA	NA	NA	NA	NA	NA	NA	0	level5	NA	NA	NA	NA	NA	down
9.93_386.3032	0.1909	0.0002	0.0015	CM:Def	C18:pos	NA	C22 H42 O5	386.303	9.93	NA	NA	NA	NA	NA	NA	NA	0	level5	NA	NA	NA	NA	NA	down
6.381_354.2519	0.1917	0.011	0.0208	CM:Def	C18:pos	NA	C13 H35 N6 O3 P	354.252	6.381	NA	NA	NA	NA	NA	NA	NA	0	level5	NA	NA	NA	NA	NA	down
5.706_176.1051	0.1918	0.0001	0.0008	CM:Def	C18:pos	Ethanal tetramer	C8 H16 O4	176.105	5.706	NA	S54981	NA	2e-04	1.3993	NA	NA	4	level4	NA	NA	NA	NA	NA	down
7.464_262.0744	0.1919	0	0.0004	CM:Def	C18:pos	NA	C16 H10 N2 O2	262.074	7.464	NA	NA	NA	NA	NA	NA	NA	0	level5	NA	NA	NA	NA	NA	down
8.161_667.3754	0.1919	0.0036	0.0089	CM:Def	C18:pos	NA	C30 H59 N3 O9 P2	667.375	8.161	NA	NA	NA	NA	NA	NA	NA	0	level5	NA	NA	NA	NA	NA	down
5.882_268.1787	0.1927	0.0008	0.0031	CM:Def	C18:pos	NA	C14 H24 N2 O3	268.179	5.882	NA	NA	NA	NA	NA	NA	NA	0	level5	NA	NA	NA	NA	NA	down
6.042_243.22	0.1928	0.0011	0.004	CM:Def	C18:pos	2-aminotetradecanoic acid	C14 H29 N O2	243.22	6.042	NA	S221224	NA	1e-04	0.4961	NA	NA	1	level4	NA	NA	NA	NA	NA	down
0.747_237.1577	0.1946	0.0199	0.0335	CM:Def	C18:pos	NA	C10 H23 N O5	237.158	0.747	NA	NA	NA	NA	NA	NA	NA	0	level5	NA	NA	NA	NA	NA	down
6.574_185.1055	0.1946	0.0154	0.0272	CM:Def	C18:pos	Otonecine	C9 H15 N O3	185.106	6.574	NA	S4445054	NA	3e-04	1.8793	NA	NA	8	level4	NA	NA	NA	NA	NA	down
5.977_134.1098	0.1948	0	0.0002	CM:Def	C18:pos	P-cymene	C10 H14	134.11	5.977	C06575	S7183	HMDB0005805	2e-04	1.6637	NA	NA	14	level4	Lipids and lipid-like molecules	Prenol lipids	Monoterpenoids	Terpenoids	NA	down
0.738_261.1384	0.1951	0.0007	0.0029	CM:Def	C18:pos	NA	C14 H20 N3 P	261.138	0.738	NA	NA	NA	NA	NA	NA	NA	0	level5	NA	NA	NA	NA	NA	down
9.771_465.3669	0.1954	0.0002	0.0012	CM:Def	C18:pos	NA	C25 H47 N5 O3	465.367	9.771	NA	NA	NA	NA	NA	NA	NA	0	level5	NA	NA	NA	NA	NA	down
0.741_193.1316	0.1955	0.0122	0.0226	CM:Def	C18:pos	NA	C8 H19 N O4	193.132	0.741	NA	NA	NA	NA	NA	NA	NA	0	level5	NA	NA	NA	NA	NA	down
11.326_660.5206	0.1959	0.0011	0.004	CM:Def	C18:pos	NA	C38 H68 N4 O5	660.521	11.326	NA	NA	NA	NA	NA	NA	NA	0	level5	NA	NA	NA	NA	NA	down
6.803_280.1675	0.196	0.0001	0.001	CM:Def	C18:pos	Unii:v9q7uuz15u	C16 H24 O4	280.168	6.803	NA	S55046	NA	0	0.0569	NA	85.3	6	level4	NA	NA	NA	NA	NA	down
7.638_362.2934	0.196	0.0003	0.0016	CM:Def	C18:pos	NA	C20 H43 O3 P	362.293	7.638	NA	NA	NA	NA	NA	NA	NA	0	level5	NA	NA	NA	NA	NA	down
8.339_430.199	0.1961	0	0.0006	CM:Def	C18:pos	Athamantin	C24 H30 O7	430.199	8.339	NA	S390599	NA	-2e-04	-0.4496	NA	NA	4	level4	NA	NA	NA	NA	NA	down
4.927_385.1501	0.1964	0.001	0.0038	CM:Def	C18:pos	4-(methylnitrosamino)-1-(3-pyridyl)-1-butanol glucuronide	C16 H23 N3 O8	385.15	4.927	C19605	S159162	HMDB0060383	0.0016	4.1953	NA	NA	2	level4	Lipids and lipid-like molecules	Fatty Acyls	Fatty acyl glycosides	Fatty acyls[FA]	NA	down
9.788_482.3219	0.1964	0.0023	0.0066	CM:Def	C18:pos	NA	C24 H46 N6 S2	482.322	9.788	NA	NA	NA	NA	NA	NA	NA	0	level5	NA	NA	NA	NA	NA	down
9.771_514.3492	0.1968	0.0015	0.0048	CM:Def	C18:pos	NA	C22 H51 N4 O7 P	514.349	9.771	NA	NA	NA	NA	NA	NA	NA	0	level5	NA	NA	NA	NA	NA	down
4.621_117.0615	0.1974	0	0.0002	CM:Def	C18:pos	NA	C5 H11 N S	117.061	4.621	NA	NA	NA	NA	NA	NA	NA	0	level5	NA	NA	NA	NA	NA	down
5.884_260.1389	0.1978	0	0.0003	CM:Def	C18:pos	NA	NA	260.139	5.884	NA	NA	NA	NA	NA	NA	NA	0	level5	NA	NA	NA	NA	NA	down
2.637_143.0408	0.1983	0.0003	0.0018	CM:Def	C18:pos	4-methyl-5-thiazoleethanol	C6 H9 N O S	143.041	2.637	C04294	MReference-2615	HMDB0032985	3e-04	2.2823	NA	68.2	5	level2	Alkaloids	Alkaloids derived from tyrosine	Thiazole alkaloids	Alkaloids	map00730 Thiamine metabolism; map01100 Metabolic pathways;	down
9.424_673.4543	0.1986	0.0001	0.001	CM:Def	C18:pos	NA	C39 H63 N O8	673.454	9.424	NA	NA	NA	NA	NA	NA	NA	0	level5	NA	NA	NA	NA	NA	down
7.181_309.194	0.1987	0.0002	0.0015	CM:Def	C18:pos	Metipranolol	C17 H27 N O4	309.194	7.181	C07915	S29193	HMDB0015345	0	-0.0577	NA	NA	2	level4	Benzenoids	Phenol esters	null	Benzene and derivatives	NULL	down
7.34_269.1992	0.1987	0	0.0004	CM:Def	C18:pos	Ethyl n-[(2-isopropyl-5-methylcyclohexyl)carbonyl]glycinate	C15 H27 N O3	269.199	7.34	null	S9696656	HMDB0032255	1e-04	0.5164	NA	NA	1	level4	Organic acids and derivatives	Carboxylic acids and derivatives	Amino acids, peptides, and analogues	Amino acids, peptides, and analogues	NA	down
9.21_253.0963	0.199	0.0092	0.0181	CM:Def	C18:pos	Lodenosine	C10 H12 F N5 O2	253.096	9.21	NA	S65151	NA	-0.0012	-4.9078	NA	NA	4	level4	NA	NA	NA	NA	NA	down
2.936_381.2001	0.1992	0.0041	0.0098	CM:Def	C18:pos	NA	C16 H31 N O9	381.2	2.936	NA	NA	NA	NA	NA	NA	NA	0	level5	NA	NA	NA	NA	NA	down
7.922_847.8822	0.1992	0.0074	0.0154	CM:Def	C18:pos	NA	NA	847.882	7.922	NA	NA	NA	NA	NA	NA	NA	0	level5	NA	NA	NA	NA	NA	down
3.408_230.1632	0.1997	0.0004	0.0019	CM:Def	C18:pos	Leu-val	C11 H22 N2 O3	230.163	3.408	null	S312585	HMDB0028942	1e-04	0.4879	NA	NA	4	level4	Organic acids and derivatives	Carboxylic acids and derivatives	Amino acids, peptides, and analogues	Amino acids, peptides, and analogues	NA	down
8.088_227.1523	0.1997	0	0.0003	CM:Def	C18:pos	NA	C12 H21 N O3	227.152	8.088	NA	NA	NA	NA	NA	NA	NA	0	level5	NA	NA	NA	NA	NA	down
9.896_352.2379	0.2001	0.0001	0.0008	CM:Def	C18:pos	NA	C20 H28 N6	352.238	9.896	NA	NA	NA	NA	NA	NA	NA	0	level5	NA	NA	NA	NA	NA	down
2.768_249.1218	0.2003	0.0045	0.0105	CM:Def	C18:pos	NA	C10 H19 N O6	249.122	2.768	NA	NA	NA	NA	NA	NA	NA	0	level5	NA	NA	NA	NA	NA	down
5.173_291.1834	0.2006	0.0002	0.0012	CM:Def	C18:pos	Cyclopentolate	C17 H25 N O3	291.183	5.173	C06932	S2802	HMDB0015114	0	-0.0544	NA	NA	8	level4	Benzenoids	Benzene and substituted derivatives	null	Benzene and derivatives	NULL	down
7.786_328.2151	0.2007	0.0001	0.0007	CM:Def	C18:pos	NA	C20 H28 N2 O2	328.215	7.786	NA	NA	NA	NA	NA	NA	NA	0	level5	NA	NA	NA	NA	NA	down
8.347_326.1879	0.2008	0	0.0005	CM:Def	C18:pos	Acitretin	C21 H26 O3	326.188	8.347	null	S4447573	HMDB0014602	-3e-04	-0.9144	NA	NA	6	level4	Lipids and lipid-like molecules	Prenol lipids	Retinoids	Prenol lipids[PR]	NA	down
10.164_454.285	0.2014	0.0132	0.0241	CM:Def	C18:pos	Verapamil	C27 H38 N2 O4	454.285	10.164	C07188	S2425	HMDB0001850	0.0019	4.1339	NA	NA	1	level4	Benzenoids	Benzene and substituted derivatives	Phenylbutylamines	Amines and derivatives	NULL	down
9.401_398.2644	0.2016	0	0.0003	CM:Def	C18:pos	NA	C18 H34 N6 O4	398.264	9.401	NA	NA	NA	NA	NA	NA	NA	0	level5	NA	NA	NA	NA	NA	down
9.944_465.3221	0.2019	0.0002	0.0014	CM:Def	C18:pos	NA	C23 H48 N O6 P	465.322	9.944	NA	NA	NA	NA	NA	NA	NA	0	level5	NA	NA	NA	NA	NA	down
3.864_257.1992	0.2022	0	0.0005	CM:Def	C18:pos	N-lauroylglycine	C14 H27 N O3	257.199	3.864	null	S307040	HMDB0013272	1e-04	0.4527	NA	NA	1	level4	Organic acids and derivatives	Carboxylic acids and derivatives	Amino acids, peptides, and analogues	Amino acids, peptides, and analogues	NA	down
6.053_313.1427	0.2022	0.0001	0.001	CM:Def	C18:pos	NA	C17 H19 N3 O3	313.143	6.053	NA	NA	NA	NA	NA	NA	NA	0	level5	NA	NA	NA	NA	NA	down
2.269_251.1369	0.2026	0	0.0003	CM:Def	C18:pos	NA	C11 H17 N5 O2	251.137	2.269	NA	NA	NA	NA	NA	NA	NA	0	level5	NA	NA	NA	NA	NA	down
4.122_197.0692	0.2031	0.0011	0.004	CM:Def	C18:pos	Dihydroxyphenylalanine	C9 H11 N O4	197.069	4.122	null	S813	HMDB0000609	4e-04	2.2088	NA	NA	6	level4	Organic acids and derivatives	Carboxylic acids and derivatives	Amino acids, peptides, and analogues	Amino acids, peptides, and analogues	NA	down
9.704_312.3028	0.2033	0.0011	0.0039	CM:Def	C18:pos	Arachidic acid	C20 H40 O2	312.303	9.704	C06425	S10035	HMDB0002212	-1e-04	-0.1993	NA	NA	16	level4	Lipids and lipid-like molecules	Fatty Acyls	Fatty acids and conjugates	Fatty acyls[FA]	map01040 Biosynthesis of unsaturated fatty acids;	down
8.317_283.1572	0.2036	0	0.0003	CM:Def	C18:pos	Beloxamide	C18 H21 N O2	283.157	8.317	NA	S25275	NA	0	0.0286	NA	NA	1	level4	NA	NA	NA	NA	NA	down
10.509_665.5232	0.2038	0.0003	0.0017	CM:Def	C18:pos	NA	C35 H77 N3 O2 P2 S	665.523	10.509	NA	NA	NA	NA	NA	NA	NA	0	level5	NA	NA	NA	NA	NA	down
8.584_295.1914	0.2039	0	0.0004	CM:Def	C18:pos	NA	C14 H30 Cl N O3	295.191	8.584	NA	NA	NA	NA	NA	NA	NA	0	level5	NA	NA	NA	NA	NA	down
9.031_368.1176	0.2039	0.0001	0.0006	CM:Def	C18:pos	NA	C23 H16 N2 O3	368.118	9.031	NA	NA	NA	NA	NA	NA	NA	0	level5	NA	NA	NA	NA	NA	down
9.771_509.3934	0.204	0.0001	0.001	CM:Def	C18:pos	NA	C25 H56 N3 O5 P	509.393	9.771	NA	NA	NA	NA	NA	NA	NA	0	level5	NA	NA	NA	NA	NA	down
7.766_324.1935	0.2044	0.0064	0.0138	CM:Def	C18:pos	14,18-dihydroxy-12-oxo-9,13,15-octadecatrienoic acid	C18 H28 O5	324.193	7.766	null	S20143730	HMDB0038580	-1e-04	-0.4467	NA	NA	3	level4	Lipids and lipid-like molecules	Lineolic acids and derivatives	null	Fatty acyls[FA]	NA	down
7.78_335.2095	0.2046	0	0.0001	CM:Def	C18:pos	Ankorine	C19 H29 N O4	335.209	7.78	NA	S390682	NA	-1e-04	-0.4166	NA	NA	1	level4	NA	NA	NA	NA	NA	down
8.679_332.084	0.2046	0.0001	0.0006	CM:Def	C18:pos	Acedapsone	C16 H16 N2 O4 S	332.084	8.679	NA	S6232	NA	0.001	2.8739	NA	NA	2	level4	NA	NA	NA	NA	NA	down
2.508_337.1737	0.2048	0.0016	0.0051	CM:Def	C18:pos	Kyotorphin	C15 H23 N5 O4	337.174	2.508	null	S2829	HMDB0029099	-0.0013	-3.9053	NA	NA	3	level4	Organic acids and derivatives	Carboxylic acids and derivatives	Amino acids, peptides, and analogues	Amino acids, peptides, and analogues	NA	down
5.682_331.2722	0.2048	0	0.0003	CM:Def	C18:pos	NA	C18 H37 N O4	331.272	5.682	NA	NA	NA	NA	NA	NA	NA	0	level5	NA	NA	NA	NA	NA	down
8.583_348.1378	0.2048	0.0003	0.0016	CM:Def	C18:pos	NA	C14 H25 Cl N4 O2 S	348.138	8.583	NA	NA	NA	NA	NA	NA	NA	0	level5	NA	NA	NA	NA	NA	down
5.884_246.1369	0.2057	0.0001	0.0006	CM:Def	C18:pos	Hypaphorine	C14 H18 N2 O2	246.137	5.884	C09213	S390633	HMDB0061115	1e-04	0.3548	NA	NA	1	level4	Organic acids and derivatives	Carboxylic acids and derivatives	Amino acids, peptides, and analogues	Amino acids, peptides, and analogues	NULL	down
10.082_386.3186	0.2059	0.0142	0.0255	CM:Def	C18:pos	Fafar hs-50	C26 H42 O2	386.319	10.082	null	S84878	HMDB0032925	1e-04	0.2837	NA	NA	2	level4	Benzenoids	Benzene and substituted derivatives	Butyrophenones	Benzene and derivatives	NA	down
5.867_338.0815	0.2059	0.0004	0.0021	CM:Def	C18:pos	7042400	C19 H15 Cl N2 O2	338.082	5.867	NA	S83423	NA	-7e-04	-1.999	NA	NA	1	level4	NA	NA	NA	NA	NA	down
0.759_615.2733	0.2062	0.0101	0.0196	CM:Def	C18:pos	NA	C23 H48 N5 O8 P3	615.273	0.759	NA	NA	NA	NA	NA	NA	NA	0	level5	NA	NA	NA	NA	NA	down
10.168_384.3028	0.2068	0.001	0.0036	CM:Def	C18:pos	NA	C20 H41 N4 O P	384.303	10.168	NA	NA	NA	NA	NA	NA	NA	0	level5	NA	NA	NA	NA	NA	down
8.45_372.2276	0.2077	0.0151	0.0269	CM:Def	C18:pos	NA	C18 H32 N2 O6	372.228	8.45	NA	NA	NA	NA	NA	NA	73.9	0	level5	NA	NA	NA	NA	NA	down
3.747_249.173	0.2079	0	0.0001	CM:Def	C18:pos	O-desmethyltramadol	C15 H23 N O2	249.173	3.747	null	MReference-2975	HMDB0060997	1e-04	0.4566	NA	51.1	10	level3	Benzenoids	Benzene and substituted derivatives	Cyclohexylphenols	Phenols and derivatives	NA	down
2.448_263.1371	0.208	0.0003	0.0016	CM:Def	C18:pos	NA	C11 H21 N O6	263.137	2.448	NA	NA	NA	NA	NA	NA	NA	0	level5	NA	NA	NA	NA	NA	down
4.52_780.3265	0.2083	0.0001	0.0008	CM:Def	C18:pos	NA	C31 H53 N6 O15 P	780.327	4.52	NA	NA	NA	NA	NA	NA	NA	0	level5	NA	NA	NA	NA	NA	down
8.45_370.212	0.2085	0.0001	0.0007	CM:Def	C18:pos	NA	C17 H31 N4 O3 P	370.212	8.45	NA	NA	NA	NA	NA	NA	NA	0	level5	NA	NA	NA	NA	NA	down
4.769_357.2362	0.2101	0.0007	0.0029	CM:Def	C18:pos	NA	C18 H36 N3 P S	357.236	4.769	NA	NA	NA	NA	NA	NA	NA	0	level5	NA	NA	NA	NA	NA	down
5.896_255.1835	0.2107	0.0072	0.015	CM:Def	C18:pos	NA	C14 H25 N O3	255.184	5.896	NA	NA	NA	NA	NA	NA	NA	0	level5	NA	NA	NA	NA	NA	down
8.544_152.1203	0.2107	0.0001	0.0006	CM:Def	C18:pos	(+/-)-camphor	C10 H16 O	152.12	8.544	NA	S2441	NA	2e-04	1.4988	NA	NA	97	level4	NA	NA	NA	NA	NA	down
5.996_349.2827	0.2108	0.0006	0.0027	CM:Def	C18:pos	NA	C18 H39 N O5	349.283	5.996	NA	NA	NA	NA	NA	NA	NA	0	level5	NA	NA	NA	NA	NA	down
7.758_383.3014	0.2112	0.0001	0.0007	CM:Def	C18:pos	NA	NA	383.301	7.758	NA	NA	NA	NA	NA	NA	NA	0	level5	NA	NA	NA	NA	NA	down
9.748_682.5347	0.2118	0.0007	0.003	CM:Def	C18:pos	4-hydroxy-3-octaprenylbenzoic acid	C47 H70 O3	682.535	9.748	NA	S4444380	NA	0.0022	3.1593	NA	NA	2	level4	NA	NA	NA	NA	NA	down
6.79_252.0999	0.2122	0.0016	0.0052	CM:Def	C18:pos	Methyl 3,4,5-trimethoxycinnamate	C13 H16 O5	252.1	6.79	null	S643000	HMDB0038551	1e-04	0.4049	NA	NA	6	level4	Phenylpropanoids and polyketides	Cinnamic acids and derivatives	Hydroxycinnamic acids and derivatives	Polyketides[PK]	NA	down
8.13_314.1284	0.2122	0.0003	0.0018	CM:Def	C18:pos	Lorcinadol	C17 H19 Cl N4	314.128	8.13	NA	S4940795	NA	-0.0014	-4.4225	NA	NA	1	level4	NA	NA	NA	NA	NA	down
2.594_295.1635	0.2123	0.0033	0.0084	CM:Def	C18:pos	NA	C13 H21 N5 O3	295.163	2.594	NA	NA	NA	NA	NA	NA	NA	0	level5	NA	NA	NA	NA	NA	down
9.317_188.1051	0.2123	0.003	0.0078	CM:Def	C18:pos	Azelaic acid	C9 H16 O4	188.105	9.317	C08261	S2179	HMDB0000784	3e-04	1.387	NA	NA	11	level4	Lipids and lipid-like molecules	Fatty Acyls	Fatty acids and conjugates	Fatty acyls[FA]	NULL	down
10.253_440.3273	0.2124	0.0001	0.0007	CM:Def	C18:pos	Estradiol undecylate	C29 H44 O3	440.327	10.253	NA	S18055	NA	-0.0017	-3.8973	NA	NA	10	level4	NA	NA	NA	NA	NA	down
7.069_355.2357	0.2127	0.0002	0.0015	CM:Def	C18:pos	NA	C19 H33 N O5	355.236	7.069	NA	NA	NA	NA	NA	NA	NA	0	level5	NA	NA	NA	NA	NA	down
8.749_355.2718	0.2129	0.004	0.0097	CM:Def	C18:pos	NA	C20 H37 N O4	355.272	8.749	NA	NA	NA	NA	NA	NA	NA	0	level5	NA	NA	NA	NA	NA	down
4.933_272.21	0.213	0.0036	0.009	CM:Def	C18:pos	N~6~-octanoyllysine	C14 H28 N2 O3	272.21	4.933	null	S35032089	HMDB0011684	0	0.1184	NA	42.3	1	level4	Organic acids and derivatives	Carboxylic acids and derivatives	Amino acids, peptides, and analogues	Amino acids, peptides, and analogues	NA	down
7.623_383.2671	0.2131	0.0101	0.0195	CM:Def	C18:pos	3-hydroxy-5, 8-tetradecadiencarnitine	C21 H37 N O5	383.267	7.623	null	S35032592	HMDB0013332	-1e-04	-0.1727	NA	NA	1	level4	Organic acids and derivatives	Hydroxy acids and derivatives	Beta hydroxy acids and derivatives	Organic acids	NA	down
8.828_188.0966	0.2134	0.0081	0.0164	CM:Def	C18:pos	NA	C9 H17 O2 P	188.097	8.828	NA	NA	NA	NA	NA	NA	NA	0	level5	NA	NA	NA	NA	NA	down
6.304_461.1728	0.2135	0.0112	0.0211	CM:Def	C18:pos	N-{2-[4-({(z)-hydroxy[(trans-4-hydroxycyclohexyl)imino]methyl}sulfamoyl)phenyl]ethyl}-5-methyl-2-pyrazinecarboximidic acid	C21 H27 N5 O5 S	461.173	6.304	null	S35031823	HMDB0060935	-5e-04	-1.0149	NA	NA	3	level4	Benzenoids	Benzene and substituted derivatives	Benzenesulfonamides	Benzene and derivatives	NA	down
9.381_497.3723	0.2135	0	0.0001	CM:Def	C18:pos	NA	C28 H51 N O6	497.372	9.381	NA	NA	NA	NA	NA	NA	NA	0	level5	NA	NA	NA	NA	NA	down
5.674_253.1395	0.2137	0.0003	0.0018	CM:Def	C18:pos	NA	C7 H19 N5 O5	253.139	5.674	NA	NA	NA	NA	NA	NA	NA	0	level5	NA	NA	NA	NA	NA	down
10.04_426.2848	0.2141	0.0079	0.0161	CM:Def	C18:pos	NA	NA	426.285	10.04	NA	NA	NA	NA	NA	NA	NA	0	level5	NA	NA	NA	NA	NA	down
0.762_281.1839	0.2146	0.0144	0.0258	CM:Def	C18:pos	NA	C12 H27 N O6	281.184	0.762	NA	NA	NA	NA	NA	NA	NA	0	level5	NA	NA	NA	NA	NA	down
7.779_353.2201	0.2146	0	0.0001	CM:Def	C18:pos	NA	C19 H31 N O5	353.22	7.779	NA	NA	NA	NA	NA	NA	NA	0	level5	NA	NA	NA	NA	NA	down
4.605_102.0319	0.2148	0.0002	0.0012	CM:Def	C18:pos	2-oxobutyric acid	C4 H6 O3	102.032	4.605	C00109	S57	HMDB0000005	2e-04	1.9067	NA	NA	8	level4	Organic acids and derivatives	Keto acids and derivatives	Short-chain keto acids and derivatives	Organic acids	map00260 Glycine, serine and threonine metabolism; map00270 Cysteine and methionine metabolism; map00290 Valine, leucine and isoleucine biosynthesis; map00640 Propanoate metabolism; map00660 C5-Branched dibasic acid metabolism; map01100 Metabolic pathways; map01110 Biosynthesis of secondary metabolites; map01210 2-Oxocarboxylic acid metabolism; map01230 Biosynthesis of amino acids;	down
8.509_815.2723	0.2149	0	0.0006	CM:Def	C18:pos	NA	C49 H42 N3 O7 P	815.272	8.509	NA	NA	NA	NA	NA	NA	NA	0	level5	NA	NA	NA	NA	NA	down
1.406_205.1317	0.215	0.0048	0.0111	CM:Def	C18:pos	Panthenol	C9 H19 N O4	205.132	1.406	null	S4516	HMDB0004231	3e-04	1.416	5.8	NA	2	level4	Lipids and lipid-like molecules	Fatty Acyls	Fatty amides	Fatty acyls[FA]	NA	down
9.049_240.1727	0.2153	0.0015	0.0049	CM:Def	C18:pos	(1s,2r,5s)-2-isopropyl-5-methylcyclohexyl 3-oxobutanoate	C14 H24 O3	240.173	9.049	null	S39229	HMDB0032369	1e-04	0.4446	NA	NA	1	level4	Lipids and lipid-like molecules	Prenol lipids	Monoterpenoids	Terpenoids	NA	down
8.857_246.162	0.2154	0.0089	0.0177	CM:Def	C18:pos	Geroquinol	C16 H22 O2	246.162	8.857	NA	S4445151	NA	0	0.1078	NA	NA	6	level4	NA	NA	NA	NA	NA	down
5.408_425.1911	0.2158	0.001	0.0037	CM:Def	C18:pos	NA	C17 H31 N O11	425.191	5.408	NA	NA	NA	NA	NA	NA	NA	0	level5	NA	NA	NA	NA	NA	down
8.34_298.1091	0.2164	0.002	0.0059	CM:Def	C18:pos	NA	C12 H18 N4 O3 S	298.109	8.34	NA	NA	NA	NA	NA	NA	NA	0	level5	NA	NA	NA	NA	NA	down
7.814_537.4245	0.2167	0	0.0002	CM:Def	C18:pos	NA	C29 H55 N5 O4	537.424	7.814	NA	NA	NA	NA	NA	NA	NA	0	level5	NA	NA	NA	NA	NA	down
7.793_229.2407	0.2168	0.0001	0.0006	CM:Def	C18:pos	NA	C14 H31 N O	229.241	7.793	NA	NA	NA	NA	NA	NA	NA	0	level5	NA	NA	NA	NA	NA	down
9.31_525.2864	0.217	0.0046	0.0108	CM:Def	C18:pos	Lysophosphatidylethanolamine (22:6(4z,7z,10z,13z,16z,19z)/0:0)	C27 H44 N O7 P	525.286	9.31	null	S24769403	HMDB0011526	8e-04	1.5696	NA	NA	2	level4	Lipids and lipid-like molecules	Glycerophospholipids	Glycerophosphoethanolamines	Amines and derivatives	NA	down
5.885_184.1255	0.2171	0	0.0004	CM:Def	C18:pos	Chamazulene	C14 H16	184.125	5.885	C09633	S10268	HMDB0036470	3e-04	1.8199	NA	NA	1	level4	Lipids and lipid-like molecules	Prenol lipids	Sesquiterpenoids	Terpenoids	NULL	down
9.662_323.2824	0.2179	0.0007	0.003	CM:Def	C18:pos	Mfcd00674434	C20 H37 N O2	323.282	9.662	null	S4446566	HMDB0012252	0	-0.1147	NA	NA	1	level4	Organic nitrogen compounds	Organonitrogen compounds	Amines	Amines	NA	down
7.62_324.1936	0.2181	0	0.0004	CM:Def	C18:pos	14,18-dihydroxy-12-oxo-9,13,15-octadecatrienoic acid	C18 H28 O5	324.194	7.62	null	S20143730	HMDB0038580	0	-0.1292	NA	NA	3	level4	Lipids and lipid-like molecules	Lineolic acids and derivatives	null	Fatty acyls[FA]	NA	down
8.13_378.1352	0.2183	0.0001	0.001	CM:Def	C18:pos	Fosarilate	C17 H28 Cl O5 P	378.135	8.13	NA	S64797	NA	-0.0011	-2.8757	NA	NA	3	level4	NA	NA	NA	NA	NA	down
8.333_299.2824	0.2184	0.0001	0.0008	CM:Def	C18:pos	Threo-sphingosine, (-)-	C18 H37 N O2	299.282	8.333	null	S4510275	HMDB0000252	-1e-04	-0.1959	NA	NA	6	level4	Organic nitrogen compounds	Organonitrogen compounds	Amines	Amines	NA	down
10.283_377.3273	0.2196	0.0032	0.0082	CM:Def	C18:pos	NA	C18 H44 N5 O P	377.327	10.283	NA	NA	NA	NA	NA	NA	NA	0	level5	NA	NA	NA	NA	NA	down
10.041_738.5982	0.2197	0.0007	0.0029	CM:Def	C18:pos	NA	C40 H78 N6 O6	738.598	10.041	NA	NA	NA	NA	NA	NA	NA	0	level5	NA	NA	NA	NA	NA	down
5.801_338.1042	0.2203	0.004	0.0097	CM:Def	C18:pos	NA	C16 H23 N2 P S2	338.104	5.801	NA	NA	NA	NA	NA	NA	NA	0	level5	NA	NA	NA	NA	NA	down
8.169_334.1759	0.2205	0	0.0001	CM:Def	C18:pos	NA	C15 H22 N6 O3	334.176	8.169	NA	NA	NA	NA	NA	NA	NA	0	level5	NA	NA	NA	NA	NA	down
5.124_163.1001	0.2206	0.0002	0.0013	CM:Def	C18:pos	2jxy218szi	C10 H13 N O	163.1	5.124	NA	S63331	NA	4e-04	2.1797	NA	NA	12	level4	NA	NA	NA	NA	NA	down
7.269_264.1362	0.2207	0.027	0.043	CM:Def	C18:pos	(±)-(2e)-abscisic acid	C15 H20 O4	264.136	7.269	null	S4524740	HMDB0036093	0	0.1607	NA	NA	52	level4	Lipids and lipid-like molecules	Prenol lipids	Sesquiterpenoids	Terpenoids	NA	down
8.087_383.2671	0.2207	0.0001	0.0011	CM:Def	C18:pos	3-hydroxy-5, 8-tetradecadiencarnitine	C21 H37 N O5	383.267	8.087	null	S35032592	HMDB0013332	-1e-04	-0.3007	NA	NA	1	level4	Organic acids and derivatives	Hydroxy acids and derivatives	Beta hydroxy acids and derivatives	Organic acids	NA	down
4.695_143.0949	0.2211	0	0.0006	CM:Def	C18:pos	Stachydrine	C7 H13 N O2	143.095	4.695	C10172	S103115	HMDB0004827	3e-04	2.029	NA	NA	4	level4	Organic acids and derivatives	Carboxylic acids and derivatives	Amino acids, peptides, and analogues	Amino acids, peptides, and analogues	NULL	down
4.894_104.0262	0.2217	0	0.0003	CM:Def	C18:pos	NA	C7 H4 O	104.026	4.894	NA	NA	NA	NA	NA	40.4	NA	0	level5	NA	NA	NA	NA	NA	down
7.331_268.1675	0.2219	0.0007	0.0029	CM:Def	C18:pos	(3ar,4r,5r,6as)-5-hydroxy-4-[(1e,3s)-3-hydroxy-1-octen-1-yl]hexahydro-2h-cyclopenta[b]furan-2-one	C15 H24 O4	268.168	7.331	null	S24534114	HMDB0240213	0	0.1433	NA	NA	7	level4	Lipids and lipid-like molecules	Fatty Acyls	Fatty alcohols	Fatty acyls[FA]	NA	down
3.945_315.1318	0.2222	0.0006	0.0028	CM:Def	C18:pos	NA	C8 H22 N5 O6 P	315.132	3.945	NA	NA	NA	NA	NA	NA	NA	0	level5	NA	NA	NA	NA	NA	down
8.548_352.2613	0.2223	0	0.0004	CM:Def	C18:pos	Glyceryl 2-linolenate	C21 H36 O4	352.261	8.548	null	S9849475	HMDB0011540	-1e-04	-0.2445	NA	NA	6	level4	Lipids and lipid-like molecules	Fatty Acyls	Lineolic acids and derivatives	Fatty acyls[FA]	NA	down
4.894_172.064	0.2233	0	0.0002	CM:Def	C18:pos	(4-hydroxy-1h-indol-3-yl)acetonitrile	C10 H8 N2 O	172.064	4.894	null	S9438778	HMDB0038462	3e-04	2.0191	NA	NA	2	level4	Organoheterocyclic compounds	Indoles and derivatives	Hydroxyindoles	Indole and derivatives	NA	down
8.143_238.1206	0.2238	0.0007	0.003	CM:Def	C18:pos	2444643wxk	C13 H18 O4	238.121	8.143	null	S536429	HMDB0034046	1e-04	0.5165	NA	NA	3	level4	Benzenoids	Phenol ethers	Anisoles	Benzene and derivatives	NA	down
9.767_320.2328	0.2239	0.0003	0.0016	CM:Def	C18:pos	NA	C16 H28 N6 O	320.233	9.767	NA	NA	NA	NA	NA	NA	39.1	0	level5	NA	NA	NA	NA	NA	down
7.939_214.1571	0.224	0.0001	0.0007	CM:Def	C18:pos	3-oxolauric acid	C12 H22 O3	214.157	7.939	C02367	S388783	HMDB0010727	2e-04	0.9578	NA	NA	11	level4	Organic acids and derivatives	Keto acids and derivatives	Medium-chain keto acids and derivatives	Organic acids	NULL	down
8.584_332.084	0.224	0.0002	0.0012	CM:Def	C18:pos	Acedapsone	C16 H16 N2 O4 S	332.084	8.584	NA	S6232	NA	9e-04	2.756	NA	NA	1	level4	NA	NA	NA	NA	NA	down
9.395_288.2301	0.2245	0	0.0003	CM:Def	C18:pos	10,16-dihydroxyhexadecanoic acid	C16 H32 O4	288.23	9.395	C08285	S390182	HMDB0037798	0	0.05	NA	NA	10	level4	Lipids and lipid-like molecules	Fatty Acyls	Fatty acids and conjugates	Fatty acyls[FA]	map00073 Cutin, suberine and wax biosynthesis;	down
8.829_537.4401	0.2249	0	0.0002	CM:Def	C18:pos	NA	C26 H60 N5 O4 P	537.44	8.829	NA	NA	NA	NA	NA	NA	NA	0	level5	NA	NA	NA	NA	NA	down
7.582_396.1461	0.225	0	0.0004	CM:Def	C18:pos	NA	C16 H30 O7 P2	396.146	7.582	NA	NA	NA	NA	NA	NA	NA	0	level5	NA	NA	NA	NA	NA	down
5.185_194.0583	0.2251	0	0.0001	CM:Def	C18:pos	Isoferulic acid	C10 H10 O4	194.058	5.185	C10470	MReference-143	HMDB0000955	4e-04	1.9699	44.9	54	33	level3	Phenylpropanoids and polyketides	Cinnamic acids and derivatives	Hydroxycinnamic acids and derivatives	Polyketides[PK]	NULL	down
7.025_234.0894	0.2251	0.0027	0.0073	CM:Def	C18:pos	1'-acetoxychavicol acetate	C13 H14 O4	234.089	7.025	null	S354584	HMDB0041005	2e-04	0.7987	NA	NA	7	level4	Benzenoids	Phenol esters	null	Benzene and derivatives	NA	down
3.809_195.0392	0.2253	0.0024	0.0067	CM:Def	C18:pos	NA	C6 H5 N5 O3	195.039	3.809	NA	NA	NA	NA	NA	NA	NA	0	level5	NA	NA	NA	NA	NA	down
5.797_261.2305	0.2254	0	0.0001	CM:Def	C18:pos	NA	C14 H31 N O3	261.231	5.797	NA	NA	NA	NA	NA	NA	NA	0	level5	NA	NA	NA	NA	NA	down
2.462_195.0899	0.2255	0.0087	0.0173	CM:Def	C18:pos	Metirosine	C10 H13 N O3	195.09	2.462	C07921	S390103	HMDB0014903	4e-04	1.8166	NA	NA	9	level4	Phenylpropanoids and polyketides	Phenylpropanoic acids	null	Phenylpropanoic acids	NULL	down
8.023_332.1599	0.2257	0.0026	0.0072	CM:Def	C18:pos	Spectinomycin	C14 H24 N2 O7	332.16	8.023	C02078	S14785	HMDB0015055	0.0016	4.7526	NA	NA	1	level4	Organoheterocyclic compounds	Dioxanes	1,4-dioxanes	1,4-dioxanes	NA	down
8.265_287.2461	0.2263	0	0.0001	CM:Def	C18:pos	N,n-bis(2-hydroxyethyl)dodecanamide	C16 H33 N O3	287.246	8.265	null	S8123	HMDB0032358	0	0.1662	NA	NA	1	level4	Lipids and lipid-like molecules	Fatty Acyls	Fatty amides	Fatty acyls[FA]	NA	down
8.648_308.1987	0.2266	0.0001	0.0007	CM:Def	C18:pos	5-o-methyl embelin	C18 H28 O4	308.199	8.648	C10373	S149914	HMDB0040867	-1e-04	-0.1828	NA	51.5	9	level4	Organooxygen compounds	Carbonyl compounds	Ketones	Ketones	NULL	down
4.593_231.1473	0.2269	0.0183	0.0314	CM:Def	C18:pos	N-(tert-butoxycarbonyl)-l-leucine	C11 H21 N O4	231.147	4.593	NA	S75037	NA	2e-04	0.8267	NA	NA	5	level4	NA	NA	NA	NA	NA	down
9.402_332.2561	0.2274	0	0.0002	CM:Def	C18:pos	Phloionolic acid	C18 H36 O5	332.256	9.402	C19621	S4446065	HMDB0034295	-2e-04	-0.5924	NA	NA	2	level4	Lipids and lipid-like molecules	Fatty Acyls	Fatty acids and conjugates	Fatty acyls[FA]	map00073 Cutin, suberine and wax biosynthesis;	down
9.562_462.2303	0.2275	0.0006	0.0027	CM:Def	C18:pos	NA	C31 H30 N2 O2	462.23	9.562	NA	NA	NA	NA	NA	NA	NA	0	level5	NA	NA	NA	NA	NA	down
10.27_398.3184	0.2277	0.0016	0.005	CM:Def	C18:pos	Calicoferol e	C27 H42 O2	398.318	10.27	NA	S4446776	NA	-1e-04	-0.1981	NA	NA	10	level4	NA	NA	NA	NA	NA	down
9.407_442.4137	0.2277	0.0014	0.0046	CM:Def	C18:pos	NA	C26 H54 N2 O3	442.414	9.407	NA	NA	NA	NA	NA	NA	NA	0	level5	NA	NA	NA	NA	NA	down
7.398_445.2465	0.2278	0.0002	0.0013	CM:Def	C18:pos	NA	C26 H39 N O S2	445.247	7.398	NA	NA	NA	NA	NA	NA	NA	0	level5	NA	NA	NA	NA	NA	down
7.672_227.2615	0.2281	0.0001	0.0008	CM:Def	C18:pos	NA	C15 H33 N	227.262	7.672	NA	NA	NA	NA	NA	NA	NA	0	level5	NA	NA	NA	NA	NA	down
7.396_431.2309	0.2292	0	0.0001	CM:Def	C18:pos	NA	C25 H29 N5 O2	431.231	7.396	NA	NA	NA	NA	NA	NA	NA	0	level5	NA	NA	NA	NA	NA	down
1.647_205.0953	0.2293	0.0016	0.0051	CM:Def	C18:pos	N-acetyl-d-quinovosamine	C8 H15 N O5	205.095	1.647	NA	S10128482	NA	3e-04	1.4418	NA	NA	3	level4	NA	NA	NA	NA	NA	down
7.767_381.2514	0.2293	0.0088	0.0176	CM:Def	C18:pos	NA	C17 H41 N3 P2 S	381.251	7.767	NA	NA	NA	NA	NA	NA	NA	0	level5	NA	NA	NA	NA	NA	down
8.309_301.2619	0.2293	0	0.0001	CM:Def	C18:pos	NA	C17 H35 N O3	301.262	8.309	NA	NA	NA	NA	NA	NA	NA	0	level5	NA	NA	NA	NA	NA	down
5.265_141.1157	0.2294	0.0005	0.0025	CM:Def	C18:pos	Tropine	C8 H15 N O	141.116	5.265	C00729	MReference-1275	NA	3e-04	2.181	NA	65.4	11	level2	Alkaloids	Alkaloids derived from ornithine	Tropane alkaloids	Alkaloids	map00960 Tropane, piperidine and pyridine alkaloid biosynthesis; map01100 Metabolic pathways; map01110 Biosynthesis of secondary metabolites;	down
5.007_208.0739	0.2298	0.0076	0.0157	CM:Def	C18:pos	(2e)-3-(3,4-dimethoxyphenyl)acrylic acid	C11 H12 O4	208.074	5.007	null	S626174	HMDB0034315	4e-04	1.8414	NA	NA	23	level4	Phenylpropanoids and polyketides	Cinnamic acids and derivatives	Hydroxycinnamic acids and derivatives	Polyketides[PK]	NA	down
5.866_130.0785	0.23	0.0004	0.002	CM:Def	C18:pos	NA	C10 H10	130.078	5.866	NA	NA	NA	NA	NA	NA	NA	0	level5	NA	NA	NA	NA	NA	down
7.627_376.3089	0.23	0.0001	0.0009	CM:Def	C18:pos	NA	C23 H40 N2 O2	376.309	7.627	NA	NA	NA	NA	NA	NA	NA	0	level5	NA	NA	NA	NA	NA	down
4.925_222.1258	0.2308	0	0.0002	CM:Def	C18:pos	2453103	C13 H18 O3	222.126	4.925	null	S21212	HMDB0061943	2e-04	1.0331	NA	NA	14	level4	Benzenoids	Benzene and substituted derivatives	Benzoic acids and derivatives	Benzene and derivatives	NA	down
8.451_332.235	0.2309	0.0089	0.0177	CM:Def	C18:pos	20-alfa-dhydrodydrogesterone	C21 H32 O3	332.235	8.451	C04518	S389326	HMDB0011653	-1e-04	-0.3271	NA	50.8	24	level4	Lipids and lipid-like molecules	Steroids and steroid derivatives	Pregnane steroids	Steroids and derivatives	NA	down
9.406_442.2912	0.2312	0.01	0.0194	CM:Def	C18:pos	Ascorbyl stearate	C24 H42 O7	442.291	9.406	null	S18619275	HMDB0038242	-0.0019	-4.2438	NA	NA	2	level4	Lipids and lipid-like molecules	Fatty Acyls	Fatty acid esters	Fatty acyls[FA]	NA	down
7.623_208.1102	0.2313	0.0082	0.0166	CM:Def	C18:pos	Asarone	C12 H16 O3	208.11	7.623	C17846	S552532	HMDB0031469	2e-04	1.016	NA	NA	26	level4	Benzenoids	Benzene and substituted derivatives	Phenols and derivatives	Phenols and derivatives	NULL	down
8.441_162.141	0.2313	0.0005	0.0024	CM:Def	C18:pos	Hexylbenzene	C12 H18	162.141	8.441	null	S13487	HMDB0061815	2e-04	1.1539	NA	NA	3	level4	Benzenoids	Benzene and substituted derivatives	null	Benzene and derivatives	NA	down
7.762_337.2248	0.2317	0.0001	0.0009	CM:Def	C18:pos	NA	C19 H31 N O4	337.225	7.762	NA	NA	NA	NA	NA	NA	NA	0	level5	NA	NA	NA	NA	NA	down
7.581_382.1669	0.2318	0	0.0004	CM:Def	C18:pos	NA	C16 H32 O6 P2	382.167	7.581	NA	NA	NA	NA	NA	NA	NA	0	level5	NA	NA	NA	NA	NA	down
7.62_341.2201	0.2332	0.0001	0.0009	CM:Def	C18:pos	NA	C18 H31 N O5	341.22	7.62	NA	NA	NA	NA	NA	NA	NA	0	level5	NA	NA	NA	NA	NA	down
8.624_256.2038	0.2334	0.0076	0.0157	CM:Def	C18:pos	3-oxopentadecanoic acid	C15 H28 O3	256.204	8.624	NA	S3675092	NA	0	-0.0784	NA	NA	6	level4	NA	NA	NA	NA	NA	down
10.529_411.4077	0.2336	0	0.0004	CM:Def	C18:pos	(3beta,5alpha,6alpha)-(25,26,26,26,27,27,27-~2~h_7_)cholestane-3,6-diol	C27 H41 D7 O2	411.408	10.529	NA	S2497517	NA	-0.0016	-4.0094	NA	NA	1	level4	NA	NA	NA	NA	NA	down
6.803_297.194	0.2336	0.0069	0.0145	CM:Def	C18:pos	3-oxo-c12-hsl	C16 H27 N O4	297.194	6.803	NA	S2497481	NA	0	0.0235	NA	NA	2	level4	NA	NA	NA	NA	NA	down
8.163_329.2204	0.2342	0.0054	0.0121	CM:Def	C18:pos	3-[(6-oxodecanoyl)oxy]-4-(trimethylammonio)butanoate	C17 H31 N O5	329.22	8.163	null	S35032588	HMDB0013202	2e-04	0.5635	NA	NA	1	level4	Organic acids and derivatives	Hydroxy acids and derivatives	Beta hydroxy acids and derivatives	Organic acids	NA	down
4.524_313.21	0.2349	0.0007	0.0029	CM:Def	C18:pos	NA	C14 H27 N5 O3	313.21	4.524	NA	NA	NA	NA	NA	NA	NA	0	level5	NA	NA	NA	NA	NA	down
7.396_237.0786	0.2349	0.0002	0.0012	CM:Def	C18:pos	Cb5740000	C15 H11 N O2	237.079	7.396	NA	S6447	NA	-4e-04	-1.7602	NA	NA	4	level4	NA	NA	NA	NA	NA	down
2.913_233.1265	0.2357	0.0028	0.0075	CM:Def	C18:pos	Hopantenic acid	C10 H19 N O5	233.126	2.913	NA	S26309	NA	2e-04	0.6725	NA	NA	2	level4	NA	NA	NA	NA	NA	down
3.85_213.1731	0.2357	0.0007	0.0029	CM:Def	C18:pos	NA	C12 H23 N O2	213.173	3.85	NA	NA	NA	NA	NA	NA	NA	0	level5	NA	NA	NA	NA	NA	down
7.399_196.1467	0.2358	0.0061	0.0133	CM:Def	C18:pos	2509	C12 H20 O2	196.147	7.399	NA	S1266019	NA	3e-04	1.7231	NA	NA	49	level4	NA	NA	NA	NA	NA	down
7.961_293.199	0.2358	0.0035	0.0087	CM:Def	C18:pos	Nonivamide	C17 H27 N O3	293.199	7.961	null	S2891	HMDB0029846	-1e-04	-0.4517	NA	NA	6	level4	Benzenoids	Benzene and substituted derivatives	Phenols and derivatives	Phenols and derivatives	NA	down
9.313_261.1141	0.2359	0.0136	0.0246	CM:Def	C18:pos	NA	NA	261.114	9.313	NA	NA	NA	NA	NA	NA	NA	0	level5	NA	NA	NA	NA	NA	down
9.318_170.0945	0.236	0	0.0004	CM:Def	C18:pos	2-(diethoxymethyl)furan	C9 H14 O3	170.095	9.318	NA	S75385	NA	2e-04	1.2833	NA	NA	3	level4	NA	NA	NA	NA	NA	down
1.394_175.1212	0.2361	0.0005	0.0023	CM:Def	C18:pos	NA	C8 H17 N O3	175.121	1.394	NA	NA	NA	NA	NA	NA	NA	0	level5	NA	NA	NA	NA	NA	down
0.762_263.1734	0.2362	0.0126	0.0232	CM:Def	C18:pos	(3s)-3-[(1,3-dihydroxypentyl)oxy]-4-(trimethylammonio)butanoate	C12 H25 N O5	263.173	0.762	null	S35032580	HMDB0013132	1e-04	0.4639	NA	NA	1	level4	Organic acids and derivatives	Hydroxy acids and derivatives	Beta hydroxy acids and derivatives	Organic acids	NA	down
5.93_259.2148	0.2366	0	0	CM:Def	C18:pos	NA	C14 H29 N O3	259.215	5.93	NA	NA	NA	NA	NA	NA	NA	0	level5	NA	NA	NA	NA	NA	down
8.134_164.0476	0.237	0.0016	0.005	CM:Def	C18:pos	(e)-p-coumaric acid	C9 H8 O3	164.048	8.134	C00811	S553148	HMDB0002035	2e-04	1.4135	NA	NA	21	level4	Phenylpropanoids and polyketides	Cinnamic acids and derivatives	Hydroxycinnamic acids and derivatives	Polyketides[PK]	map00130 Ubiquinone and other terpenoid-quinone biosynthesis; map00350 Tyrosine metabolism; map00360 Phenylalanine metabolism; map00940 Phenylpropanoid biosynthesis; map00950 Isoquinoline alkaloid biosynthesis; map01100 Metabolic pathways; map01110 Biosynthesis of secondary metabolites;	down
11.153_511.4973	0.2371	0	0.0004	CM:Def	C18:pos	N-tetradecanoylsphinganine	C32 H65 N O3	511.497	11.153	null	S8431308	HMDB0011759	9e-04	1.7456	NA	NA	1	level4	Lipids and lipid-like molecules	Sphingolipids	Ceramides	Sphingolipids[SP]	NA	down
3.185_250.055	0.2373	0.0049	0.0112	CM:Def	C18:pos	NA	C8 H15 N2 O3 P S	250.055	3.185	NA	NA	NA	NA	NA	NA	NA	0	level5	NA	NA	NA	NA	NA	down
5.706_120.0425	0.2375	0.0001	0.0011	CM:Def	C18:pos	D-(−)-threose	C4 H8 O4	120.043	5.706	NA	S388736	NA	2e-04	1.767	NA	NA	11	level4	NA	NA	NA	NA	NA	down
8.557_324.314	0.2377	0.0026	0.007	CM:Def	C18:pos	NA	C20 H40 N2 O	324.314	8.557	NA	NA	NA	NA	NA	NA	NA	0	level5	NA	NA	NA	NA	NA	down
7.495_294.1831	0.2378	0	0.0002	CM:Def	C18:pos	Embelin	C17 H26 O4	294.183	7.495	NA	S3105	NA	0	0.0257	NA	NA	8	level4	NA	NA	NA	NA	NA	down
9.182_492.322	0.238	0.0007	0.003	CM:Def	C18:pos	2-hydroxy-3-(phosphonooxy)propyl (13z)-13-docosenoate	C25 H49 O7 P	492.322	9.182	null	S74851452	HMDB0114750	4e-04	0.8488	NA	NA	2	level4	Lipids and lipid-like molecules	Glycerophospholipids	Glycerophosphates	Glycerophospholipids[GP]	NA	down
1.646_233.1265	0.2381	0.0006	0.0028	CM:Def	C18:pos	Hopantenic acid	C10 H19 N O5	233.126	1.646	NA	S26309	NA	2e-04	0.905	NA	NA	2	level4	NA	NA	NA	NA	NA	down
6.93_302.1164	0.2381	0	0.0001	CM:Def	C18:pos	4380	C17 H18 O5	302.116	6.93	NA	S58941	NA	9e-04	3.1006	NA	NA	32	level4	NA	NA	NA	NA	NA	down
11.063_646.5048	0.2382	0.0008	0.0032	CM:Def	C18:pos	(2s,3r,4e)-2-(dodecanoylamino)-3-hydroxy-4-octadecen-1-yl 2-(trimethylammonio)ethyl phosphate	C35 H71 N2 O6 P	646.505	11.063	null	S24846872	HMDB0012096	-1e-04	-0.209	NA	NA	1	level4	Lipids and lipid-like molecules	Sphingolipids	Phosphosphingolipids	Sphingolipids[SP]	NA	down
5.68_261.2112	0.2385	0.0008	0.0031	CM:Def	C18:pos	NA	NA	261.211	5.68	NA	NA	NA	NA	NA	NA	NA	0	level5	NA	NA	NA	NA	NA	down
8.845_120.0577	0.2387	0.0007	0.003	CM:Def	C18:pos	Acetophenone	C8 H8 O	120.058	8.845	C07113	S7132	HMDB0033910	2e-04	1.7176	NA	NA	10	level4	Organic oxygen compounds	Organooxygen compounds	Carbonyl compounds	Carbonyl compounds	NA	down
7.626_369.2516	0.239	0.0189	0.0321	CM:Def	C18:pos	NA	C21 H31 N5 O	369.252	7.626	NA	NA	NA	NA	NA	NA	NA	0	level5	NA	NA	NA	NA	NA	down
7.731_361.3192	0.2392	0	0.0005	CM:Def	C18:pos	NA	C20 H43 N O4	361.319	7.731	NA	NA	NA	NA	NA	NA	NA	0	level5	NA	NA	NA	NA	NA	down
9.89_481.3756	0.2393	0.0007	0.0029	CM:Def	C18:pos	NA	NA	481.376	9.89	NA	NA	NA	NA	NA	NA	NA	0	level5	NA	NA	NA	NA	NA	down
10.255_400.3342	0.2397	0.0005	0.0023	CM:Def	C18:pos	Mfcd00010474	C27 H44 O2	400.334	10.255	NA	S82599	NA	0	0.0901	NA	NA	39	level4	NA	NA	NA	NA	NA	down
7.182_461.2052	0.24	0.0081	0.0166	CM:Def	C18:pos	NA	C18 H42 N O4 P3 S	461.205	7.182	NA	NA	NA	NA	NA	NA	NA	0	level5	NA	NA	NA	NA	NA	down
5.798_172.1255	0.2401	0	0.0002	CM:Def	C18:pos	1,1,6-trimethyl-1,2-dihydronaphthalene	C13 H16	172.125	5.798	null	S108567	HMDB0040284	3e-04	1.9347	NA	NA	1	level4	Benzenoids	Naphthalenes	null	Benzene and derivatives	NA	down
0.716_105.0791	0.2405	0.0003	0.0017	CM:Def	C18:pos	Diethanolamine	C4 H11 N O2	105.079	0.716	C06772	S13835604	HMDB0004437	1e-04	1.1384	NA	NA	2	level4	Organic nitrogen compounds	Organonitrogen compounds	Amines	Amines	map00564 Glycerophospholipid metabolism;	down
0.708_787.1033	0.2406	0.0142	0.0255	CM:Def	C18:pos	NA	NA	787.103	0.708	NA	NA	NA	NA	NA	NA	NA	0	level5	NA	NA	NA	NA	NA	down
8.144_303.2046	0.2406	0.0002	0.0012	CM:Def	C18:pos	3-hydroxyoctanoylcarnitine	C15 H29 N O5	303.205	8.144	null	S34448954	HMDB0061634	0	-0.0509	NA	NA	1	level4	Lipids and lipid-like molecules	Fatty Acyls	Fatty acid esters	Fatty acyls[FA]	NA	down
7.823_303.1833	0.2408	0	0.0006	CM:Def	C18:pos	NA	C18 H25 N O3	303.183	7.823	NA	NA	NA	NA	NA	NA	NA	0	level5	NA	NA	NA	NA	NA	down
7.793_493.3984	0.2417	0.0002	0.0015	CM:Def	C18:pos	NA	C27 H51 N5 O3	493.398	7.793	NA	NA	NA	NA	NA	NA	NA	0	level5	NA	NA	NA	NA	NA	down
9.245_422.0907	0.242	0.0199	0.0336	CM:Def	C18:pos	NA	NA	422.091	9.245	NA	NA	NA	NA	NA	NA	NA	0	level5	NA	NA	NA	NA	NA	down
4.296_230.1056	0.2429	0.0001	0.0008	CM:Def	C18:pos	1-methyl-1,2,3,4-tetrahydro-beta-carboline-3-carboxylic acid	C13 H14 N2 O2	230.106	4.296	null	S66213	HMDB0037942	1e-04	0.5478	NA	NA	3	level4	Alkaloids and derivatives	Harmala alkaloids	null	Alkaloids and derivatives	NA	down
7.138_346.1758	0.2433	0.0148	0.0264	CM:Def	C18:pos	NA	C15 H27 Cl N4 O3	346.176	7.138	NA	NA	NA	NA	NA	NA	NA	0	level5	NA	NA	NA	NA	NA	down
0.581_134.9493	0.2434	0.0002	0.0013	CM:Def	C18:pos	NA	NA	134.949	0.581	NA	NA	NA	NA	NA	NA	NA	0	level5	NA	NA	NA	NA	NA	down
9.207_244.6084	0.2436	0	0.0002	CM:Def	C18:pos	[similar to: arachidonoyl amide; δmass: -58.6478 da]	NA	244.608	9.207	NA	NA	NA	NA	NA	NA	NA	0	level5	NA	NA	NA	NA	NA	down
6.451_178.1361	0.2438	0.0013	0.0043	CM:Def	C18:pos	Propofol	C12 H18 O	178.136	6.451	C07523	S4774	HMDB0014956	3e-04	1.6233	NA	NA	11	level4	Benzenoids	Benzene and substituted derivatives	Cumenes	Benzene and derivatives	NULL	down
9.405_437.3358	0.2439	0.0008	0.0031	CM:Def	C18:pos	NA	C22 H47 N O7	437.336	9.405	NA	NA	NA	NA	NA	NA	NA	0	level5	NA	NA	NA	NA	NA	down
8.678_302.1438	0.2441	0.0002	0.0015	CM:Def	C18:pos	Safinamide	C17 H19 F N2 O2	302.144	8.678	NA	S116349	NA	8e-04	2.6161	NA	NA	1	level4	NA	NA	NA	NA	NA	down
7.396_454.2106	0.2443	0.0002	0.0014	CM:Def	C18:pos	?-fna	C25 H30 N2 O6	454.211	7.396	NA	S4470557	NA	3e-04	0.5599	NA	NA	1	level4	NA	NA	NA	NA	NA	down
7.045_254.1155	0.2445	0.0003	0.0018	CM:Def	C18:pos	Hostmaniane	C13 H18 O5	254.115	7.045	null	S9359446	HMDB0032796	1e-04	0.3244	NA	NA	2	level4	Benzenoids	Benzene and substituted derivatives	Benzoic acids and derivatives	Benzene and derivatives	NA	down
5.707_102.0319	0.2446	0.0003	0.0015	CM:Def	C18:pos	Acetoacetate	C4 H6 O3	102.032	5.707	C00164	BGI142	HMDB0000060	2e-04	1.8129	40.4	NA	8	level3	Organic acids	Carboxylic acids [Fig]	3-Oxocarboxylic acids	Organic acids	map00072 Synthesis and degradation of ketone bodies; map00280 Valine, leucine and isoleucine degradation; map00310 Lysine degradation; map00350 Tyrosine metabolism; map00640 Propanoate metabolism; map00650 Butanoate metabolism; map01100 Metabolic pathways;	down
8.062_246.1833	0.2447	0.0044	0.0103	CM:Def	C18:pos	Glyceryl 2-caprate	C13 H26 O4	246.183	8.062	null	S121559	HMDB0072874	2e-04	0.713	NA	NA	2	level4	Lipids and lipid-like molecules	Glycerolipids	Monoradylglycerols	Glycerolipids[GL]	NA	down
2.667_295.1634	0.2451	0.0015	0.0049	CM:Def	C18:pos	NA	C13 H21 N5 O3	295.163	2.667	NA	NA	NA	NA	NA	NA	NA	0	level5	NA	NA	NA	NA	NA	down
6.781_166.1361	0.2452	0.0075	0.0156	CM:Def	C18:pos	Dihydrojasmone	C11 H18 O	166.136	6.781	null	S56166	HMDB0031565	3e-04	1.7725	NA	NA	10	level4	Organooxygen compounds	Carbonyl compounds	Ketones	Ketones	NA	down
9.768_553.419	0.2456	0.0004	0.0019	CM:Def	C18:pos	NA	C32 H59 N O4 S	553.419	9.768	NA	NA	NA	NA	NA	NA	NA	0	level5	NA	NA	NA	NA	NA	down
4.158_256.1424	0.2463	0.0014	0.0046	CM:Def	C18:pos	Pulcherriminic acid	C12 H20 N2 O4	256.142	4.158	NA	S10519216	NA	1e-04	0.4678	NA	NA	1	level4	NA	NA	NA	NA	NA	down
0.581_148.9649	0.2465	0.0248	0.0401	CM:Def	C18:pos	NA	NA	148.965	0.581	NA	NA	NA	NA	NA	NA	NA	0	level5	NA	NA	NA	NA	NA	down
2.838_221.1267	0.2465	0.0019	0.0057	CM:Def	C18:pos	(2s)-2-methyl-4-(1h-purin-6-ylamino)-1-butanol	C10 H15 N5 O	221.127	2.838	C02029	S388705	HMDB0012215	-9e-04	-4.1075	NA	NA	1	level4	Organoheterocyclic compounds	Imidazopyrimidines	Purines and purine derivatives	Purines and derivatives	map00908 Zeatin biosynthesis; map01110 Biosynthesis of secondary metabolites; map04075 Plant hormone signal transduction;	down
7.03_261.2303	0.2469	0	0.0001	CM:Def	C18:pos	NA	C14 H31 N O3	261.23	7.03	NA	NA	NA	NA	NA	NA	NA	0	level5	NA	NA	NA	NA	NA	down
4.607_249.1578	0.247	0.0006	0.0027	CM:Def	C18:pos	NA	NA	249.158	4.607	NA	NA	NA	NA	NA	NA	NA	0	level5	NA	NA	NA	NA	NA	down
1.649_251.1369	0.2477	0.0147	0.0263	CM:Def	C18:pos	NA	C10 H21 N O6	251.137	1.649	NA	NA	NA	NA	NA	NA	NA	0	level5	NA	NA	NA	NA	NA	down
6.015_238.0744	0.2477	0.0008	0.0031	CM:Def	C18:pos	Halfordinol	C14 H10 N2 O2	238.074	6.015	NA	S391170	NA	2e-04	0.8871	NA	NA	1	level4	NA	NA	NA	NA	NA	down
8.586_260.1543	0.2482	0.0002	0.0012	CM:Def	C18:pos	NA	C14 H25 Cl O2	260.154	8.586	NA	NA	NA	NA	NA	NA	NA	0	level5	NA	NA	NA	NA	NA	down
9.211_252.5947	0.2482	0.0001	0.0011	CM:Def	C18:pos	NA	NA	252.595	9.211	NA	NA	NA	NA	NA	NA	NA	0	level5	NA	NA	NA	NA	NA	down
9.913_384.3028	0.2482	0.0002	0.0013	CM:Def	C18:pos	NA	C26 H40 O2	384.303	9.913	NA	NA	NA	NA	NA	NA	NA	0	level5	NA	NA	NA	NA	NA	down
2.53_323.1946	0.2483	0.0002	0.0012	CM:Def	C18:pos	NA	C14 H29 N O7	323.195	2.53	NA	NA	NA	NA	NA	NA	NA	0	level5	NA	NA	NA	NA	NA	down
6.926_289.2617	0.2483	0	0.0001	CM:Def	C18:pos	NA	C16 H35 N O3	289.262	6.926	NA	NA	NA	NA	NA	NA	NA	0	level5	NA	NA	NA	NA	NA	down
7.581_238.1207	0.2486	0	0.0003	CM:Def	C18:pos	2444643wxk	C13 H18 O4	238.121	7.581	null	S536429	HMDB0034046	1e-04	0.5785	NA	NA	3	level4	Benzenoids	Phenol ethers	Anisoles	Benzene and derivatives	NA	down
7.591_274.1567	0.2496	0.0004	0.0019	CM:Def	C18:pos	(+)-podocarpic acid	C17 H22 O3	274.157	7.591	NA	S83970	NA	-2e-04	-0.5499	NA	NA	8	level4	NA	NA	NA	NA	NA	down
8.848_222.1257	0.2499	0.0024	0.0068	CM:Def	C18:pos	2453103	C13 H18 O3	222.126	8.848	null	S21212	HMDB0061943	1e-04	0.48	NA	NA	14	level4	Benzenoids	Benzene and substituted derivatives	Benzoic acids and derivatives	Benzene and derivatives	NA	down
0.737_171.1738	0.25	0.023	0.0376	CM:Def	C18:pos	NA	C9 H21 N3	171.174	0.737	NA	NA	NA	NA	NA	NA	NA	0	level5	NA	NA	NA	NA	NA	down
7.446_252.0999	0.2502	0	0.0004	CM:Def	C18:pos	Methyl 3,4,5-trimethoxycinnamate	C13 H16 O5	252.1	7.446	null	S643000	HMDB0038551	1e-04	0.4099	NA	NA	6	level4	Phenylpropanoids and polyketides	Cinnamic acids and derivatives	Hydroxycinnamic acids and derivatives	Polyketides[PK]	NA	down
4.275_331.1089	0.2506	0.0004	0.002	CM:Def	C18:pos	NA	C16 H18 N3 O3 P	331.109	4.275	NA	NA	NA	NA	NA	NA	NA	0	level5	NA	NA	NA	NA	NA	down
8.067_250.1206	0.251	0.0003	0.0015	CM:Def	C18:pos	Trolox	C14 H18 O4	250.121	8.067	null	S37117	HMDB0038804	0	0.1986	NA	NA	11	level4	Organoheterocyclic compounds	Benzopyrans	1-benzopyrans	1-benzopyrans	NA	down
2.371_247.1421	0.2512	0.0001	0.0006	CM:Def	C18:pos	(r)-3-hydroxybutyrylcarnitine	C11 H21 N O5	247.142	2.371	null	S34999533	HMDB0062735	2e-04	0.7286	NA	NA	2	level4	Lipids and lipid-like molecules	Fatty Acyls	Fatty acid esters	Fatty acyls[FA]	NA	down
7.495_364.1561	0.2512	0.0007	0.003	CM:Def	C18:pos	NA	C19 H21 N6 P	364.156	7.495	NA	NA	NA	NA	NA	NA	NA	0	level5	NA	NA	NA	NA	NA	down
2.243_158.1059	0.2514	0.0073	0.0153	CM:Def	C18:pos	NA	C7 H14 N2 O2	158.106	2.243	NA	NA	NA	NA	NA	NA	NA	0	level5	NA	NA	NA	NA	NA	down
0.742_293.147	0.2518	0.0036	0.009	CM:Def	C18:pos	(2s)-3-methyl-2-({[(3s,4s,5r)-2,3,4-trihydroxy-5-(hydroxymethyl)tetrahydro-2-furanyl]methyl}amino)pentanoic acid (non-preferred name)	C12 H23 N O7	293.147	0.742	null	S35014874	HMDB0039780	-4e-04	-1.4725	NA	NA	2	level4	Organic acids and derivatives	Carboxylic acids and derivatives	Amino acids, peptides, and analogues	Amino acids, peptides, and analogues	NA	down
5.774_271.1784	0.2518	0	0.0005	CM:Def	C18:pos	NA	C14 H25 N O4	271.178	5.774	NA	NA	NA	NA	NA	NA	NA	0	level5	NA	NA	NA	NA	NA	down
3.282_265.1525	0.2519	0.0001	0.0009	CM:Def	C18:pos	NA	C11 H23 N O6	265.152	3.282	NA	NA	NA	NA	NA	NA	NA	0	level5	NA	NA	NA	NA	NA	down
7.319_270.1831	0.2519	0.0017	0.0054	CM:Def	C18:pos	3543	C15 H26 O4	270.183	7.319	null	S54974	HMDB0040459	0	0.1254	NA	NA	2	level4	Phenylpropanoids and polyketides	Macrolides and analogues	null	Polyketides[PK]	NA	down
9.798_696.5837	0.252	0.0004	0.0022	CM:Def	C18:pos	NA	C41 H82 N2 O2 P2	696.584	9.798	NA	NA	NA	NA	NA	NA	NA	0	level5	NA	NA	NA	NA	NA	down
7.248_292.2038	0.2521	0.0004	0.0022	CM:Def	C18:pos	(9s,13s)-12-oxophytodienoic acid	C18 H28 O3	292.204	7.248	NA	S4444088	NA	-1e-04	-0.1853	NA	NA	16	level4	NA	NA	NA	NA	NA	down
7.203_344.16	0.2532	0.0009	0.0035	CM:Def	C18:pos	NA	C24 H24 S	344.16	7.203	NA	NA	NA	NA	NA	NA	NA	0	level5	NA	NA	NA	NA	NA	down
8.585_300.1467	0.2532	0.0058	0.0128	CM:Def	C18:pos	Bifenazate	C17 H20 N2 O3	300.147	8.585	NA	S154052	NA	-7e-04	-2.2617	NA	NA	1	level4	NA	NA	NA	NA	NA	down
8.436_156.1153	0.2542	0.0161	0.0283	CM:Def	C18:pos	4-hydroxynonenal	C9 H16 O2	156.115	8.436	C21642	S4446465	HMDB0004362	2e-04	1.5183	NA	NA	40	level4	Lipids and lipid-like molecules	Fatty Acyls	Fatty alcohols	Fatty acyls[FA]	NA	down
8.125_198.0916	0.2543	0.0032	0.0082	CM:Def	C18:pos	NA	C9 H15 N2 O P	198.092	8.125	NA	NA	NA	NA	NA	NA	NA	0	level5	NA	NA	NA	NA	NA	down
3.497_275.2098	0.2545	0	0.0004	CM:Def	C18:pos	NA	C14 H29 N O4	275.21	3.497	NA	NA	NA	NA	NA	NA	NA	0	level5	NA	NA	NA	NA	NA	down
9.676_402.2746	0.2548	0.0003	0.0017	CM:Def	C18:pos	NA	C21 H34 N6 O2	402.275	9.676	NA	NA	NA	NA	NA	NA	NA	0	level5	NA	NA	NA	NA	NA	down
5.61_398.0663	0.255	0.0004	0.002	CM:Def	C18:pos	2-(methoxymethyl)-5-(3,5,7-trihydroxy-3,4-dihydro-2h-chromen-2-yl)phenyl hydrogen sulfate	C17 H18 O9 S	398.066	5.61	null	S74852048	HMDB0127853	-8e-04	-2.0339	NA	NA	1	level4	Phenylpropanoids and polyketides	Flavonoids	Flavans	Flavonoids	NA	down
8.676_224.1777	0.255	0.001	0.0036	CM:Def	C18:pos	Linalyl butyrate	C14 H24 O2	224.178	8.676	null	S56116	HMDB0030427	1e-04	0.2964	NA	NA	31	level4	Lipids and lipid-like molecules	Prenol lipids	Monoterpenoids	Terpenoids	NA	down
9.722_366.1868	0.2553	0.0017	0.0054	CM:Def	C18:pos	NA	C22 H27 N2 O P	366.187	9.722	NA	NA	NA	NA	NA	NA	NA	0	level5	NA	NA	NA	NA	NA	down
5.824_303.241	0.2554	0	0.0005	CM:Def	C18:pos	NA	C16 H33 N O4	303.241	5.824	NA	NA	NA	NA	NA	NA	NA	0	level5	NA	NA	NA	NA	NA	down
0.758_219.1473	0.2561	0.003	0.0078	CM:Def	C18:pos	Miglustat	C10 H21 N O4	219.147	0.758	null	S46764	HMDB0014563	2e-04	0.9467	5.6	NA	1	level4	NA	NA	NA	NA	NA	down
9.398_349.2829	0.2561	0	0.0002	CM:Def	C18:pos	[similar to: (+/-)12(13)-dihome; δmass: 35.0371 da]	NA	349.283	9.398	NA	NA	NA	NA	NA	NA	NA	0	level5	NA	NA	NA	NA	NA	down
8.341_236.1388	0.2564	0.0002	0.0014	CM:Def	C18:pos	NA	C10 H16 N6 O	236.139	8.341	NA	NA	NA	NA	NA	NA	NA	0	level5	NA	NA	NA	NA	NA	down
10.049_443.3613	0.2565	0.0118	0.022	CM:Def	C18:pos	3-[(12-hydroxyoctadecanoyl)oxy]-4-(trimethylammonio)butanoate	C25 H49 N O5	443.361	10.049	null	S35032583	HMDB0013154	2e-04	0.4247	NA	NA	1	level4	Organic acids and derivatives	Hydroxy acids and derivatives	Beta hydroxy acids and derivatives	Organic acids	NA	down
9.676_386.3032	0.2565	0.0005	0.0023	CM:Def	C18:pos	NA	C23 H38 N4 O	386.303	9.676	NA	NA	NA	NA	NA	NA	NA	0	level5	NA	NA	NA	NA	NA	down
8.128_162.1411	0.2568	0	0.0004	CM:Def	C18:pos	Hexylbenzene	C12 H18	162.141	8.128	null	S13487	HMDB0061815	2e-04	1.2552	NA	NA	3	level4	Benzenoids	Benzene and substituted derivatives	null	Benzene and derivatives	NA	down
9.76_473.3061	0.2568	0.0025	0.0069	CM:Def	C18:pos	NA	C27 H43 N3 O2 S	473.306	9.76	NA	NA	NA	NA	NA	NA	NA	0	level5	NA	NA	NA	NA	NA	down
7.734_294.1831	0.2569	0	0	CM:Def	C18:pos	Embelin	C17 H26 O4	294.183	7.734	NA	S3105	NA	0	0.0244	NA	NA	8	level4	NA	NA	NA	NA	NA	down
6.779_120.0941	0.2573	0.0032	0.0082	CM:Def	C18:pos	Cumene	C9 H12	120.094	6.779	C14396	S7128	HMDB0034029	2e-04	1.6219	NA	NA	8	level4	Benzenoids	Benzene and substituted derivatives	Cumenes	Benzene and derivatives	NULL	down
6.49_245.2356	0.2576	0	0.0005	CM:Def	C18:pos	NA	C14 H31 N O2	245.236	6.49	NA	NA	NA	NA	NA	NA	NA	0	level5	NA	NA	NA	NA	NA	down
7.205_216.0789	0.2576	0.0013	0.0045	CM:Def	C18:pos	Nop	C13 H12 O3	216.079	7.205	NA	S83273	NA	3e-04	1.2221	NA	NA	16	level4	NA	NA	NA	NA	NA	down
5.341_203.0698	0.2577	0	0	CM:Def	C18:pos	NA	C10 H9 N3 O2	203.07	5.341	NA	NA	NA	NA	NA	NA	NA	0	level5	NA	NA	NA	NA	NA	down
8.057_458.2308	0.2583	0.0002	0.0013	CM:Def	C18:pos	Hellebrigenin 3-acetate	C26 H34 O7	458.231	8.057	NA	S235060	NA	3e-04	0.6665	NA	NA	5	level4	NA	NA	NA	NA	NA	down
5.706_214.0996	0.2584	0.0022	0.0064	CM:Def	C18:pos	Hydrobenzoin	C14 H14 O2	214.1	5.706	null	S86143	HMDB0135186	3e-04	1.2211	NA	NA	11	level4	Phenylpropanoids and polyketides	Stilbenes	null	Polyketides[PK]	NA	down
7.48_198.1259	0.2584	0.001	0.0036	CM:Def	C18:pos	NA	C11 H18 O3	198.126	7.48	NA	NA	NA	NA	NA	NA	NA	0	level5	NA	NA	NA	NA	NA	down
4.632_323.1368	0.2588	0.001	0.0036	CM:Def	C18:pos	Acremoauxin a	C16 H21 N O6	323.137	4.632	NA	S390231	NA	0	-0.1443	NA	NA	1	level4	NA	NA	NA	NA	NA	down
8.108_461.2415	0.2588	0.0037	0.0092	CM:Def	C18:pos	NA	C16 H40 N5 O6 P S	461.241	8.108	NA	NA	NA	NA	NA	NA	NA	0	level5	NA	NA	NA	NA	NA	down
9.81_322.2508	0.2593	0.0095	0.0186	CM:Def	C18:pos	15s-hydroxyeicosatrienoic acid	C20 H34 O3	322.251	9.81	null	S4446269	HMDB0005045	0	0.0487	NA	NA	13	level4	Lipids and lipid-like molecules	Fatty Acyls	Eicosanoids	Fatty acyls[FA]	NA	down
2.788_307.1997	0.2604	0.0025	0.0069	CM:Def	C18:pos	NA	C14 H29 N O6	307.2	2.788	NA	NA	NA	NA	NA	NA	NA	0	level5	NA	NA	NA	NA	NA	down
8.407_334.191	0.2605	0.0001	0.0006	CM:Def	C18:pos	NA	C17 H27 N4 O P	334.191	8.407	NA	NA	NA	NA	NA	NA	NA	0	level5	NA	NA	NA	NA	NA	down
0.731_234.1576	0.2611	0.0114	0.0215	CM:Def	C18:pos	NA	C12 H27 P S	234.158	0.731	NA	NA	NA	NA	NA	NA	NA	0	level5	NA	NA	NA	NA	NA	down
7.209_201.1368	0.2613	0.0092	0.0181	CM:Def	C18:pos	Capryloylglycine	C10 H19 N O3	201.137	7.209	null	S76040	HMDB0000832	3e-04	1.7205	NA	NA	4	level4	Organic acids and derivatives	Carboxylic acids and derivatives	Amino acids, peptides, and analogues	Amino acids, peptides, and analogues	NA	down
9.891_459.3928	0.2613	0	0.0004	CM:Def	C18:pos	NA	C26 H53 N O5	459.393	9.891	NA	NA	NA	NA	NA	NA	NA	0	level5	NA	NA	NA	NA	NA	down
7.982_284.1259	0.2621	0.0031	0.0081	CM:Def	C18:pos	NA	C14 H20 O6	284.126	7.982	NA	NA	NA	NA	NA	NA	NA	0	level5	NA	NA	NA	NA	NA	down
7.525_374.18	0.2623	0.0199	0.0335	CM:Def	C18:pos	NA	C17 H33 N2 O P3	374.18	7.525	NA	NA	NA	NA	NA	NA	NA	0	level5	NA	NA	NA	NA	NA	down
2.87_233.0901	0.2626	0.0254	0.0409	CM:Def	C18:pos	8-(methylsulfinyl)octyl isothiocyanate	C10 H19 N O S2	233.09	2.87	null	S7970426	HMDB0035923	-7e-04	-3.2021	NA	NA	1	level4	NA	NA	NA	NA	NA	down
8.836_456.2877	0.2626	0.0001	0.0006	CM:Def	C18:pos	NA	C19 H45 N4 O4 P S	456.288	8.836	NA	NA	NA	NA	NA	NA	NA	0	level5	NA	NA	NA	NA	NA	down
9.408_481.3618	0.2626	0.0001	0.0006	CM:Def	C18:pos	NA	C24 H51 N O8	481.362	9.408	NA	NA	NA	NA	NA	NA	NA	0	level5	NA	NA	NA	NA	NA	down
6.234_325.1889	0.2627	0	0.0002	CM:Def	C18:pos	NA	C17 H27 N O5	325.189	6.234	NA	NA	NA	NA	NA	NA	NA	0	level5	NA	NA	NA	NA	NA	down
6.88_289.2428	0.2627	0.0006	0.0026	CM:Def	C18:pos	NA	C16 H35 N O S	289.243	6.88	NA	NA	NA	NA	NA	NA	NA	0	level5	NA	NA	NA	NA	NA	down
5.61_128.0476	0.2631	0	0.0005	CM:Def	C18:pos	Furaneol	C6 H8 O3	128.048	5.61	C20717	S18218	HMDB0040594	3e-04	2.0413	NA	NA	15	level4	Organoheterocyclic compounds	Dihydrofurans	Furanones	Furanones	NULL	down
9.563_378.2772	0.2636	0.001	0.0039	CM:Def	C18:pos	2-arachidonoylglycerol	C23 H38 O4	378.277	9.563	C13856	S4445451	HMDB0004666	2e-04	0.6198	NA	NA	11	level4	Lipids and lipid-like molecules	Endocannabinoids	null	Glycerolipids[GL]	NA	down
8.128_298.1543	0.2639	0	0.0004	CM:Def	C18:pos	Olomoucine	C15 H18 N6 O	298.154	8.128	null	S4431	HMDB0035233	1e-04	0.3718	NA	NA	1	level4	Organoheterocyclic compounds	Imidazopyrimidines	Purines and purine derivatives	Purines and derivatives	NA	down
1.479_219.1473	0.2643	0.0038	0.0093	CM:Def	C18:pos	Miglustat	C10 H21 N O4	219.147	1.479	null	S46764	HMDB0014563	2e-04	0.9494	5.7	NA	1	level4	NA	NA	NA	NA	NA	down
7.379_254.1155	0.2646	0.0004	0.0022	CM:Def	C18:pos	Hostmaniane	C13 H18 O5	254.115	7.379	null	S9359446	HMDB0032796	1e-04	0.4377	NA	NA	2	level4	Benzenoids	Benzene and substituted derivatives	Benzoic acids and derivatives	Benzene and derivatives	NA	down
7.871_379.2358	0.2646	0.0109	0.0207	CM:Def	C18:pos	NA	C15 H34 N5 O4 P	379.236	7.871	NA	NA	NA	NA	NA	NA	NA	0	level5	NA	NA	NA	NA	NA	down
7.136_324.1936	0.2651	0.0003	0.0016	CM:Def	C18:pos	14,18-dihydroxy-12-oxo-9,13,15-octadecatrienoic acid	C18 H28 O5	324.194	7.136	null	S20143730	HMDB0038580	0	-0.1444	NA	NA	3	level4	Lipids and lipid-like molecules	Lineolic acids and derivatives	null	Fatty acyls[FA]	NA	down
9.251_481.3172	0.2653	0.0306	0.0478	CM:Def	C18:pos	1-stearoyl-sn-glycero-3-phosphoethanolamine	C23 H48 N O7 P	481.317	9.251	C21484	S7826018	HMDB0011130	3e-04	0.662	NA	NA	3	level4	Lipids and lipid-like molecules	Glycerophospholipids	Glycerophosphoethanolamines	Amines and derivatives	NA	down
8.543_266.1494	0.2655	0.0006	0.0025	CM:Def	C18:pos	NA	C11 H26 N2 O S2	266.149	8.543	NA	NA	NA	NA	NA	NA	41.8	0	level5	NA	NA	NA	NA	NA	down
8.126_178.0996	0.2658	0.001	0.0036	CM:Def	C18:pos	2140	C11 H14 O2	178.1	8.126	null	S7367	HMDB0033376	2e-04	1.4006	NA	NA	34	level4	Benzenoids	Benzene and substituted derivatives	Benzyloxycarbonyls	Benzene and derivatives	NA	down
7.498_316.1651	0.2659	0.0014	0.0046	CM:Def	C18:pos	NA	C16 H31 P3	316.165	7.498	NA	NA	NA	NA	NA	NA	NA	0	level5	NA	NA	NA	NA	NA	down
9.252_471.3564	0.2663	0.0003	0.0019	CM:Def	C18:pos	NA	C26 H49 N O6	471.356	9.252	NA	NA	NA	NA	NA	NA	NA	0	level5	NA	NA	NA	NA	NA	down
7.184_182.131	0.2669	0	0.0002	CM:Def	C18:pos	Yq3683000	C11 H18 O2	182.131	7.184	NA	S28797	NA	3e-04	1.9025	NA	NA	30	level4	NA	NA	NA	NA	NA	down
3.555_207.0357	0.267	0.0001	0.0008	CM:Def	C18:pos	NA	C10 H9 N O2 S	207.036	3.555	NA	NA	NA	NA	NA	NA	NA	0	level5	NA	NA	NA	NA	NA	down
8.139_286.178	0.267	0.0001	0.0011	CM:Def	C18:pos	4200	C16 H22 N4 O	286.178	8.139	null	S5258	HMDB0240222	-0.0014	-4.8621	NA	NA	2	level4	Benzenoids	Phenol ethers	Anisoles	Benzene and derivatives	NA	down
8.033_369.2515	0.2671	0.0058	0.0128	CM:Def	C18:pos	NA	C21 H31 N5 O	369.252	8.033	NA	NA	NA	NA	NA	NA	NA	0	level5	NA	NA	NA	NA	NA	down
4.111_387.2047	0.2674	0.0001	0.0007	CM:Def	C18:pos	Trimebutine	C22 H29 N O5	387.205	4.111	NA	S5372	NA	1e-04	0.23	NA	NA	1	level4	NA	NA	NA	NA	NA	down
4.943_293.1838	0.2678	0.0001	0.001	CM:Def	C18:pos	NA	C14 H31 N O S2	293.184	4.943	NA	NA	NA	NA	NA	NA	NA	0	level5	NA	NA	NA	NA	NA	down
7.395_404.2031	0.268	0	0.0004	CM:Def	C18:pos	15beta-hydroxy-7alpha-mercapto-pregn-4-ene-3,20-dione 7-acetate	C23 H32 O4 S	404.203	7.395	NA	S221132	NA	0.001	2.3527	NA	NA	1	level4	NA	NA	NA	NA	NA	down
7.135_341.2201	0.2682	0.0001	0.0007	CM:Def	C18:pos	NA	C18 H31 N O5	341.22	7.135	NA	NA	NA	NA	NA	NA	NA	0	level5	NA	NA	NA	NA	NA	down
8.046_371.267	0.2685	0.0016	0.0051	CM:Def	C18:pos	NA	C20 H37 N O5	371.267	8.046	NA	NA	NA	NA	NA	NA	NA	0	level5	NA	NA	NA	NA	NA	down
8.505_328.2249	0.2685	0.0079	0.0161	CM:Def	C18:pos	(10e,15z)-9,12,13-trihydroxy-10,15-octadecadienoic acid	C18 H32 O5	328.225	8.505	null	S22912859	HMDB0035919	0	-0.129	NA	NA	7	level4	Lipids and lipid-like molecules	Fatty Acyls	Lineolic acids and derivatives	Fatty acyls[FA]	NA	down
7.329_259.2512	0.2687	0.0001	0.0006	CM:Def	C18:pos	NA	C15 H33 N O2	259.251	7.329	NA	NA	NA	NA	NA	NA	NA	0	level5	NA	NA	NA	NA	NA	down
8.128_160.0891	0.2687	0.0016	0.0052	CM:Def	C18:pos	2-phenyl-4-pentenal	C11 H12 O	160.089	8.128	null	S489034	HMDB0035207	3e-04	1.6441	NA	NA	3	level4	Benzenoids	Benzene and substituted derivatives	Phenylacetaldehydes	Benzene and derivatives	NA	down
2.997_233.0901	0.2689	0.0003	0.0017	CM:Def	C18:pos	8-(methylsulfinyl)octyl isothiocyanate	C10 H19 N O S2	233.09	2.997	null	S7970426	HMDB0035923	-7e-04	-3.014	NA	NA	1	level4	NA	NA	NA	NA	NA	down
9.06_584.4398	0.2691	0.0001	0.001	CM:Def	C18:pos	NA	C33 H56 N6 O3	584.44	9.06	NA	NA	NA	NA	NA	NA	NA	0	level5	NA	NA	NA	NA	NA	down
5.61_382.094	0.2694	0.0007	0.0029	CM:Def	C18:pos	NA	C17 H25 N2 P3 S	382.094	5.61	NA	NA	NA	NA	NA	NA	NA	0	level5	NA	NA	NA	NA	NA	down
8.673_348.1378	0.2694	0	0.0001	CM:Def	C18:pos	NA	C14 H25 Cl N4 O2 S	348.138	8.673	NA	NA	NA	NA	NA	NA	NA	0	level5	NA	NA	NA	NA	NA	down
5.866_243.22	0.2698	0.0046	0.0108	CM:Def	C18:pos	2-aminotetradecanoic acid	C14 H29 N O2	243.22	5.866	NA	S221224	NA	1e-04	0.4942	NA	NA	1	level4	NA	NA	NA	NA	NA	down
5.761_375.2984	0.2704	0.0012	0.0041	CM:Def	C18:pos	NA	C21 H37 N5 O	375.298	5.761	NA	NA	NA	NA	NA	NA	NA	0	level5	NA	NA	NA	NA	NA	down
7.769_449.3718	0.2706	0	0.0003	CM:Def	C18:pos	NA	C25 H47 N5 O2	449.372	7.769	NA	NA	NA	NA	NA	NA	NA	0	level5	NA	NA	NA	NA	NA	down
5.473_142.0786	0.2707	0.0017	0.0054	CM:Def	C18:pos	2-methylnaphthalene	C11 H10	142.079	5.473	NA	S6788	NA	3e-04	2.121	NA	NA	2	level4	NA	NA	NA	NA	NA	down
8.063_330.1355	0.2708	0.0049	0.0112	CM:Def	C18:pos	Gambirtannine	C21 H18 N2 O2	330.135	8.063	NA	S26233592	NA	-0.0013	-3.9094	NA	NA	1	level4	NA	NA	NA	NA	NA	down
7.07_310.178	0.2709	0	0.0005	CM:Def	C18:pos	Botrydial	C17 H26 O5	310.178	7.07	NA	S161498	NA	0	-0.0588	NA	NA	4	level4	NA	NA	NA	NA	NA	down
7.494_215.1887	0.2714	0.0186	0.0317	CM:Def	C18:pos	907502	C12 H25 N O2	215.189	7.494	NA	S62862	NA	2e-04	1.0413	NA	NA	1	level4	NA	NA	NA	NA	NA	down
8.022_282.1831	0.2714	0	0.0005	CM:Def	C18:pos	12-trans-hydroxy juvenile hormone iii	C16 H26 O4	282.183	8.022	NA	S9186651	NA	0	0.0473	NA	NA	4	level4	NA	NA	NA	NA	NA	down
7.263_186.1048	0.2717	0.0064	0.0137	CM:Def	C18:pos	(2e)-2-tridecene-4,6,8-triyn-1-ol	C13 H14 O	186.105	7.263	null	S30776864	HMDB0030931	3e-04	1.6623	NA	NA	2	level4	Lipids and lipid-like molecules	Fatty Acyls	Fatty alcohols	Fatty acyls[FA]	NA	down
9.326_543.3568	0.2724	0.0009	0.0034	CM:Def	C18:pos	NA	C26 H50 N5 O5 P	543.357	9.326	NA	NA	NA	NA	NA	NA	NA	0	level5	NA	NA	NA	NA	NA	down
8.128_220.1101	0.273	0.0007	0.003	CM:Def	C18:pos	Precocene ii	C13 H16 O3	220.11	8.128	NA	S12046	NA	2e-04	0.755	NA	NA	14	level4	NA	NA	NA	NA	NA	down
5.61_146.0582	0.2732	0	0.0001	CM:Def	C18:pos	Adipic acid	C6 H10 O4	146.058	5.61	C06104	S191	HMDB0000448	3e-04	1.7836	NA	NA	20	level4	Lipids and lipid-like molecules	Fatty Acyls	Fatty acids and conjugates	Fatty acyls[FA]	map01100 Metabolic pathways;	down
7.551_262.1206	0.274	0.0071	0.0149	CM:Def	C18:pos	Helenalin	C15 H18 O4	262.121	7.551	NA	S21713	NA	1e-04	0.3951	NA	NA	20	level4	NA	NA	NA	NA	NA	down
8.127_293.199	0.274	0.0016	0.0051	CM:Def	C18:pos	Nonivamide	C17 H27 N O3	293.199	8.127	D08282	MReference-2335	NA	-1e-04	-0.3888	NA	45	6	level3	NA	NA	NA	NA	NA	down
8.128_174.1047	0.274	0.001	0.0038	CM:Def	C18:pos	(2z)-4-methyl-2-phenyl-2-pentenal	C12 H14 O	174.105	8.128	null	S4516189	HMDB0037281	2e-04	1.3917	NA	NA	6	level4	Benzenoids	Benzene and substituted derivatives	Phenylacetaldehydes	Benzene and derivatives	NA	down
5.945_287.246	0.2742	0.0095	0.0187	CM:Def	C18:pos	N,n-bis(2-hydroxyethyl)dodecanamide	C16 H33 N O3	287.246	5.945	null	S8123	HMDB0032358	0	-0.0278	NA	NA	1	level4	Lipids and lipid-like molecules	Fatty Acyls	Fatty amides	Fatty acyls[FA]	NA	down
7.024_294.1465	0.2742	0.0054	0.012	CM:Def	C18:pos	9208635	C16 H22 O5	294.147	7.024	NA	NA	NA	NA	NA	NA	NA	3	level5	NA	NA	NA	NA	NA	down
5.937_320.1235	0.2743	0.001	0.0037	CM:Def	C18:pos	4-(2-carboxy-1-azetidinyl)-n-(3-carboxy-3-hydroxypropyl)threonine	C12 H20 N2 O8	320.123	5.937	null	S2342314	HMDB0033555	0.0015	4.7963	NA	NA	4	level4	Organic acids and derivatives	Carboxylic acids and derivatives	Amino acids, peptides, and analogues	Amino acids, peptides, and analogues	NA	down
2.485_263.1734	0.2746	0.0008	0.0032	CM:Def	C18:pos	(3s)-3-[(1,3-dihydroxypentyl)oxy]-4-(trimethylammonio)butanoate	C12 H25 N O5	263.173	2.485	null	S35032580	HMDB0013132	1e-04	0.394	NA	NA	1	level4	Organic acids and derivatives	Hydroxy acids and derivatives	Beta hydroxy acids and derivatives	Organic acids	NA	down
8.059_475.2574	0.2749	0	0.0003	CM:Def	C18:pos	NA	C18 H41 N3 O9 S	475.257	8.059	NA	NA	NA	NA	NA	NA	NA	0	level5	NA	NA	NA	NA	NA	down
7.714_626.3129	0.2751	0.0011	0.0039	CM:Def	C18:pos	NA	C28 H48 N6 O6 P2	626.313	7.714	NA	NA	NA	NA	NA	NA	NA	0	level5	NA	NA	NA	NA	NA	down
7.745_405.3454	0.2751	0.0001	0.0006	CM:Def	C18:pos	(2s,3s,5r,10r,12s,14s,15r,16r)-2-amino-12,16-dimethyl-3,5,10,14,15-icosanepentol	C22 H47 N O5	405.345	7.745	NA	S19979682	NA	0	-0.0214	NA	NA	1	level4	NA	NA	NA	NA	NA	down
9.092_568.4459	0.2751	0.0055	0.0123	CM:Def	C18:pos	NA	C33 H56 N6 O2	568.446	9.092	NA	NA	NA	NA	NA	NA	NA	0	level5	NA	NA	NA	NA	NA	down
8.677_362.1172	0.2754	0.0016	0.0052	CM:Def	C18:pos	5-oxo-1,7-diphenyl-2-heptanyl hydrogen sulfate	C19 H22 O5 S	362.117	8.677	null	S74853650	HMDB0134656	-0.0016	-4.3902	NA	NA	10	level4	Phenylpropanoids and polyketides	Diarylheptanoids	Linear diarylheptanoids	Polyketides[PK]	NA	down
7.582_312.1937	0.2759	0	0.0005	CM:Def	C18:pos	1-methyl-n-(9-methyl-9-azabicyclo[3.3.1]non-3-yl)-1h-indazole-3-carboxamide	C18 H24 N4 O	312.194	7.582	null	S3390	HMDB0015026	-0.0013	-4.2633	NA	NA	3	level4	Organoheterocyclic compounds	Benzopyrazoles	Indazoles	Indazoles	NA	down
5.804_188.0589	0.276	0	0.0002	CM:Def	C18:pos	(3-hydroxy-2-oxo-2,3-dihydro-1h-indol-3-yl)acetonitrile	C10 H8 N2 O2	188.059	5.804	null	S9833148	HMDB0038633	4e-04	1.9143	NA	NA	1	level4	Organoheterocyclic compounds	Indoles and derivatives	Indolines	Indole and derivatives	NA	down
5.537_152.084	0.2762	0.0289	0.0454	CM:Def	C18:pos	2128	C9 H12 O2	152.084	5.537	null	S56163	HMDB0041326	3e-04	1.6541	NA	NA	14	level4	Benzenoids	Benzene and substituted derivatives	Benzylethers	Benzene and derivatives	NA	down
6.702_168.1154	0.2773	0.0006	0.0028	CM:Def	C18:pos	Trans-geranic acid	C10 H16 O2	168.115	6.702	NA	S4439624	NA	3e-04	1.9158	NA	NA	80	level4	NA	NA	NA	NA	NA	down
2.219_187.1212	0.2774	0.0012	0.0042	CM:Def	C18:pos	Pivagabine	C9 H17 N O3	187.121	2.219	NA	S62118	NA	4e-04	1.9465	NA	NA	4	level4	NA	NA	NA	NA	NA	down
7.446_343.1994	0.2775	0.0004	0.002	CM:Def	C18:pos	NA	C17 H29 N O6	343.199	7.446	NA	NA	NA	NA	NA	NA	NA	0	level5	NA	NA	NA	NA	NA	down
7.621_346.1756	0.2776	0.0046	0.0107	CM:Def	C18:pos	Spenolimycin	C15 H26 N2 O7	346.176	7.621	NA	S111484	NA	0.0016	4.6631	NA	NA	1	level4	NA	NA	NA	NA	NA	down
9.89_415.3663	0.2778	0	0	CM:Def	C18:pos	NA	C24 H49 N O4	415.366	9.89	NA	NA	NA	NA	NA	NA	NA	0	level5	NA	NA	NA	NA	NA	down
2.65_233.1629	0.278	0.0034	0.0087	CM:Def	C18:pos	Panthenyl ethyl ether	C11 H23 N O4	233.163	2.65	NA	S84998	NA	2e-04	0.819	NA	NA	1	level4	NA	NA	NA	NA	NA	down
4.836_268.1311	0.2783	0.0084	0.0169	CM:Def	C18:pos	Ripazepam	C15 H16 N4 O	268.131	4.836	NA	S30896	NA	-0.0013	-4.8742	NA	NA	3	level4	NA	NA	NA	NA	NA	down
7.845_264.1726	0.2783	0.0004	0.0021	CM:Def	C18:pos	Methyl 3,5-ditert-butyl-4-hydroxybenzoate	C16 H24 O3	264.173	7.845	null	S68160	HMDB0061935	0	0.1692	NA	NA	4	level4	Benzenoids	Benzene and substituted derivatives	Benzoic acids and derivatives	Benzene and derivatives	NA	down
6.271_298.1568	0.2785	0.0001	0.0009	CM:Def	C18:pos	Auraptene	C19 H22 O3	298.157	6.271	null	S1267148	HMDB0034054	-1e-04	-0.2122	NA	NA	8	level4	Lipids and lipid-like molecules	Prenol lipids	Terpene lactones	Terpenoids	NA	down
9.141_517.3179	0.2786	0	0.0001	CM:Def	C18:pos	Lysopc(18:3(9z,12z,15z))	C26 H48 N O7 P	517.318	9.141	null	S24766528	HMDB0010388	0.0011	2.0424	NA	NA	2	level4	Lipids and lipid-like molecules	Glycerophospholipids	Glycerophosphocholines	Glycerophospholipids[GP]	NA	down
5.608_343.1994	0.2787	0	0.0004	CM:Def	C18:pos	NA	C11 H30 N5 O5 P	343.199	5.608	NA	NA	NA	NA	NA	NA	NA	0	level5	NA	NA	NA	NA	NA	down
5.677_217.2044	0.2788	0	0.0002	CM:Def	C18:pos	NA	C12 H27 N O2	217.204	5.677	NA	NA	NA	NA	NA	NA	NA	0	level5	NA	NA	NA	NA	NA	down
0.707_1015.5227	0.279	0.0065	0.014	CM:Def	C18:pos	NA	NA	1015.52	0.707	NA	NA	NA	NA	NA	NA	NA	0	level5	NA	NA	NA	NA	NA	down
8.033_252.1363	0.2792	0.0021	0.0061	CM:Def	C18:pos	2,3-dimethoxy-5-methyl-6-(3-methyl-2-buten-1-yl)-1,4-benzenediol	C14 H20 O4	252.136	8.033	null	S394877	HMDB0059661	1e-04	0.4159	NA	NA	3	level4	Lipids and lipid-like molecules	Prenol lipids	Quinone and hydroquinone lipids	Quinone	NA	down
4.469_196.074	0.2794	0.0029	0.0077	CM:Def	C18:pos	Cu8460000	C10 H12 O4	196.074	4.469	null	S19331	HMDB0029648	4e-04	2.2873	NA	NA	30	level4	Benzenoids	Benzene and substituted derivatives	Benzoyl derivatives	Benzene and derivatives	NA	down
8.584_362.1172	0.2795	0.0075	0.0156	CM:Def	C18:pos	5-oxo-1,7-diphenyl-2-heptanyl hydrogen sulfate	C19 H22 O5 S	362.117	8.584	null	S74853650	HMDB0134656	-0.0016	-4.4563	NA	NA	10	level4	Phenylpropanoids and polyketides	Diarylheptanoids	Linear diarylheptanoids	Polyketides[PK]	NA	down
9.209_428.1967	0.2797	0.0067	0.0142	CM:Def	C18:pos	Carapanaubine	C23 H28 N2 O6	428.197	9.209	NA	S390588	NA	0.002	4.5924	NA	NA	1	level4	NA	NA	NA	NA	NA	down
8.437_326.2091	0.2799	0.0041	0.0099	CM:Def	C18:pos	Mfcd03411993	C18 H30 O5	326.209	8.437	NA	S7827804	NA	-2e-04	-0.5573	NA	NA	3	level4	NA	NA	NA	NA	NA	down
8.586_312.1612	0.2804	0.0017	0.0052	CM:Def	C18:pos	NA	C13 H30 O4 P2	312.161	8.586	NA	NA	NA	NA	NA	NA	30.6	0	level5	NA	NA	NA	NA	NA	down
5.61_164.0688	0.2808	0.0009	0.0035	CM:Def	C18:pos	Α-l-fucopyranose	C6 H12 O5	164.069	5.61	NA	S388645	NA	3e-04	1.9976	38.7	NA	28	level4	NA	NA	NA	NA	NA	down
6.886_245.2356	0.2812	0	0.0002	CM:Def	C18:pos	NA	C14 H31 N O2	245.236	6.886	NA	NA	NA	NA	NA	NA	NA	0	level5	NA	NA	NA	NA	NA	down
3.345_369.215	0.2814	0	0.0004	CM:Def	C18:pos	Cilostazol	C20 H27 N5 O2	369.215	3.345	null	S2652	HMDB0015297	-0.0015	-4.0989	NA	NA	1	level4	Organoheterocyclic compounds	Quinolines and derivatives	Quinolones and derivatives	Quinolones and derivatives	NA	down
7.648_380.1511	0.2821	0.0028	0.0075	CM:Def	C18:pos	NA	C8 H24 N6 O11	380.151	7.648	NA	NA	NA	NA	NA	NA	NA	0	level5	NA	NA	NA	NA	NA	down
6.882_328.2038	0.2824	0.0003	0.0016	CM:Def	C18:pos	Tu5022000	C21 H28 O3	328.204	6.882	NA	S92120	NA	0	-0.0508	NA	NA	12	level4	NA	NA	NA	NA	NA	down
5.717_212.1051	0.2829	0.0007	0.0029	CM:Def	C18:pos	Guaietolin	C11 H16 O4	212.105	5.717	NA	S62058	NA	3e-04	1.3356	NA	NA	2	level4	NA	NA	NA	NA	NA	down
1.815_615.2733	0.2831	0.0129	0.0237	CM:Def	C18:pos	NA	C23 H48 N5 O8 P3	615.273	1.815	NA	NA	NA	NA	NA	NA	NA	0	level5	NA	NA	NA	NA	NA	down
7.49_196.1256	0.2831	0	0.0004	CM:Def	C18:pos	Dibenzylmethane	C15 H16	196.126	7.49	C14581	S13502	HMDB0032564	4e-04	1.8409	NA	NA	3	level4	Phenylpropanoids and polyketides	Linear 1,3-diarylpropanoids	null	Polyketides[PK]	NULL	down
8.547_244.1675	0.2838	0.0003	0.0016	CM:Def	C18:pos	Brassylic acid	C13 H24 O4	244.167	8.547	null	S10026	HMDB0002327	1e-04	0.2878	NA	41.8	7	level4	Lipids and lipid-like molecules	Fatty Acyls	Fatty acids and conjugates	Fatty acyls[FA]	NA	down
7.922_929.3512	0.2842	0.0175	0.0302	CM:Def	C18:pos	NA	C40 H62 N5 O14 P3	929.351	7.922	NA	NA	NA	NA	NA	NA	NA	0	level5	NA	NA	NA	NA	NA	down
2.48_271.1592	0.2848	0.0033	0.0083	CM:Def	C18:pos	NA	C14 H25 N O2 S	271.159	2.48	NA	NA	NA	NA	NA	NA	NA	0	level5	NA	NA	NA	NA	NA	down
7.581_334.176	0.2848	0.0001	0.0009	CM:Def	C18:pos	NA	C16 H33 O P3	334.176	7.581	NA	NA	NA	NA	NA	NA	NA	0	level5	NA	NA	NA	NA	NA	down
4.977_369.1552	0.2849	0.0004	0.0021	CM:Def	C18:pos	NA	C16 H23 N3 O7	369.155	4.977	NA	NA	NA	NA	NA	NA	NA	0	level5	NA	NA	NA	NA	NA	down
4.981_401.2624	0.2851	0.0001	0.0011	CM:Def	C18:pos	NA	C18 H35 N5 O5	401.262	4.981	NA	NA	NA	NA	NA	NA	NA	0	level5	NA	NA	NA	NA	NA	down
8.288_344.2675	0.2852	0.0009	0.0034	CM:Def	C18:pos	NA	C18 H36 N2 O4	344.267	8.288	NA	NA	NA	NA	NA	NA	NA	0	level5	NA	NA	NA	NA	NA	down
5.544_245.1628	0.2854	0.0007	0.0029	CM:Def	C18:pos	2-methylbutyrylcarnitine	C12 H23 N O4	245.163	5.544	null	S4932320	HMDB0000378	1e-04	0.5528	NA	NA	4	level4	Lipids and lipid-like molecules	Fatty Acyls	Fatty acid esters	Fatty acyls[FA]	NA	down
8.677_278.1647	0.2857	0	0.0004	CM:Def	C18:pos	NA	C14 H27 Cl O3	278.165	8.677	NA	NA	NA	NA	NA	NA	NA	0	level5	NA	NA	NA	NA	NA	down
9.677_404.3139	0.2858	0.0032	0.0082	CM:Def	C18:pos	NA	C23 H40 N4 O2	404.314	9.677	NA	NA	NA	NA	NA	NA	NA	0	level5	NA	NA	NA	NA	NA	down
5.59_287.246	0.286	0.0027	0.0073	CM:Def	C18:pos	N,n-bis(2-hydroxyethyl)dodecanamide	C16 H33 N O3	287.246	5.59	null	S8123	HMDB0032358	0	-0.081	NA	NA	1	level4	Lipids and lipid-like molecules	Fatty Acyls	Fatty amides	Fatty acyls[FA]	NA	down
5.964_320.0935	0.2873	0.0001	0.0009	CM:Def	C18:pos	NA	C14 H16 N4 O3 S	320.094	5.964	NA	NA	NA	NA	NA	NA	NA	0	level5	NA	NA	NA	NA	NA	down
10.05_325.3344	0.2874	0.0001	0.0006	CM:Def	C18:pos	NA	C21 H43 N O	325.334	10.05	NA	NA	NA	NA	NA	NA	NA	0	level5	NA	NA	NA	NA	NA	down
8.442_198.1623	0.2875	0	0.0002	CM:Def	C18:pos	4253	C12 H22 O2	198.162	8.442	null	S7846	HMDB0029585	3e-04	1.3653	86.4	NA	44	level4	Lipids and lipid-like molecules	Fatty Acyls	Fatty acid esters	Fatty acyls[FA]	NA	down
7.307_330.2194	0.2877	0.0061	0.0133	CM:Def	C18:pos	Hydroxyprogesterone	C21 H30 O3	330.219	7.307	C01176	S6002	HMDB0000374	-1e-04	-0.3794	NA	NA	37	level4	Lipids and lipid-like molecules	Steroids and steroid derivatives	Pregnane steroids	Steroids and derivatives	map01100 Metabolic pathways;	down
10.16_416.3292	0.2887	0.0002	0.0015	CM:Def	C18:pos	Calcitriol	C27 H44 O3	416.329	10.16	C01673	S4444108	HMDB0001903	2e-04	0.4164	NA	NA	53	level4	Lipids and lipid-like molecules	Steroids and steroid derivatives	Vitamin D and derivatives	Vitamins and derivatives	map00100 Steroid biosynthesis; map01100 Metabolic pathways;	down
8.135_252.1362	0.2888	0.0011	0.0039	CM:Def	C18:pos	2,3-dimethoxy-5-methyl-6-(3-methyl-2-buten-1-yl)-1,4-benzenediol	C14 H20 O4	252.136	8.135	null	S394877	HMDB0059661	1e-04	0.249	NA	NA	3	level4	Lipids and lipid-like molecules	Prenol lipids	Quinone and hydroquinone lipids	Quinone	NA	down
8.163_294.1832	0.2892	0.0047	0.0108	CM:Def	C18:pos	Embelin	C17 H26 O4	294.183	8.163	NA	S3105	NA	1e-04	0.252	NA	NA	8	level4	NA	NA	NA	NA	NA	down
2.981_179.081	0.2896	0.001	0.0038	CM:Def	C18:pos	7-aminomethyl-7-deazaguanine	C7 H9 N5 O	179.081	2.981	C16675	S166	HMDB0011690	3e-04	1.6102	NA	NA	1	level4	Organoheterocyclic compounds	Pyrrolopyrimidines	Pyrrolo[2,3-d]pyrimidines	Pyrrolo[2,3-d]pyrimidines	map00790 Folate biosynthesis; map01100 Metabolic pathways;	down
3.376_395.2519	0.2896	0.0001	0.001	CM:Def	C18:pos	NA	C21 H38 N3 P S	395.252	3.376	NA	NA	NA	NA	NA	NA	NA	0	level5	NA	NA	NA	NA	NA	down
7.239_314.1858	0.2899	0.0173	0.0299	CM:Def	C18:pos	NA	C16 H22 N6 O	314.186	7.239	NA	NA	NA	NA	NA	NA	NA	0	level5	NA	NA	NA	NA	NA	down
7.648_327.2045	0.2899	0.0006	0.0026	CM:Def	C18:pos	NA	NA	327.204	7.648	NA	NA	NA	NA	NA	NA	NA	0	level5	NA	NA	NA	NA	NA	down
8.677_260.1544	0.2899	0	0.0003	CM:Def	C18:pos	NA	C14 H25 Cl O2	260.154	8.677	NA	NA	NA	NA	NA	NA	NA	0	level5	NA	NA	NA	NA	NA	down
8.639_353.2555	0.2901	0.016	0.0282	CM:Def	C18:pos	NA	C20 H35 N O4	353.255	8.639	NA	NA	NA	NA	NA	NA	NA	0	level5	NA	NA	NA	NA	NA	down
9.32_484.2831	0.2901	0.0011	0.004	CM:Def	C18:pos	Stigmatellin y	C29 H40 O6	484.283	9.32	NA	S4445302	NA	6e-04	1.2924	NA	NA	1	level4	NA	NA	NA	NA	NA	down
8.342_228.1727	0.2904	0.0003	0.0016	CM:Def	C18:pos	3748	C13 H24 O3	228.173	8.342	null	S55982	HMDB0037212	1e-04	0.5437	NA	NA	8	level4	Lipids and lipid-like molecules	Prenol lipids	Monoterpenoids	Terpenoids	NA	down
6.678_240.1363	0.2907	0.0016	0.0052	CM:Def	C18:pos	Imiquimod	C14 H16 N4	240.136	6.678	null	S51809	HMDB0014862	-0.0011	-4.7739	NA	NA	3	level4	Organoheterocyclic compounds	Quinolines and derivatives	Imidazoquinolines	Imidazoquinolines	NA	down
8.443_180.1516	0.2907	0.0005	0.0024	CM:Def	C18:pos	1776172	C12 H20 O	180.152	8.443	null	S4519024	HMDB0039590	2e-04	1.2473	NA	NA	7	level4	Organic oxygen compounds	Organooxygen compounds	Carbonyl compounds	Carbonyl compounds	NA	down
8.351_343.1601	0.2909	0	0.0002	CM:Def	C18:pos	NA	C20 H25 N O2 S	343.16	8.351	NA	NA	NA	NA	NA	NA	NA	0	level5	NA	NA	NA	NA	NA	down
8.077_228.1727	0.2912	0	0.0005	CM:Def	C18:pos	3748	C13 H24 O3	228.173	8.077	null	S55982	HMDB0037212	2e-04	0.7853	NA	NA	8	level4	Lipids and lipid-like molecules	Prenol lipids	Monoterpenoids	Terpenoids	NA	down
8.361_257.2718	0.2926	0.0004	0.0021	CM:Def	C18:pos	NA	C16 H35 N O	257.272	8.361	NA	NA	NA	NA	NA	NA	NA	0	level5	NA	NA	NA	NA	NA	down
5.448_182.0405	0.2928	0.0061	0.0133	CM:Def	C18:pos	NA	C9 H10 O2 S	182.041	5.448	NA	NA	NA	NA	NA	NA	NA	0	level5	NA	NA	NA	NA	NA	down
7.583_294.1831	0.2928	0.0001	0.001	CM:Def	C18:pos	Embelin	C17 H26 O4	294.183	7.583	NA	S3105	NA	0	-0.0535	NA	NA	8	level4	NA	NA	NA	NA	NA	down
8.409_376.2611	0.293	0.0002	0.0015	CM:Def	C18:pos	3beta,17beta-diacetoxy-5alpha-androstane	C23 H36 O4	376.261	8.409	NA	S194608	NA	-3e-04	-0.7217	NA	NA	6	level4	NA	NA	NA	NA	NA	down
9.475_351.2753	0.2933	0.0008	0.0033	CM:Def	C18:pos	[similar to: docosatrienoic acid; δmass: 16.9881 da]	NA	351.275	9.475	NA	NA	NA	NA	NA	NA	NA	0	level5	NA	NA	NA	NA	NA	down
10.16_438.3113	0.2935	0.0027	0.0073	CM:Def	C18:pos	(1r,3s,5z)-5-{(2e)-2-[(1s,3as,7as)-1-(6-ethyl-6-hydroxy-1-octen-3-yn-2-yl)-7a-methyloctahydro-4h-inden-4-ylidene]ethylidene}-4-methylene-1,3-cyclohexanediol	C29 H42 O3	438.311	10.16	NA	S7826441	NA	-0.0021	-4.8544	NA	NA	2	level4	NA	NA	NA	NA	NA	down
3.606_115.0458	0.2935	0	0.0002	CM:Def	C18:pos	Butyl isothiocyanate	C5 H9 N S	115.046	3.606	null	S11124	HMDB0031328	3e-04	2.3179	NA	NA	3	level4	NA	NA	NA	NA	NA	down
7.396_386.1729	0.2942	0.0001	0.0008	CM:Def	C18:pos	(+)-eudesmin	C22 H26 O6	386.173	7.396	NA	S65896	NA	0	-0.1231	NA	NA	6	level4	NA	NA	NA	NA	NA	down
9.763_597.4452	0.2945	0.0023	0.0065	CM:Def	C18:pos	NA	C28 H66 N5 O2 P3	597.445	9.763	NA	NA	NA	NA	NA	NA	NA	0	level5	NA	NA	NA	NA	NA	down
8.128_277.1759	0.295	0.0004	0.0022	CM:Def	C18:pos	NA	NA	277.176	8.128	NA	NA	NA	NA	NA	NA	NA	0	level5	NA	NA	NA	NA	NA	down
4.184_371.2096	0.2961	0	0.0002	CM:Def	C18:pos	NA	C22 H29 N O4	371.21	4.184	NA	NA	NA	NA	NA	NA	NA	0	level5	NA	NA	NA	NA	NA	down
8.975_449.2543	0.2966	0.0001	0.0011	CM:Def	C18:pos	N-acetylleucylleucyltyrosine	C23 H35 N3 O6	449.254	8.975	NA	S391404	NA	0.0017	3.891	NA	NA	1	level4	NA	NA	NA	NA	NA	down
9.958_453.3307	0.2967	0.0004	0.0022	CM:Def	C18:pos	NA	NA	453.331	9.958	NA	NA	NA	NA	NA	NA	NA	0	level5	NA	NA	NA	NA	NA	down
5.071_327.2257	0.2974	0.0042	0.0101	CM:Def	C18:pos	NA	C15 H29 N5 O3	327.226	5.071	NA	NA	NA	NA	NA	NA	NA	0	level5	NA	NA	NA	NA	NA	down
6.142_208.1466	0.2978	0.0002	0.0012	CM:Def	C18:pos	Ac 45594	C13 H20 O2	208.147	6.142	NA	S23889	NA	3e-04	1.3647	NA	NA	15	level4	NA	NA	NA	NA	NA	down
8.449_150.0683	0.2993	0.0043	0.0102	CM:Def	C18:pos	3,4-dimethylbenzoic acid	C9 H10 O2	150.068	8.449	null	MReference-2597	HMDB0002237	2e-04	1.583	NA	35.9	35	level3	Benzenoids	Benzene and substituted derivatives	Benzoic acids and derivatives	Benzene and derivatives	NA	down
5.517_174.1412	0.3	0.0036	0.0089	CM:Def	C18:pos	Ionene	C13 H18	174.141	5.517	null	S61372	HMDB0059826	3e-04	1.8967	NA	NA	4	level4	Benzenoids	Tetralins	null	Benzene and derivatives	NA	down
9.192_495.3565	0.3002	0.0002	0.0015	CM:Def	C18:pos	NA	C28 H49 N O6	495.356	9.192	NA	NA	NA	NA	NA	NA	NA	0	level5	NA	NA	NA	NA	NA	down
2.922_177.0793	0.3003	0.0025	0.007	CM:Def	C18:pos	5-hydroxytryptophol	C10 H11 N O2	177.079	2.922	null	S8708	HMDB0001855	3e-04	1.921	NA	NA	6	level4	Organoheterocyclic compounds	Indoles and derivatives	Hydroxyindoles	Indole and derivatives	NA	down
9.329_529.3414	0.301	0.0039	0.0095	CM:Def	C18:pos	NA	C25 H48 N5 O5 P	529.341	9.329	NA	NA	NA	NA	NA	NA	NA	0	level5	NA	NA	NA	NA	NA	down
7.986_396.2513	0.3017	0.0021	0.0061	CM:Def	C18:pos	(5z,9alpha,11alpha,13e,15s)-11-acetoxy-9,15-dihydroxyprosta-5,13-dien-1-oic acid	C22 H36 O6	396.251	7.986	NA	S4446214	NA	1e-04	0.3671	NA	NA	2	level4	NA	NA	NA	NA	NA	down
5.764_276.1339	0.3019	0.0059	0.0129	CM:Def	C18:pos	NA	C13 H27 P3	276.134	5.764	NA	NA	NA	NA	NA	NA	NA	0	level5	NA	NA	NA	NA	NA	down
7.923_912.3607	0.3029	0	0.0005	CM:Def	C18:pos	NA	C52 H58 N4 O5 P2 S	912.361	7.923	NA	NA	NA	NA	NA	NA	NA	0	level5	NA	NA	NA	NA	NA	down
4.234_252.1574	0.3033	0	0.0002	CM:Def	C18:pos	NA	C11 H24 O6	252.157	4.234	NA	NA	NA	NA	NA	NA	NA	0	level5	NA	NA	NA	NA	NA	down
10.834_632.489	0.3041	0.0013	0.0046	CM:Def	C18:pos	NA	C33 H68 N4 O5 S	632.489	10.834	NA	NA	NA	NA	NA	NA	NA	0	level5	NA	NA	NA	NA	NA	down
4.508_272.2464	0.3042	0.0038	0.0093	CM:Def	C18:pos	NA	C15 H32 N2 O2	272.246	4.508	NA	NA	NA	NA	NA	NA	NA	0	level5	NA	NA	NA	NA	NA	down
9.47_352.2763	0.3043	0	0.0003	CM:Def	C18:pos	17-methyl-3-(2,4-cyclopentadien-1-ylidene)-5alpha-androstane-17beta-ol	C25 H36 O	352.276	9.47	NA	S216882	NA	-3e-04	-0.7611	NA	NA	1	level4	NA	NA	NA	NA	NA	down
8.107_358.2122	0.3044	0.0025	0.0068	CM:Def	C18:pos	NA	C16 H31 N4 O3 P	358.212	8.107	NA	NA	NA	NA	NA	NA	NA	0	level5	NA	NA	NA	NA	NA	down
0.834_149.1054	0.3049	0.0018	0.0056	CM:Def	C18:pos	Triethanolamine	C6 H15 N O3	149.105	0.834	C06771	S13835630	HMDB0032538	2e-04	1.47	NA	NA	1	level4	Organonitrogen compounds	Amines	Alkanolamines	Amines	map00564 Glycerophospholipid metabolism;	down
3.199_231.1836	0.305	0	0.0001	CM:Def	C18:pos	NA	C12 H25 N O3	231.184	3.199	NA	NA	NA	NA	NA	NA	NA	0	level5	NA	NA	NA	NA	NA	down
10.53_648.4841	0.3054	0	0.0002	CM:Def	C18:pos	NA	C33 H70 N4 O4 P2	648.484	10.53	NA	NA	NA	NA	NA	NA	NA	0	level5	NA	NA	NA	NA	NA	down
5.173_291.042	0.3058	0.0011	0.004	CM:Def	C18:pos	?-methyldopa-3-0-sulfate	C10 H13 N O7 S	291.042	5.173	null	S52084138	HMDB0142153	7e-04	2.5011	NA	NA	1	level4	Organic acids and derivatives	Organic sulfuric acids and derivatives	Arylsulfates	Organic acids	NA	down
5.239_287.1845	0.3061	0.0125	0.0231	CM:Def	C18:pos	NA	C13 H25 N3 O4	287.185	5.239	NA	NA	NA	NA	NA	NA	NA	0	level5	NA	NA	NA	NA	NA	down
10.153_366.3288	0.3073	0	0.0003	CM:Def	C18:pos	NA	C27 H42	366.329	10.153	NA	NA	NA	NA	NA	NA	NA	0	level5	NA	NA	NA	NA	NA	down
3.537_202.1321	0.3074	0	0.0001	CM:Def	C18:pos	Mfcd00025555	C9 H18 N2 O3	202.132	3.537	null	S227831	HMDB0028691	4e-04	1.9267	NA	NA	5	level4	Organic acids and derivatives	Carboxylic acids and derivatives	Amino acids, peptides, and analogues	Amino acids, peptides, and analogues	NA	down
8.544_184.1466	0.3076	0.0015	0.0049	CM:Def	C18:pos	10-undecenoic acid	C11 H20 O2	184.147	8.544	C13910	S10771160	HMDB0033724	3e-04	1.7187	NA	NA	48	level4	Lipids and lipid-like molecules	Fatty Acyls	Fatty acids and conjugates	Fatty acyls[FA]	NULL	down
7.462_296.1624	0.3085	0.006	0.0131	CM:Def	C18:pos	4-hydroxy-5-methoxy-4-[2-methyl-3-(3-methyl-2-buten-1-yl)-2-oxiranyl]-1-oxaspiro[2.5]octan-6-one	C16 H24 O5	296.162	7.462	null	S251178	HMDB0038120	0	0.0438	NA	NA	4	level4	Organooxygen compounds	Carbonyl compounds	Ketones	Ketones	NA	down
10.349_386.3395	0.3091	0.0023	0.0065	CM:Def	C18:pos	Mfcd00046761	C23 H46 O4	386.339	10.349	NA	S2497482	NA	-1e-04	-0.219	NA	NA	6	level4	NA	NA	NA	NA	NA	down
5.934_164.0688	0.3097	0.0013	0.0046	CM:Def	C18:pos	Α-l-fucopyranose	C6 H12 O5	164.069	5.934	NA	S388645	NA	3e-04	2.076	NA	NA	31	level4	NA	NA	NA	NA	NA	down
5.518_198.0797	0.3098	0	0.0004	CM:Def	C18:pos	909531	C12 H10 N2 O	198.08	5.518	C14742	S6577	NA	4e-04	1.7903	NA	NA	8	level4	NA	NA	NA	NA	NULL	down
0.706_1031.4975	0.3102	0.0136	0.0247	CM:Def	C18:pos	NA	C43 H90 Cl N5 O10 S5	1031.5	0.706	NA	NA	NA	NA	NA	NA	NA	0	level5	NA	NA	NA	NA	NA	down
7.741_271.2512	0.3102	0	0.0001	CM:Def	C18:pos	1785113	C16 H33 N O2	271.251	7.741	NA	S362214	NA	1e-04	0.331	10.6	NA	3	level4	NA	NA	NA	NA	NA	down
9.005_483.3776	0.3103	0.0096	0.0187	CM:Def	C18:pos	NA	C29 H55 Cl N P	483.378	9.005	NA	NA	NA	NA	NA	NA	NA	0	level5	NA	NA	NA	NA	NA	down
4.356_203.1161	0.3107	0.0007	0.003	CM:Def	C18:pos	Enadenine	C10 H13 N5	203.116	4.356	NA	S83222	NA	-0.001	-4.8945	NA	NA	5	level4	NA	NA	NA	NA	NA	down
9.867_527.4194	0.3109	0.0002	0.0012	CM:Def	C18:pos	NA	C30 H57 N O6	527.419	9.867	NA	NA	NA	NA	NA	NA	NA	0	level5	NA	NA	NA	NA	NA	down
5.611_298.1416	0.311	0	0	CM:Def	C18:pos	Nialamide	C16 H18 N4 O2	298.142	5.611	NA	S4317	NA	-0.0014	-4.6244	NA	NA	6	level4	NA	NA	NA	NA	NA	down
9.411_525.3887	0.3113	0.0001	0.0008	CM:Def	C18:pos	NA	C25 H56 N3 O6 P	525.389	9.411	NA	NA	NA	NA	NA	NA	NA	0	level5	NA	NA	NA	NA	NA	down
9.744_414.2294	0.3118	0.0002	0.0015	CM:Def	C18:pos	Palovarotene	C27 H30 N2 O2	414.229	9.744	NA	S8470763	NA	-0.0013	-3.2367	NA	NA	1	level4	NA	NA	NA	NA	NA	down
10.431_410.3549	0.3121	0.0019	0.0057	CM:Def	C18:pos	4,4-dimethyl-5alpha-cholesta-8,14,24-trien-3beta-ol	C29 H46 O	410.355	10.431	C11455	S391478	HMDB0001023	0	0.0878	NA	NA	8	level4	Lipids and lipid-like molecules	Steroids and steroid derivatives	Cholestane steroids	Steroids and derivatives	map00100 Steroid biosynthesis; map01100 Metabolic pathways;	down
7.136_236.105	0.3123	0.0001	0.0011	CM:Def	C18:pos	Ethyl vanillin isobutyrate	C13 H16 O4	236.105	7.136	null	S586073	HMDB0037683	2e-04	0.6489	NA	NA	5	level4	Benzenoids	Phenol esters	null	Benzene and derivatives	NA	down
9.088_312.23	0.3124	0.0031	0.0081	CM:Def	C18:pos	15,16-dihode	C18 H32 O4	312.23	9.088	null	S17220751	HMDB0010208	-1e-04	-0.2274	NA	NA	35	level4	Lipids and lipid-like molecules	Fatty Acyls	Lineolic acids and derivatives	Fatty acyls[FA]	NA	down
9.689_426.2957	0.3135	0.0009	0.0034	CM:Def	C18:pos	Acetyl-l-leucyl-l-leucylargininal	C20 H38 N6 O4	426.296	9.689	NA	S4447481	NA	3e-04	0.6809	NA	NA	2	level4	NA	NA	NA	NA	NA	down
7.884_401.2779	0.3145	0.0202	0.034	CM:Def	C18:pos	Myriocin	C21 H39 N O6	401.278	7.884	NA	S4942874	NA	1e-04	0.3502	NA	NA	1	level4	NA	NA	NA	NA	NA	down
7.254_366.1716	0.3152	0.0077	0.0158	CM:Def	C18:pos	NA	C17 H26 N4 O3 S	366.172	7.254	NA	NA	NA	NA	NA	NA	NA	0	level5	NA	NA	NA	NA	NA	down
8.6_246.1621	0.3152	0.006	0.0131	CM:Def	C18:pos	Geroquinol	C16 H22 O2	246.162	8.6	NA	S4445151	NA	1e-04	0.3653	NA	NA	6	level4	NA	NA	NA	NA	NA	down
3.122_351.2255	0.3153	0	0.0002	CM:Def	C18:pos	NA	C16 H33 N O7	351.226	3.122	NA	NA	NA	NA	NA	NA	NA	0	level5	NA	NA	NA	NA	NA	down
7.589_343.3086	0.3157	0.0001	0.0008	CM:Def	C18:pos	Cedefingol	C20 H41 N O3	343.309	7.589	NA	S8103693	NA	0	-0.0952	NA	NA	1	level4	NA	NA	NA	NA	NA	down
5.359_243.1836	0.3163	0	0.0001	CM:Def	C18:pos	N-undecanoylglycine	C13 H25 N O3	243.184	5.359	null	S399857	HMDB0013286	1e-04	0.4921	NA	NA	1	level4	Organic acids and derivatives	Carboxylic acids and derivatives	Amino acids, peptides, and analogues	Amino acids, peptides, and analogues	NA	down
3.081_263.1369	0.3165	0.0002	0.0015	CM:Def	C18:pos	NA	C12 H17 N5 O2	263.137	3.081	NA	NA	NA	NA	NA	NA	NA	0	level5	NA	NA	NA	NA	NA	down
8.129_276.1725	0.3166	0.0017	0.0053	CM:Def	C18:pos	Cyclandelate	C17 H24 O3	276.173	8.129	null	S2790	HMDB0015586	-1e-04	-0.2169	NA	NA	11	level4	Benzenoids	Benzene and substituted derivatives	null	Benzene and derivatives	NA	down
9.419_559.3722	0.3167	0.0017	0.0054	CM:Def	C18:pos	NA	C23 H54 N5 O8 P	559.372	9.419	NA	NA	NA	NA	NA	NA	NA	0	level5	NA	NA	NA	NA	NA	down
9.971_663.5778	0.3167	0.0008	0.0033	CM:Def	C18:pos	NA	C41 H77 N O5	663.578	9.971	NA	NA	NA	NA	NA	NA	NA	0	level5	NA	NA	NA	NA	NA	down
9.672_358.2493	0.3172	0.0044	0.0104	CM:Def	C18:pos	2062850	C23 H34 O3	358.249	9.672	NA	S2005918	NA	-0.0015	-4.1823	NA	NA	6	level4	NA	NA	NA	NA	NA	down
8.141_180.1516	0.3173	0.0088	0.0175	CM:Def	C18:pos	1776172	C12 H20 O	180.152	8.141	null	S4519024	HMDB0039590	2e-04	1.3064	NA	NA	7	level4	Organic oxygen compounds	Organooxygen compounds	Carbonyl compounds	Carbonyl compounds	NA	down
5.892_283.2149	0.3174	0.0008	0.0031	CM:Def	C18:pos	NA	C16 H29 N O3	283.215	5.892	NA	NA	NA	NA	NA	NA	NA	0	level5	NA	NA	NA	NA	NA	down
6.744_140.1204	0.318	0	0.0003	CM:Def	C18:pos	Ra8509050	C9 H16 O	140.12	6.744	NA	S4446456	NA	3e-04	1.8782	NA	NA	26	level4	NA	NA	NA	NA	NA	down
2.557_99.105	0.3186	0.0016	0.0051	CM:Def	C18:pos	Cyclohexylamine	C6 H13 N	99.105	2.557	C00571	S7677	HMDB0031404	2e-04	1.955	NA	NA	2	level4	Organic nitrogen compounds	Organonitrogen compounds	Cyclohexylamines	Amines and derivatives	NA	down
5.804_478.1884	0.3193	0	0.0001	CM:Def	C18:pos	NA	C22 H30 N4 O6 S	478.188	5.804	NA	NA	NA	NA	NA	NA	NA	0	level5	NA	NA	NA	NA	NA	down
3.225_275.1005	0.3195	0.0058	0.0127	CM:Def	C18:pos	Sarmentosin	C11 H17 N O7	275.101	3.225	null	NA	HMDB0030697	NA	NA	NA	NA	4	level5	Lipids and lipid-like molecules	Fatty Acyls	Fatty acyl glycosides	Fatty acyls[FA]	NA	down
6.528_270.1468	0.3197	0.0212	0.0353	CM:Def	C18:pos	NA	C14 H22 O5	270.147	6.528	NA	NA	NA	NA	NA	NA	NA	0	level5	NA	NA	NA	NA	NA	down
3.156_147.0721	0.32	0.0015	0.0049	CM:Def	C18:pos	(e)-5-(methylsulfanyl)pentanal oxime	C6 H13 N O S	147.072	3.156	NA	S24785237	NA	3e-04	1.8477	NA	NA	1	level4	NA	NA	NA	NA	NA	down
7.644_394.1304	0.3205	0.0035	0.0088	CM:Def	C18:pos	NA	C20 H28 O2 P2 S	394.13	7.644	NA	NA	NA	NA	NA	NA	NA	0	level5	NA	NA	NA	NA	NA	down
5.11_161.0844	0.3208	0.0001	0.0009	CM:Def	C18:pos	Tryptophol	C10 H11 N O	161.084	5.11	C00955	S10235	HMDB0003447	3e-04	1.866	NA	NA	6	level4	Organoheterocyclic compounds	Indoles and derivatives	Indoles	Indoles	map00380 Tryptophan metabolism;	down
9.151_445.3407	0.3209	0.0005	0.0022	CM:Def	C18:pos	NA	C24 H47 N O6	445.341	9.151	NA	NA	NA	NA	NA	NA	NA	0	level5	NA	NA	NA	NA	NA	down
5.609_177.05	0.3211	0.0019	0.0058	CM:Def	C18:pos	NA	C3 H7 N5 O4	177.05	5.609	NA	NA	NA	NA	NA	NA	NA	0	level5	NA	NA	NA	NA	NA	down
7.921_530.2678	0.3217	0.0022	0.0063	CM:Def	C18:pos	Glycerol phenylbutyrate	C33 H38 O6	530.268	7.921	NA	S8657541	NA	0.001	1.9069	NA	NA	1	level4	NA	NA	NA	NA	NA	down
8.121_353.2565	0.3219	0.0001	0.0008	CM:Def	C18:pos	NA	C20 H35 N O4	353.257	8.121	NA	NA	NA	NA	NA	NA	NA	0	level5	NA	NA	NA	NA	NA	down
8.125_335.2459	0.3224	0.0002	0.0012	CM:Def	C18:pos	Oxeladin	C20 H33 N O3	335.246	8.125	NA	S4458	NA	-2e-04	-0.5376	NA	NA	1	level4	NA	NA	NA	NA	NA	down
6.987_242.152	0.3225	0.0159	0.028	CM:Def	C18:pos	5-octyl-2-oxotetrahydro-3-furancarboxylic acid	C13 H22 O4	242.152	6.987	null	S35013298	HMDB0030987	2e-04	0.7076	NA	NA	2	level4	Organoheterocyclic compounds	Lactones	Gamma butyrolactones	Gamma butyrolactones	NA	down
4.068_379.236	0.3229	0.0155	0.0274	CM:Def	C18:pos	NA	C15 H34 N5 O4 P	379.236	4.068	NA	NA	NA	NA	NA	NA	NA	0	level5	NA	NA	NA	NA	NA	down
7.394_266.1155	0.3229	0.0027	0.0072	CM:Def	C18:pos	Nevirapine	C15 H14 N4 O	266.115	7.394	C07263	S4308	HMDB0014383	-0.0013	-4.8634	NA	NA	9	level4	Organic nitrogen compounds	Organonitrogen compounds	Amines	Amines	NULL	down
7.312_327.2045	0.323	0.0005	0.0023	CM:Def	C18:pos	NA	C17 H29 N O5	327.204	7.312	NA	NA	NA	NA	NA	NA	NA	0	level5	NA	NA	NA	NA	NA	down
7.379_445.2102	0.323	0.004	0.0097	CM:Def	C18:pos	NA	C24 H31 N O7	445.21	7.379	NA	NA	NA	NA	NA	NA	NA	0	level5	NA	NA	NA	NA	NA	down
4.334_309.1211	0.3233	0.0096	0.0188	CM:Def	C18:pos	NA	C15 H19 N O6	309.121	4.334	NA	NA	NA	NA	NA	NA	NA	0	level5	NA	NA	NA	NA	NA	down
8.328_372.1458	0.3235	0.0046	0.0107	CM:Def	C18:pos	NA	C23 H20 N2 O3	372.146	8.328	NA	NA	NA	NA	NA	NA	NA	0	level5	NA	NA	NA	NA	NA	down
8.479_228.1727	0.3237	0.0012	0.0042	CM:Def	C18:pos	3748	C13 H24 O3	228.173	8.479	null	S55982	HMDB0037212	1e-04	0.4418	NA	NA	8	level4	Lipids and lipid-like molecules	Prenol lipids	Monoterpenoids	Terpenoids	NA	down
3.155_323.1943	0.3238	0.001	0.0038	CM:Def	C18:pos	NA	C14 H29 N O7	323.194	3.155	NA	NA	NA	NA	NA	NA	NA	0	level5	NA	NA	NA	NA	NA	down
2.888_367.2203	0.3245	0.0013	0.0044	CM:Def	C18:pos	NA	C16 H33 N O8	367.22	2.888	NA	NA	NA	NA	NA	NA	NA	0	level5	NA	NA	NA	NA	NA	down
8.104_318.2193	0.3246	0.0007	0.003	CM:Def	C18:pos	Steviol	C20 H30 O3	318.219	8.104	null	S398979	HMDB0036706	-2e-04	-0.4765	NA	NA	64	level4	Lipids and lipid-like molecules	Prenol lipids	Diterpenoids	Terpenoids	NA	down
5.169_162.0684	0.3248	0	0.0004	CM:Def	C18:pos	Methyl cinnamate	C10 H10 O2	162.068	5.169	C06358	MReference-6564	NA	3e-04	1.8961	NA	80.2	30	level2	NA	NA	NA	NA	NULL	down
8.831_188.1568	0.3254	0.0255	0.041	CM:Def	C18:pos	NA	C14 H20	188.157	8.831	NA	NA	NA	NA	NA	NA	NA	0	level5	NA	NA	NA	NA	NA	down
9.748_270.256	0.3262	0.0001	0.0011	CM:Def	C18:pos	Margaric acid	C17 H34 O2	270.256	9.748	null	S10033	HMDB0002259	1e-04	0.3141	NA	NA	23	level4	Lipids and lipid-like molecules	Fatty Acyls	Fatty acids and conjugates	Fatty acyls[FA]	NA	down
8.753_264.1726	0.3263	0.0001	0.0009	CM:Def	C18:pos	Methyl 3,5-ditert-butyl-4-hydroxybenzoate	C16 H24 O3	264.173	8.753	null	S68160	HMDB0061935	0	0.1747	NA	NA	4	level4	Benzenoids	Benzene and substituted derivatives	Benzoic acids and derivatives	Benzene and derivatives	NA	down
9.416_515.3466	0.3263	0.0043	0.0102	CM:Def	C18:pos	NA	C27 H49 N O8	515.347	9.416	NA	NA	NA	NA	NA	NA	NA	0	level5	NA	NA	NA	NA	NA	down
9.472_447.3713	0.3266	0.0002	0.0014	CM:Def	C18:pos	NA	C28 H49 N O3	447.371	9.472	NA	NA	NA	NA	NA	NA	NA	0	level5	NA	NA	NA	NA	NA	down
3.842_139.0636	0.3268	0.0004	0.0019	CM:Def	C18:pos	Deferiprone	C7 H9 N O2	139.064	3.842	NA	S2866	NA	3e-04	2.1752	NA	NA	5	level4	NA	NA	NA	NA	NA	down
9.322_543.3338	0.3269	0.0009	0.0036	CM:Def	C18:pos	1-arachidonoyl-sn-glycero-3-phosphocholine	C28 H50 N O7 P	543.334	9.322	null	S21403155	HMDB0010395	0.0013	2.478	NA	NA	2	level4	null	null	null	null	NA	down
5.965_200.1205	0.3277	0.0221	0.0364	CM:Def	C18:pos	2-isobutoxynaphthalene	C14 H16 O	200.12	5.965	null	S15722	HMDB0035076	3e-04	1.7315	NA	NA	2	level4	Benzenoids	Naphthalenes	null	Benzene and derivatives	NA	down
4.636_268.1311	0.3279	0.0189	0.0321	CM:Def	C18:pos	Ripazepam	C15 H16 N4 O	268.131	4.636	NA	S30896	NA	-0.0013	-4.8765	NA	NA	3	level4	NA	NA	NA	NA	NA	down
4.114_240.1111	0.3284	0.0013	0.0044	CM:Def	C18:pos	(s)-2-hydrazino-3-(4-hydroxy-3-methoxyphenyl)-2-methylpropionic acid	C11 H16 N2 O4	240.111	4.114	null	S8374147	HMDB0142637	1e-04	0.4879	NA	NA	1	level4	Phenylpropanoids and polyketides	Phenylpropanoic acids	null	Phenylpropanoic acids	NA	down
5.853_537.2121	0.3286	0.001	0.0038	CM:Def	C18:pos	NA	C28 H31 N3 O8	537.212	5.853	NA	NA	NA	NA	NA	NA	NA	0	level5	NA	NA	NA	NA	NA	down
9.695_940.7317	0.3286	0.0091	0.018	CM:Def	C18:pos	NA	NA	940.732	9.695	NA	NA	NA	NA	NA	NA	NA	0	level5	NA	NA	NA	NA	NA	down
9.971_652.4951	0.329	0.0059	0.0129	CM:Def	C18:pos	NA	C31 H70 N6 O4 P2	652.495	9.971	NA	NA	NA	NA	NA	NA	NA	0	level5	NA	NA	NA	NA	NA	down
9.811_440.2454	0.3293	0.0002	0.0012	CM:Def	C18:pos	NA	C22 H37 N2 O5 P	440.245	9.811	NA	NA	NA	NA	NA	NA	NA	0	level5	NA	NA	NA	NA	NA	down
3.574_226.1259	0.3297	0.0002	0.0012	CM:Def	C18:pos	4-methylburimamide	C10 H18 N4 S	226.126	3.574	NA	S2341961	NA	7e-04	2.9611	NA	NA	1	level4	NA	NA	NA	NA	NA	down
3.597_291.2045	0.3298	0	0.0004	CM:Def	C18:pos	NA	C14 H29 N O5	291.204	3.597	NA	NA	NA	NA	NA	NA	NA	0	level5	NA	NA	NA	NA	NA	down
6.308_245.2356	0.3302	0.003	0.0079	CM:Def	C18:pos	NA	C14 H31 N O2	245.236	6.308	NA	NA	NA	NA	NA	NA	NA	0	level5	NA	NA	NA	NA	NA	down
9.356_477.286	0.3303	0.0001	0.0009	CM:Def	C18:pos	1-linoleoyl-sn-glycero-3-phosphoethanolamine	C23 H44 N O7 P	477.286	9.356	null	S24769385	HMDB0011507	5e-04	0.9598	NA	NA	2	level4	Lipids and lipid-like molecules	Glycerophospholipids	Glycerophosphoethanolamines	Amines and derivatives	NA	down
5.751_198.0895	0.3305	0.0028	0.0075	CM:Def	C18:pos	2-amino-3-methyl-3h-imidazo[4,5-f]quinoline	C11 H10 N4	198.089	5.751	NA	NA	NA	NA	NA	NA	NA	14	level5	NA	NA	NA	NA	NA	down
4.982_248.105	0.3313	0.0037	0.0091	CM:Def	C18:pos	3-methyl-2-butenyl caffeate	C14 H16 O4	248.105	4.982	C10487	S4445103	HMDB0041140	1e-04	0.5243	NA	NA	13	level4	Phenylpropanoids and polyketides	Cinnamic acids and derivatives	Hydroxycinnamic acids and derivatives	Polyketides[PK]	NULL	down
0.741_234.0851	0.3314	0.0019	0.0058	CM:Def	C18:pos	Glu-ser	C8 H14 N2 O6	234.085	0.741	null	S5363587	HMDB0028828	-1e-04	-0.3015	NA	NA	5	level4	Organic acids and derivatives	Carboxylic acids and derivatives	Amino acids, peptides, and analogues	Amino acids, peptides, and analogues	NA	down
8.899_322.2502	0.332	0.002	0.0059	CM:Def	C18:pos	15s-hydroxyeicosatrienoic acid	C20 H34 O3	322.25	8.899	null	S4446269	HMDB0005045	-6e-04	-1.7765	NA	NA	13	level4	Lipids and lipid-like molecules	Fatty Acyls	Eicosanoids	Fatty acyls[FA]	NA	down
4.641_158.0735	0.3325	0	0.0004	CM:Def	C18:pos	2-methoxynaphthalene	C11 H10 O	158.073	4.641	null	S6852	HMDB0032861	3e-04	1.988	NA	NA	3	level4	Benzenoids	Naphthalenes	null	Benzene and derivatives	NA	down
0.928_205.1316	0.3326	0	0.0003	CM:Def	C18:pos	Panthenol	C9 H19 N O4	205.132	0.928	null	S4516	HMDB0004231	2e-04	1.1524	4.3	NA	2	level4	Lipids and lipid-like molecules	Fatty Acyls	Fatty amides	Fatty acyls[FA]	NA	down
10.39_400.3342	0.3326	0.0002	0.0015	CM:Def	C18:pos	Mfcd00010474	C27 H44 O2	400.334	10.39	NA	S82599	NA	1e-04	0.3039	NA	NA	39	level4	NA	NA	NA	NA	NA	down
10.144_450.3118	0.3327	0.0217	0.0359	CM:Def	C18:pos	NA	C25 H42 N2 O5	450.312	10.144	NA	NA	NA	NA	NA	NA	NA	0	level5	NA	NA	NA	NA	NA	down
8.86_348.1248	0.3327	0.0003	0.0016	CM:Def	C18:pos	Torasemide	C16 H20 N4 O3 S	348.125	8.86	null	S38123	HMDB0014359	-8e-04	-2.4326	NA	NA	1	level4	Organoheterocyclic compounds	Pyridines and derivatives	Pyridinesulfonamides	Pyridine and derivatives	NA	down
8.739_156.1151	0.3328	0.0072	0.015	CM:Def	C18:pos	4-hydroxynonenal	C9 H16 O2	156.115	8.739	C21642	S4446465	HMDB0004362	0	0.2604	NA	NA	40	level4	Lipids and lipid-like molecules	Fatty Acyls	Fatty alcohols	Fatty acyls[FA]	NA	down
4.99_266.1155	0.3329	0.0005	0.0024	CM:Def	C18:pos	Nevirapine	C15 H14 N4 O	266.115	4.99	C07263	S4308	HMDB0014383	-0.0013	-4.7976	NA	NA	9	level4	Organic nitrogen compounds	Organonitrogen compounds	Amines	Amines	NULL	down
9.597_499.3883	0.3329	0.0002	0.0012	CM:Def	C18:pos	NA	C29 H49 N5 O2	499.388	9.597	NA	NA	NA	NA	NA	NA	NA	0	level5	NA	NA	NA	NA	NA	down
5.988_245.2356	0.3331	0.0002	0.0015	CM:Def	C18:pos	NA	C14 H31 N O2	245.236	5.988	NA	NA	NA	NA	NA	NA	NA	0	level5	NA	NA	NA	NA	NA	down
5.319_198.0684	0.3332	0.0072	0.0151	CM:Def	C18:pos	Pc4959775	C13 H10 O2	198.068	5.319	NA	S13708	NA	4e-04	1.7867	NA	NA	8	level4	NA	NA	NA	NA	NA	down
6.941_304.2038	0.3333	0.0082	0.0166	CM:Def	C18:pos	6 beta hydroxy testosterone	C19 H28 O3	304.204	6.941	C14497	S58987	HMDB0006259	-1e-04	-0.3068	NA	NA	26	level4	Lipids and lipid-like molecules	Steroids and steroid derivatives	Androstane steroids	Steroids and derivatives	NULL	down
9.238_619.3234	0.3339	0.0002	0.0011	CM:Def	C18:pos	NA	C36 H49 N3 O2 S2	619.323	9.238	NA	NA	NA	NA	NA	NA	NA	0	level5	NA	NA	NA	NA	NA	down
4.948_239.0795	0.334	0.0023	0.0065	CM:Def	C18:pos	N-(3,5-dimethoxybenzoyl)glycine	C11 H13 N O5	239.079	4.948	null	S1781075	HMDB0131468	2e-04	0.6426	NA	NA	1	level4	Benzenoids	Benzene and substituted derivatives	Benzoic acids and derivatives	Benzene and derivatives	NA	down
6.687_332.16	0.3347	0.0034	0.0085	CM:Def	C18:pos	Spectinomycin	C14 H24 N2 O7	332.16	6.687	C02078	S14785	HMDB0015055	0.0016	4.8313	NA	NA	1	level4	Organoheterocyclic compounds	Dioxanes	1,4-dioxanes	1,4-dioxanes	NA	down
6.851_430.1993	0.336	0.0002	0.0015	CM:Def	C18:pos	Athamantin	C24 H30 O7	430.199	6.851	NA	S390599	NA	1e-04	0.2767	NA	NA	4	level4	NA	NA	NA	NA	NA	down
4.345_193.0742	0.3361	0.0025	0.0069	CM:Def	C18:pos	1107116	C10 H11 N O3	193.074	4.345	C05598	S61452	HMDB0000821	3e-04	1.7583	NA	NA	15	level4	Organic acids and derivatives	Carboxylic acids and derivatives	Amino acids, peptides, and analogues	Amino acids, peptides, and analogues	map00360 Phenylalanine metabolism;	down
11.478_467.4707	0.3362	0.0001	0.0008	CM:Def	C18:pos	NA	C30 H61 N O2	467.471	11.478	NA	NA	NA	NA	NA	NA	NA	0	level5	NA	NA	NA	NA	NA	down
6.783_314.1043	0.3364	0	0.0002	CM:Def	C18:pos	11322209	C15 H15 Cl N6	314.104	6.783	NA	S9738756	NA	-4e-04	-1.1223	NA	NA	1	level4	NA	NA	NA	NA	NA	down
7.071_444.1787	0.3365	0.0001	0.0006	CM:Def	C18:pos	6-[(3,3-dimethyl-2-oxiranyl)methyl]-5-hydroxy-7-methoxy-2-(3,4,5-trimethoxyphenyl)-2,3-dihydro-4h-chromen-4-one	C24 H28 O8	444.179	7.071	null	S74852982	HMDB0132661	2e-04	0.514	NA	NA	1	level4	Phenylpropanoids and polyketides	Flavonoids	Flavans	Flavonoids	NA	down
9.998_369.3242	0.3365	0.0155	0.0274	CM:Def	C18:pos	4-(stearoylamino)butanoic acid	C22 H43 N O3	369.324	9.998	null	S142829	HMDB0062341	-1e-04	-0.3549	NA	NA	1	level4	Organic acids and derivatives	Carboxylic acids and derivatives	Amino acids, peptides, and analogues	Amino acids, peptides, and analogues	NA	down
8.843_166.0632	0.337	0.0025	0.007	CM:Def	C18:pos	Desaminotyrosine	C9 H10 O3	166.063	8.843	C01744	S9965	HMDB0002199	2e-04	1.2175	NA	NA	44	level4	Phenylpropanoids and polyketides	Phenylpropanoic acids	null	Phenylpropanoic acids	NULL	down
4.524_379.2359	0.3371	0.0003	0.0019	CM:Def	C18:pos	NA	C21 H33 N O5	379.236	4.524	NA	NA	NA	NA	NA	NA	NA	0	level5	NA	NA	NA	NA	NA	down
10.113_350.1907	0.3376	0.0012	0.0042	CM:Def	C18:pos	NA	C13 H30 N6 O S2	350.191	10.113	NA	NA	NA	NA	NA	NA	NA	0	level5	NA	NA	NA	NA	NA	down
3.714_270.1468	0.338	0.0001	0.0011	CM:Def	C18:pos	NA	C14 H22 O5	270.147	3.714	NA	NA	NA	NA	NA	NA	NA	0	level5	NA	NA	NA	NA	NA	down
8.818_366.3609	0.3384	0.0028	0.0076	CM:Def	C18:pos	NA	C23 H46 N2 O	366.361	8.818	NA	NA	NA	NA	NA	NA	NA	0	level5	NA	NA	NA	NA	NA	down
10.036_613.564	0.3385	0.0038	0.0093	CM:Def	C18:pos	NA	C37 H75 N O5	613.564	10.036	NA	NA	NA	NA	NA	NA	NA	0	level5	NA	NA	NA	NA	NA	down
5.706_334.0727	0.3385	0.025	0.0404	CM:Def	C18:pos	NA	C16 H19 N2 P S2	334.073	5.706	NA	NA	NA	NA	NA	NA	NA	0	level5	NA	NA	NA	NA	NA	down
9.458_485.2681	0.3386	0.0002	0.0014	CM:Def	C18:pos	NA	C18 H39 N5 O10	485.268	9.458	NA	NA	NA	NA	NA	NA	NA	0	level5	NA	NA	NA	NA	NA	down
7.028_238.1206	0.3389	0.011	0.0209	CM:Def	C18:pos	2444643wxk	C13 H18 O4	238.121	7.028	null	S536429	HMDB0034046	1e-04	0.5123	NA	NA	3	level4	Benzenoids	Phenol ethers	Anisoles	Benzene and derivatives	NA	down
8.298_433.3768	0.3392	0	0.0002	CM:Def	C18:pos	NA	C25 H47 N5 O	433.377	8.298	NA	NA	NA	NA	NA	NA	NA	0	level5	NA	NA	NA	NA	NA	down
10.041_340.2976	0.3401	0.0027	0.0074	CM:Def	C18:pos	Glycidyl stearate	C21 H40 O3	340.298	10.041	NA	S56394	NA	-1e-04	-0.3114	NA	NA	6	level4	NA	NA	NA	NA	NA	down
4.399_240.1111	0.3404	0.0009	0.0036	CM:Def	C18:pos	(s)-2-hydrazino-3-(4-hydroxy-3-methoxyphenyl)-2-methylpropionic acid	C11 H16 N2 O4	240.111	4.399	null	S8374147	HMDB0142637	1e-04	0.2786	NA	NA	1	level4	Phenylpropanoids and polyketides	Phenylpropanoic acids	null	Phenylpropanoic acids	NA	down
8.859_404.2925	0.3404	0.0002	0.0012	CM:Def	C18:pos	5?-androstane-3?,17?-diol dipropionate	C25 H40 O4	404.293	8.859	NA	S118605	NA	-2e-04	-0.3962	NA	NA	8	level4	NA	NA	NA	NA	NA	down
9.477_545.3492	0.3404	0.0091	0.0179	CM:Def	C18:pos	1-[(8z,11z,14z)-icosatrienoyl]-sn-glycero-3-phosphocholine	C28 H52 N O7 P	545.349	9.477	null	S21403156	HMDB0010394	0.0011	1.9344	NA	NA	2	level4	Lipids and lipid-like molecules	Glycerophospholipids	Glycerophosphocholines	Glycerophospholipids[GP]	NA	down
4.475_182.0848	0.3406	0	0.0004	CM:Def	C18:pos	Trans-azobenzene	C12 H10 N2	182.085	4.475	C19334	S2185	NA	4e-04	2.121	NA	NA	2	level4	NA	NA	NA	NA	NULL	down
0.709_898.5966	0.341	0.0002	0.0013	CM:Def	C18:pos	NA	NA	898.597	0.709	NA	NA	NA	NA	NA	NA	NA	0	level5	NA	NA	NA	NA	NA	down
9.971_432.3453	0.3411	0.0016	0.0051	CM:Def	C18:pos	NA	C25 H44 N4 O2	432.345	9.971	NA	NA	NA	NA	NA	NA	NA	0	level5	NA	NA	NA	NA	NA	down
0.709_930.5455	0.3415	0.0001	0.001	CM:Def	C18:pos	NA	NA	930.545	0.709	NA	NA	NA	NA	NA	NA	NA	0	level5	NA	NA	NA	NA	NA	down
9.466_433.3554	0.342	0.0088	0.0175	CM:Def	C18:pos	NA	C21 H48 N5 O2 P	433.355	9.466	NA	NA	NA	NA	NA	NA	NA	0	level5	NA	NA	NA	NA	NA	down
8.128_321.2301	0.3422	0.0057	0.0126	CM:Def	C18:pos	Homodihydrocapsaicin-i	C19 H31 N O3	321.23	8.128	null	S2341417	HMDB0036330	-3e-04	-0.9039	NA	NA	1	level4	Benzenoids	Phenols	Methoxyphenols	Phenols and derivatives	NA	down
7.155_375.3249	0.343	0.0002	0.0011	CM:Def	C18:pos	NA	C23 H41 N3 O	375.325	7.155	NA	NA	NA	NA	NA	NA	NA	0	level5	NA	NA	NA	NA	NA	down
8.499_442.272	0.3431	0.0076	0.0158	CM:Def	C18:pos	(3z)-3-ethylidene-4-isopropyl-7-methylene-2-oxooctahydro-1h-indene-1,6-diyl (2z,2'e)bis(3-methyl-2-pentenoate)	C27 H38 O5	442.272	8.499	null	S35013694	HMDB0034065	0	0.1082	NA	NA	1	level4	Lipids and lipid-like molecules	Prenol lipids	Sesquiterpenoids	Terpenoids	NA	down
7.463_238.2047	0.3436	0	0.0006	CM:Def	C18:pos	NA	C14 H26 N2 O	238.205	7.463	NA	NA	NA	NA	NA	NA	NA	0	level5	NA	NA	NA	NA	NA	down
4.943_248.1261	0.3438	0.0006	0.0028	CM:Def	C18:pos	NA	C11 H20 O6	248.126	4.943	NA	NA	NA	NA	NA	NA	NA	0	level5	NA	NA	NA	NA	NA	down
6.906_191.1313	0.3439	0.0018	0.0054	CM:Def	C18:pos	Deet	C12 H17 N O	191.131	6.906	NA	S4133	NA	3e-04	1.6023	NA	NA	5	level4	NA	NA	NA	NA	NA	down
4.605_204.1001	0.344	0.001	0.0037	CM:Def	C18:pos	Diethyl (2r,3r)-2-hydroxy-3-methylsuccinate	C9 H16 O5	204.1	4.605	NA	S389348	NA	3e-04	1.6429	NA	NA	2	level4	NA	NA	NA	NA	NA	down
5.959_272.1025	0.3443	0.0081	0.0165	CM:Def	C18:pos	NA	C12 H12 N6 O2	272.103	5.959	NA	NA	NA	NA	NA	NA	NA	0	level5	NA	NA	NA	NA	NA	down
6.454_346.2144	0.3443	0.0048	0.0111	CM:Def	C18:pos	Corticosterone	C21 H30 O4	346.214	6.454	C02140	S5550	HMDB0001547	0	-0.1062	NA	NA	20	level4	Lipids and lipid-like molecules	Steroids and steroid derivatives	Hydroxysteroids	Steroids and derivatives	map01100 Metabolic pathways;	down
0.735_149.1054	0.3448	0.0016	0.0051	CM:Def	C18:pos	Triethanolamine	C6 H15 N O3	149.105	0.735	C06771	S13835630	HMDB0032538	2e-04	1.6695	NA	NA	1	level4	Organonitrogen compounds	Amines	Alkanolamines	Amines	map00564 Glycerophospholipid metabolism;	down
10.937_439.4392	0.3451	0.0003	0.0016	CM:Def	C18:pos	NA	C28 H57 N O2	439.439	10.937	NA	NA	NA	NA	NA	NA	NA	0	level5	NA	NA	NA	NA	NA	down
7.7_148.0891	0.3451	0.0222	0.0365	CM:Def	C18:pos	Trans-anethole	C10 H12 O	148.089	7.7	NA	S553166	NA	2e-04	1.666	NA	NA	17	level4	NA	NA	NA	NA	NA	down
8.829_365.2927	0.3454	0.0003	0.0015	CM:Def	C18:pos	N-linoleoyl-4-aminobutyric acid	C22 H39 N O3	365.293	8.829	null	S4942643	HMDB0062334	-3e-04	-0.822	NA	NA	1	level4	Organic acids and derivatives	Carboxylic acids and derivatives	Amino acids, peptides, and analogues	Amino acids, peptides, and analogues	NA	down
2.278_202.132	0.3455	0.0004	0.0021	CM:Def	C18:pos	Mfcd00025555	C9 H18 N2 O3	202.132	2.278	null	S227831	HMDB0028691	3e-04	1.4021	NA	NA	5	level4	Organic acids and derivatives	Carboxylic acids and derivatives	Amino acids, peptides, and analogues	Amino acids, peptides, and analogues	NA	down
10.042_375.3349	0.3457	0.0017	0.0053	CM:Def	C18:pos	NA	C21 H45 N O4	375.335	10.042	NA	NA	NA	NA	NA	NA	NA	0	level5	NA	NA	NA	NA	NA	down
7.64_332.0922	0.3457	0.0058	0.0128	CM:Def	C18:pos	Sanguinarine	C20 H14 N O4	332.092	7.64	C06162	S4970	HMDB0029367	-1e-04	-0.1524	NA	NA	1	level4	Alkaloids and derivatives	Benzophenanthridine alkaloids	Quaternary benzophenanthridine alkaloids	Alkaloids and derivatives	map00950 Isoquinoline alkaloid biosynthesis;	down
9.708_483.3356	0.3457	0.0013	0.0046	CM:Def	C18:pos	NA	C31 H41 N5	483.336	9.708	NA	NA	NA	NA	NA	NA	NA	0	level5	NA	NA	NA	NA	NA	down
9.693_388.2589	0.346	0.0038	0.0092	CM:Def	C18:pos	NA	C20 H32 N6 O2	388.259	9.693	NA	NA	NA	NA	NA	NA	NA	0	level5	NA	NA	NA	NA	NA	down
8.858_426.2749	0.3461	0.0113	0.0213	CM:Def	C18:pos	Azafrin	C27 H38 O4	426.275	8.858	NA	S4444637	NA	-0.0021	-4.8599	NA	NA	3	level4	NA	NA	NA	NA	NA	down
8.862_316.0983	0.3462	0.0016	0.0051	CM:Def	C18:pos	NA	C14 H22 O4 P2	316.098	8.862	NA	NA	NA	NA	NA	NA	NA	0	level5	NA	NA	NA	NA	NA	down
6.944_339.1503	0.3471	0.0062	0.0134	CM:Def	C18:pos	Tofimilast	C18 H21 N5 S	339.15	6.944	NA	S8071932	NA	-0.0014	-4.2243	NA	NA	1	level4	NA	NA	NA	NA	NA	down
8.676_206.1673	0.3473	0.0002	0.0012	CM:Def	C18:pos	513992	C14 H22 O	206.167	8.676	C14205	S8483	HMDB0013825	3e-04	1.2284	NA	NA	14	level4	Benzenoids	Benzene and substituted derivatives	Phenylpropanes	Benzene and derivatives	NULL	down
10.549_440.3056	0.3475	0.0029	0.0076	CM:Def	C18:pos	Dolichol monophosphate	C25 H45 O4 P	440.306	10.549	NA	S21864805	NA	1e-04	0.1313	NA	NA	1	level4	NA	NA	NA	NA	NA	down
8.83_374.1542	0.3475	0.0001	0.0007	CM:Def	C18:pos	11,17-dioxo-9-sulfanylandrosta-3,5-dien-3-yl acetate	C21 H26 O4 S	374.154	8.83	NA	S210584	NA	-0.001	-2.7483	NA	NA	1	level4	NA	NA	NA	NA	NA	down
9.473_426.2425	0.3478	0.0241	0.0392	CM:Def	C18:pos	Oxatomide	C27 H30 N4 O	426.243	9.473	null	S4454	HMDB0240225	5e-04	1.2841	NA	NA	1	level4	Benzenoids	Benzene and substituted derivatives	Diphenylmethanes	Benzene and derivatives	NA	down
8.861_334.1091	0.3484	0.0003	0.0018	CM:Def	C18:pos	NA	C16 H19 N2 O4 P	334.109	8.861	NA	NA	NA	NA	NA	NA	NA	0	level5	NA	NA	NA	NA	NA	down
9.327_552.3211	0.3489	0.0009	0.0035	CM:Def	C18:pos	NA	C29 H48 N2 O6 S	552.321	9.327	NA	NA	NA	NA	NA	NA	NA	0	level5	NA	NA	NA	NA	NA	down
10.041_358.3083	0.3491	0.0022	0.0063	CM:Def	C18:pos	1-stearoylglycerol	C21 H42 O4	358.308	10.041	D01947	MReference-939	NA	0	-0.0791	NA	86.6	5	level2	NA	NA	NA	NA	NA	down
5.753_200.1205	0.3496	0	0.0001	CM:Def	C18:pos	2-isobutoxynaphthalene	C14 H16 O	200.12	5.753	null	S15722	HMDB0035076	3e-04	1.7316	NA	NA	2	level4	Benzenoids	Naphthalenes	null	Benzene and derivatives	NA	down
9.108_329.3293	0.3498	0.0002	0.0013	CM:Def	C18:pos	NA	C20 H43 N O2	329.329	9.108	NA	NA	NA	NA	NA	NA	NA	0	level5	NA	NA	NA	NA	NA	down
7.639_154.136	0.35	0.0004	0.0022	CM:Def	C18:pos	(+/-)-eucalyptol	C10 H18 O	154.136	7.639	C09844	S2656	HMDB0004472	3e-04	1.6945	NA	NA	92	level4	NA	NA	NA	NA	map00902 Monoterpenoid biosynthesis; map01110 Biosynthesis of secondary metabolites;	down
4.297_228.09	0.3501	0.0005	0.0024	CM:Def	C18:pos	Ozagrel	C13 H12 N2 O2	228.09	4.297	NA	S4445594	NA	1e-04	0.5956	18.6	NA	1	level4	NA	NA	NA	NA	NA	down
2.931_307.1997	0.3505	0	0.0002	CM:Def	C18:pos	NA	C14 H29 N O6	307.2	2.931	NA	NA	NA	NA	NA	NA	NA	0	level5	NA	NA	NA	NA	NA	down
7.717_317.293	0.3506	0	0.0001	CM:Def	C18:pos	2-amino-1,3,4-octadecanetriol	C18 H39 N O3	317.293	7.717	C12144	MReference-545	HMDB0004610	0	0.0438	NA	63.2	1	level2	SP Sphingolipids	SP01 Sphingoid bases	SP0103 4-Hydroxysphinganines (Phytosphingosines)	Sphingolipids[SP]	map00600 Sphingolipid metabolism; map01100 Metabolic pathways;	down
9.458_465.2859	0.3508	0	0.0001	CM:Def	C18:pos	Lysophosphatidylcholine 14:1(9z)/0:0	C22 H44 N O7 P	465.286	9.458	null	S24766524	HMDB0010380	3e-04	0.7453	NA	NA	1	level4	Lipids and lipid-like molecules	Glycerophospholipids	Glycerophosphocholines	Glycerophospholipids[GP]	NA	down
5.034_210.0871	0.3509	0.0001	0.0007	CM:Def	C18:pos	NA	C7 H10 N6 O2	210.087	5.034	NA	NA	NA	NA	NA	NA	NA	0	level5	NA	NA	NA	NA	NA	down
9.725_345.2666	0.3509	0.0193	0.0327	CM:Def	C18:pos	Epea	C22 H35 N O2	345.267	9.725	null	S4446570	HMDB0013649	-1e-04	-0.4019	NA	NA	2	level4	Organic nitrogen compounds	Organonitrogen compounds	Amines	Amines	NA	down
8.799_443.3976	0.3511	0.0001	0.0006	CM:Def	C18:pos	NA	C26 H53 N O4	443.398	8.799	NA	NA	NA	NA	NA	NA	NA	0	level5	NA	NA	NA	NA	NA	down
4.233_269.1839	0.3512	0	0.0001	CM:Def	C18:pos	NA	C12 H23 N5 O2	269.184	4.233	NA	NA	NA	NA	NA	NA	NA	0	level5	NA	NA	NA	NA	NA	down
5.472_184.1255	0.3514	0	0.0004	CM:Def	C18:pos	Chamazulene	C14 H16	184.125	5.472	C09633	S10268	HMDB0036470	3e-04	1.7705	NA	NA	1	level4	Lipids and lipid-like molecules	Prenol lipids	Sesquiterpenoids	Terpenoids	NULL	down
3.99_261.1941	0.3516	0.0003	0.0018	CM:Def	C18:pos	NA	C13 H27 N O4	261.194	3.99	NA	NA	NA	NA	NA	NA	NA	0	level5	NA	NA	NA	NA	NA	down
8.787_342.3245	0.3517	0.0001	0.0006	CM:Def	C18:pos	NA	C20 H42 N2 O2	342.325	8.787	NA	NA	NA	NA	NA	NA	NA	0	level5	NA	NA	NA	NA	NA	down
9.291_266.2246	0.3517	0.0044	0.0103	CM:Def	C18:pos	Hydroprene	C17 H30 O2	266.225	9.291	NA	S4522732	NA	0	0.1311	NA	NA	8	level4	NA	NA	NA	NA	NA	down
8.308_324.23	0.3522	0.0029	0.0076	CM:Def	C18:pos	6-decylubiquinol	C19 H32 O4	324.23	8.308	NA	S10128484	NA	0	-0.1178	NA	NA	4	level4	NA	NA	NA	NA	NA	down
8.664_336.314	0.3523	0.0004	0.0022	CM:Def	C18:pos	NA	C21 H40 N2 O	336.314	8.664	NA	NA	NA	NA	NA	NA	NA	0	level5	NA	NA	NA	NA	NA	down
8.676_312.1612	0.3523	0.0001	0.0011	CM:Def	C18:pos	NA	C15 H25 N2 O3 P	312.161	8.676	NA	NA	NA	NA	NA	NA	35.4	0	level5	NA	NA	NA	NA	NA	down
11.86_703.5145	0.3524	0	0.0004	CM:Def	C18:pos	1-myristoyl-2-palmitoleoyl-sn-glycero-3-phosphocholine	C38 H74 N O8 P	703.514	11.86	null	S24766547	HMDB0007870	-7e-04	-1.0019	NA	NA	18	level4	Lipids and lipid-like molecules	Glycerophospholipids	Glycerophosphocholines	Glycerophospholipids[GP]	NA	down
6.494_290.1518	0.3536	0.0019	0.0056	CM:Def	C18:pos	Epi-tulipinolide	C17 H22 O4	290.152	6.494	NA	S4444839	NA	0	-0.0376	NA	NA	10	level4	NA	NA	NA	NA	NA	down
8.296_389.3505	0.3541	0.0001	0.0008	CM:Def	C18:pos	NA	C23 H43 N5	389.351	8.296	NA	NA	NA	NA	NA	NA	NA	0	level5	NA	NA	NA	NA	NA	down
8.341_214.157	0.3543	0.0291	0.0457	CM:Def	C18:pos	3-oxolauric acid	C12 H22 O3	214.157	8.341	C02367	S388783	HMDB0010727	1e-04	0.4766	NA	NA	11	level4	Organic acids and derivatives	Keto acids and derivatives	Medium-chain keto acids and derivatives	Organic acids	NULL	down
9.941_327.3137	0.3543	0	0.0001	CM:Def	C18:pos	Stearoyl ethanolamide	C20 H41 N O2	327.314	9.941	NA	MReference-9794	NA	-1e-04	-0.1954	NA	79.4	2	level2	NA	NA	NA	NA	NA	down
9.727_527.3616	0.3544	0.0001	0.0008	CM:Def	C18:pos	23-(1,4-dimethyl-2,8-dioxabicyclo[3.2.1]oct-4-yl)-23-oxodaphnan-22-yl acetate	C32 H49 N O5	527.362	9.727	null	S35013174	HMDB0030291	5e-04	0.9697	NA	NA	1	level4	Alkaloids and derivatives	Daphniphylline-type alkaloids	null	Alkaloids and derivatives	NA	down
5.979_170.131	0.3555	0.0003	0.0016	CM:Def	C18:pos	2361	C10 H18 O2	170.131	5.979	null	S12282	HMDB0037116	3e-04	1.7686	89.4	NA	65	level4	Organoheterocyclic compounds	Lactones	Delta valerolactones	Delta valerolactones	NA	down
2.426_99.105	0.356	0.0011	0.0039	CM:Def	C18:pos	Cyclohexylamine	C6 H13 N	99.105	2.426	C00571	S7677	HMDB0031404	2e-04	2.0485	NA	NA	2	level4	Organic nitrogen compounds	Organonitrogen compounds	Cyclohexylamines	Amines and derivatives	NA	down
3.169_117.0615	0.3561	0.0001	0.0009	CM:Def	C18:pos	NA	C5 H11 N S	117.061	3.169	NA	NA	NA	NA	NA	NA	NA	0	level5	NA	NA	NA	NA	NA	down
7.42_241.2043	0.3572	0.0029	0.0076	CM:Def	C18:pos	NA	C14 H27 N O2	241.204	7.42	NA	NA	NA	NA	NA	NA	NA	0	level5	NA	NA	NA	NA	NA	down
4.048_195.0899	0.3579	0.0006	0.0027	CM:Def	C18:pos	Metirosine	C10 H13 N O3	195.09	4.048	C07921	S390103	HMDB0014903	4e-04	2.0148	NA	NA	9	level4	Phenylpropanoids and polyketides	Phenylpropanoic acids	null	Phenylpropanoic acids	NULL	down
6.183_218.1309	0.3585	0	0.0003	CM:Def	C18:pos	Cis-3-hexenyl phenylacetate	C14 H18 O2	218.131	6.183	null	S4519184	HMDB0038281	3e-04	1.1851	NA	NA	15	level4	Benzenoids	Benzene and substituted derivatives	Phenylacetic acid derivatives	Benzene and derivatives	NA	down
5.932_233.1993	0.3592	0	0	CM:Def	C18:pos	NA	C12 H27 N O3	233.199	5.932	NA	NA	NA	NA	NA	NA	NA	0	level5	NA	NA	NA	NA	NA	down
9.117_393.2875	0.3597	0.0221	0.0365	CM:Def	C18:pos	NA	C23 H39 N O4	393.288	9.117	NA	NA	NA	NA	NA	NA	NA	0	level5	NA	NA	NA	NA	NA	down
10.891_509.4817	0.3603	0	0.0006	CM:Def	C18:pos	1717212	C32 H63 N O3	509.482	10.891	C13916	S4445481	HMDB0011773	9e-04	1.7328	NA	NA	1	level4	Lipids and lipid-like molecules	Sphingolipids	Ceramides	Sphingolipids[SP]	NULL	down
7.778_174.1412	0.3603	0	0.0006	CM:Def	C18:pos	Ionene	C13 H18	174.141	7.778	null	S61372	HMDB0059826	3e-04	1.7062	NA	NA	4	level4	Benzenoids	Tetralins	null	Benzene and derivatives	NA	down
8.841_148.0526	0.3605	0.0059	0.0129	CM:Def	C18:pos	Cinnamic acid	C9 H8 O2	148.053	8.841	C10438	S392447	HMDB0000930	2e-04	1.4469	52.1	NA	15	level4	Phenylpropanoids and polyketides	Cinnamic acids and derivatives	Cinnamic acids	Polyketides[PK]	NULL	down
6.51_189.1191	0.3606	0.0026	0.007	CM:Def	C18:pos	Eptc	C9 H19 N O S	189.119	6.51	NA	S12428	NA	4e-04	1.9615	NA	NA	2	level4	NA	NA	NA	NA	NA	down
8.144_198.1623	0.361	0.0005	0.0023	CM:Def	C18:pos	4253	C12 H22 O2	198.162	8.144	null	S7846	HMDB0029585	3e-04	1.4072	NA	NA	44	level4	Lipids and lipid-like molecules	Fatty Acyls	Fatty acid esters	Fatty acyls[FA]	NA	down
7.729_342.183	0.3611	0.0001	0.0008	CM:Def	C18:pos	6470	C21 H26 O4	342.183	7.729	NA	S51499	NA	-1e-04	-0.1859	NA	NA	2	level4	NA	NA	NA	NA	NA	down
4.822_266.173	0.3617	0.0001	0.0006	CM:Def	C18:pos	NA	C12 H26 O6	266.173	4.822	NA	NA	NA	NA	NA	NA	NA	0	level5	NA	NA	NA	NA	NA	down
6.841_441.2575	0.3622	0.0071	0.015	CM:Def	C18:pos	NA	C20 H43 N O5 S2	441.257	6.841	NA	NA	NA	NA	NA	NA	NA	0	level5	NA	NA	NA	NA	NA	down
0.744_207.1111	0.3625	0.014	0.0253	CM:Def	C18:pos	Miglitol	C8 H17 N O5	207.111	0.744	C07708	S390074	HMDB0014634	4e-04	2.0145	NA	NA	3	level4	NA	NA	NA	NA	NULL	down
3.634_258.1944	0.3626	0.0215	0.0357	CM:Def	C18:pos	NA	C13 H26 N2 O3	258.194	3.634	NA	NA	NA	NA	NA	NA	NA	0	level5	NA	NA	NA	NA	NA	down
4.111_361.2254	0.3628	0.0005	0.0022	CM:Def	C18:pos	NA	C21 H31 N O4	361.225	4.111	NA	NA	NA	NA	NA	NA	NA	0	level5	NA	NA	NA	NA	NA	down
6.316_413.3294	0.363	0.0001	0.0011	CM:Def	C18:pos	Solasodine	C27 H43 N O2	413.329	6.316	null	S391288	HMDB0035282	1e-04	0.1527	NA	NA	1	level4	Lipids and lipid-like molecules	Steroids and steroid derivatives	Steroidal glycosides	Steroids and derivatives	NA	down
9.971_454.3273	0.363	0.0036	0.0089	CM:Def	C18:pos	(3r,5s,7r,8r,9s,10s,12s,13r,14s,17r)-10,13-dimethyl-17-[(2r)-5,6,7-trihydroxy-2-heptanyl]hexadecahydro-1h-cyclopenta[a]phenanthrene-3,7,12-triol	C26 H46 O6	454.327	9.971	null	S170096	HMDB0002157	-0.0022	-4.7696	NA	NA	1	level4	Lipids and lipid-like molecules	Steroids and steroid derivatives	Bile acids, alcohols and derivatives	Bile acids, alcohols and derivatives	NA	down
11.412_555.5227	0.3633	0.0001	0.0008	CM:Def	C18:pos	N-hexadecanoylphytosphingosine	C34 H69 N O4	555.523	11.412	NA	S8682389	NA	0	0.0688	NA	NA	3	level4	NA	NA	NA	NA	NA	down
4.605_215.1888	0.3637	0	0.0005	CM:Def	C18:pos	907502	C12 H25 N O2	215.189	4.605	NA	S62862	NA	3e-04	1.325	NA	NA	1	level4	NA	NA	NA	NA	NA	down
0.711_815.6177	0.3639	0.0207	0.0346	CM:Def	C18:pos	NA	NA	815.618	0.711	NA	NA	NA	NA	NA	NA	NA	0	level5	NA	NA	NA	NA	NA	down
9.985_429.3458	0.3642	0.0124	0.0229	CM:Def	C18:pos	NA	NA	429.346	9.985	NA	NA	NA	NA	NA	NA	NA	0	level5	NA	NA	NA	NA	NA	down
3_339.1891	0.3648	0.0262	0.042	CM:Def	C18:pos	NA	C15 H25 N5 O4	339.189	3	NA	NA	NA	NA	NA	NA	NA	0	level5	NA	NA	NA	NA	NA	down
8.082_404.3403	0.3648	0.0004	0.0019	CM:Def	C18:pos	NA	C19 H45 N6 O P	404.34	8.082	NA	NA	NA	NA	NA	NA	NA	0	level5	NA	NA	NA	NA	NA	down
9.545_328.2613	0.3648	0.012	0.0223	CM:Def	C18:pos	2,4-dihydroxyheptadec-16-enyl acetate	C19 H36 O4	328.261	9.545	null	S2859785	HMDB0031043	0	-0.0972	NA	NA	5	level4	Lipids and lipid-like molecules	Fatty Acyls	Fatty alcohols	Fatty acyls[FA]	NA	down
9.788_162.1047	0.3649	0.0027	0.0073	CM:Def	C18:pos	Valerophenone	C11 H14 O	162.105	9.788	null	S59482	HMDB0031208	2e-04	1.5101	NA	NA	11	level4	Benzenoids	Benzene and substituted derivatives	Butyrophenones	Benzene and derivatives	NA	down
6.061_257.1992	0.3651	0.0026	0.0071	CM:Def	C18:pos	N-lauroylglycine	C14 H27 N O3	257.199	6.061	null	S307040	HMDB0013272	1e-04	0.3681	NA	NA	1	level4	Organic acids and derivatives	Carboxylic acids and derivatives	Amino acids, peptides, and analogues	Amino acids, peptides, and analogues	NA	down
4.988_230.0945	0.3653	0.0014	0.0046	CM:Def	C18:pos	Kavain	C14 H14 O3	230.095	4.988	NA	MReference-2225	NA	2e-04	0.7067	NA	64.8	15	level2	NA	NA	NA	NA	NA	down
6.5_197.1419	0.3655	0.0144	0.0259	CM:Def	C18:pos	NA	C11 H19 N O2	197.142	6.5	NA	NA	NA	NA	NA	NA	NA	0	level5	NA	NA	NA	NA	NA	down
7_201.2096	0.3658	0.0009	0.0035	CM:Def	C18:pos	NA	C12 H27 N O	201.21	7	NA	NA	NA	NA	NA	NA	NA	0	level5	NA	NA	NA	NA	NA	down
3.312_233.1265	0.366	0.0011	0.004	CM:Def	C18:pos	Hopantenic acid	C10 H19 N O5	233.126	3.312	NA	S26309	NA	2e-04	0.9464	NA	NA	2	level4	NA	NA	NA	NA	NA	down
8.741_312.2301	0.3662	0.0167	0.0291	CM:Def	C18:pos	15,16-dihode	C18 H32 O4	312.23	8.741	null	S17220751	HMDB0010208	0	0.0781	NA	NA	35	level4	Lipids and lipid-like molecules	Fatty Acyls	Lineolic acids and derivatives	Fatty acyls[FA]	NA	down
9.328_522.2391	0.367	0.0005	0.0024	CM:Def	C18:pos	4-(hydroxy{7-hydroxy-6-methoxy-8-[(6-methoxy-2-methyl-1,2,3,4-tetrahydro-7-isoquinolinyl)oxy]-2-methyl-1,2,3,4-tetrahydro-1-isoquinolinyl}methyl)-1,2-benzenediol	C29 H34 N2 O7	522.239	9.328	null	S35013216	HMDB0030505	0.0026	4.8863	NA	NA	1	level4	Organoheterocyclic compounds	Isoquinolines and derivatives	Benzylisoquinolines	Benzylisoquinolines	NA	down
4.988_350.0678	0.3674	0	0.0003	CM:Def	C18:pos	Sulfometuron [ansi]	C14 H14 N4 O5 S	350.068	4.988	NA	S47882	NA	-7e-04	-2.0961	NA	NA	1	level4	NA	NA	NA	NA	NA	down
9.955_452.3269	0.368	0.001	0.0037	CM:Def	C18:pos	Boldenone undecylenate	C30 H44 O3	452.327	9.955	NA	S10128605	NA	-0.0021	-4.6669	NA	NA	6	level4	NA	NA	NA	NA	NA	down
6.952_126.1047	0.3683	0.0014	0.0047	CM:Def	C18:pos	2707	C8 H14 O	126.105	6.952	C07287	S9478	HMDB0035915	3e-04	2.2263	58.9	NA	26	level4	Organic oxygen compounds	Organooxygen compounds	Carbonyl compounds	Carbonyl compounds	NULL	down
3.526_213.1004	0.3687	0.0017	0.0054	CM:Def	C18:pos	Meiqx	C11 H11 N5	213.1	3.526	C19255	S56076	HMDB0029864	-0.001	-4.9258	NA	NA	6	level4	Organoheterocyclic compounds	Diazanaphthalenes	Benzodiazines	Benzodiazines	NA	down
5.154_105.058	0.3691	0	0.0002	CM:Def	C18:pos	NA	C7 H7 N	105.058	5.154	NA	NA	NA	NA	NA	NA	NA	0	level5	NA	NA	NA	NA	NA	down
5.172_120.0578	0.3693	0	0.0002	CM:Def	C18:pos	Acetophenone	C8 H8 O	120.058	5.172	C07113	MReference-2744	HMDB0033910	2e-04	2.0079	NA	78	10	level2	Organic oxygen compounds	Organooxygen compounds	Carbonyl compounds	Carbonyl compounds	NA	down
7.623_254.1155	0.3694	0.0005	0.0024	CM:Def	C18:pos	Hostmaniane	C13 H18 O5	254.115	7.623	null	S9359446	HMDB0032796	1e-04	0.3628	NA	NA	2	level4	Benzenoids	Benzene and substituted derivatives	Benzoic acids and derivatives	Benzene and derivatives	NA	down
8.185_388.2235	0.3697	0.0071	0.0149	CM:Def	C18:pos	3225312	C23 H32 O5	388.224	8.185	NA	S224353	NA	-0.0015	-3.7381	NA	NA	5	level4	NA	NA	NA	NA	NA	down
5.886_238.157	0.3698	0	0.0001	CM:Def	C18:pos	(2z)-3,7-dimethyl-2,6-octadien-1-yl 3-oxobutanoate	C14 H22 O3	238.157	5.886	null	S30777244	HMDB0038256	1e-04	0.4147	NA	NA	2	level4	Lipids and lipid-like molecules	Fatty Acyls	Fatty alcohol esters	Fatty acyls[FA]	NA	down
7.781_152.084	0.3698	0.0014	0.0047	CM:Def	C18:pos	2128	C9 H12 O2	152.084	7.781	null	S56163	HMDB0041326	3e-04	1.7877	NA	NA	14	level4	Benzenoids	Benzene and substituted derivatives	Benzylethers	Benzene and derivatives	NA	down
4.906_197.0456	0.3709	0.0031	0.008	CM:Def	C18:pos	Apv	C5 H12 N O5 P	197.046	4.906	NA	S1179	NA	3e-04	1.6876	NA	NA	2	level4	NA	NA	NA	NA	NA	down
7.639_310.178	0.3711	0.0001	0.0007	CM:Def	C18:pos	Botrydial	C17 H26 O5	310.178	7.639	NA	S161498	NA	0	-0.0549	NA	NA	4	level4	NA	NA	NA	NA	NA	down
9.236_575.2981	0.3716	0.0002	0.0011	CM:Def	C18:pos	NA	C25 H45 N5 O8 S	575.298	9.236	NA	NA	NA	NA	NA	NA	NA	0	level5	NA	NA	NA	NA	NA	down
5.569_119.0374	0.372	0.0014	0.0046	CM:Def	C18:pos	Phenylisocyanate	C7 H5 N O	119.037	5.569	null	S7389	HMDB0062270	3e-04	2.2983	46	NA	1	level4	Benzenoids	Benzene and substituted derivatives	null	Benzene and derivatives	NA	down
9.881_416.3292	0.3726	0.0003	0.0017	CM:Def	C18:pos	Calcitriol	C27 H44 O3	416.329	9.881	C01673	S4444108	HMDB0001903	2e-04	0.4537	NA	NA	53	level4	Lipids and lipid-like molecules	Steroids and steroid derivatives	Vitamin D and derivatives	Vitamins and derivatives	map00100 Steroid biosynthesis; map01100 Metabolic pathways;	down
8.835_330.1595	0.3731	0.0049	0.0113	CM:Def	C18:pos	NA	C18 H22 N2 O4	330.159	8.835	NA	NA	NA	NA	NA	NA	NA	0	level5	NA	NA	NA	NA	NA	down
8.839_436.3665	0.3732	0.0023	0.0066	CM:Def	C18:pos	NA	C26 H48 N2 O3	436.366	8.839	NA	NA	NA	NA	NA	NA	NA	0	level5	NA	NA	NA	NA	NA	down
7.538_270.1832	0.3738	0.0032	0.0082	CM:Def	C18:pos	3543	C15 H26 O4	270.183	7.538	null	S54974	HMDB0040459	1e-04	0.21	NA	NA	2	level4	Phenylpropanoids and polyketides	Macrolides and analogues	null	Polyketides[PK]	NA	down
7.933_296.1259	0.3742	0.0036	0.0089	CM:Def	C18:pos	3,7,15-trihydroxy-12,13-epoxytrichothec-9-en-8-one	C15 H20 O6	296.126	7.933	null	S380420	HMDB0036156	0	-0.1283	NA	NA	8	level4	Lipids and lipid-like molecules	Prenol lipids	Sesquiterpenoids	Terpenoids	NA	down
9.745_330.2769	0.3743	0.0005	0.0022	CM:Def	C18:pos	1728235	C19 H38 O4	330.277	9.745	NA	S14201	NA	-1e-04	-0.411	NA	NA	5	level4	NA	NA	NA	NA	NA	down
8.409_312.2089	0.3748	0.0031	0.0081	CM:Def	C18:pos	Levonorgestrel	C21 H28 O2	312.209	8.409	C08153	S12560	HMDB0014511	-1e-04	-0.1996	NA	NA	13	level4	Lipids and lipid-like molecules	Steroids and steroid derivatives	Estrane steroids	Steroids and derivatives	NULL	down
9.472_426.2441	0.3748	0.0005	0.0024	CM:Def	C18:pos	NA	C25 H35 N2 O2 P	426.244	9.472	NA	NA	NA	NA	NA	NA	NA	0	level5	NA	NA	NA	NA	NA	down
1.018_315.1542	0.3751	0.0009	0.0035	CM:Def	C18:pos	NA	C12 H21 N5 O5	315.154	1.018	NA	NA	NA	NA	NA	NA	NA	0	level5	NA	NA	NA	NA	NA	down
7.379_402.194	0.3754	0.0239	0.0389	CM:Def	C18:pos	NA	C25 H26 N2 O3	402.194	7.379	NA	NA	NA	NA	NA	NA	NA	0	level5	NA	NA	NA	NA	NA	down
9.538_301.262	0.3754	0.0061	0.0133	CM:Def	C18:pos	NA	C17 H35 N O3	301.262	9.538	NA	NA	NA	NA	NA	NA	NA	0	level5	NA	NA	NA	NA	NA	down
6.689_258.1467	0.3757	0.0001	0.0009	CM:Def	C18:pos	NA	C13 H22 O5	258.147	6.689	NA	NA	NA	NA	NA	NA	NA	0	level5	NA	NA	NA	NA	NA	down
9.293_320.212	0.3758	0.0012	0.0041	CM:Def	C18:pos	NA	C17 H33 Cl O3	320.212	9.293	NA	NA	NA	NA	NA	NA	NA	0	level5	NA	NA	NA	NA	NA	down
5.8_346.2144	0.3759	0.0067	0.0142	CM:Def	C18:pos	Corticosterone	C21 H30 O4	346.214	5.8	C02140	S5550	HMDB0001547	0	-0.1062	NA	NA	20	level4	Lipids and lipid-like molecules	Steroids and steroid derivatives	Hydroxysteroids	Steroids and derivatives	map01100 Metabolic pathways;	down
9.718_350.2218	0.3759	0.0127	0.0233	CM:Def	C18:pos	NA	C18 H31 N4 O P	350.222	9.718	NA	NA	NA	NA	NA	NA	NA	0	level5	NA	NA	NA	NA	NA	down
8.83_176.1568	0.376	0.0026	0.0072	CM:Def	C18:pos	Heptylbenzene	C13 H20	176.157	8.83	null	S13492	HMDB0061825	3e-04	1.5695	NA	NA	3	level4	Benzenoids	Benzene and substituted derivatives	null	Benzene and derivatives	NA	down
3.93_278.1268	0.3761	0.0002	0.0015	CM:Def	C18:pos	7098783	C14 H18 N2 O4	278.127	3.93	NA	S48518	NA	1e-04	0.5104	NA	NA	6	level4	NA	NA	NA	NA	NA	down
9.249_493.3386	0.3762	0.0072	0.0151	CM:Def	C18:pos	NA	C22 H48 N5 O5 P	493.339	9.249	NA	NA	NA	NA	NA	NA	NA	0	level5	NA	NA	NA	NA	NA	down
9.893_371.3399	0.3762	0.0008	0.0031	CM:Def	C18:pos	NA	C22 H45 N O3	371.34	9.893	NA	NA	NA	NA	NA	NA	NA	0	level5	NA	NA	NA	NA	NA	down
9.602_521.3719	0.3764	0.0034	0.0087	CM:Def	C18:pos	NA	C24 H52 N5 O5 P	521.372	9.602	NA	NA	NA	NA	NA	NA	NA	0	level5	NA	NA	NA	NA	NA	down
9.747_238.2298	0.3766	0.0003	0.0017	CM:Def	C18:pos	Muscone	C16 H30 O	238.23	9.747	NA	MReference-6153	NA	1e-04	0.3791	NA	72.8	12	level2	NA	NA	NA	NA	NA	down
9.768_656.5338	0.3769	0.0005	0.0023	CM:Def	C18:pos	NA	C37 H72 N2 O7	656.534	9.768	NA	NA	NA	NA	NA	NA	NA	0	level5	NA	NA	NA	NA	NA	down
9.898_322.1595	0.377	0.0001	0.0007	CM:Def	C18:pos	NA	C10 H22 N6 O6	322.159	9.898	NA	NA	NA	NA	NA	NA	NA	0	level5	NA	NA	NA	NA	NA	down
5.615_258.0868	0.3774	0.018	0.0309	CM:Def	C18:pos	NA	C11 H10 N6 O2	258.087	5.615	NA	NA	NA	NA	NA	NA	NA	0	level5	NA	NA	NA	NA	NA	down
6.056_275.2097	0.3774	0.0003	0.0016	CM:Def	C18:pos	NA	C14 H29 N O4	275.21	6.056	NA	NA	NA	NA	NA	NA	NA	0	level5	NA	NA	NA	NA	NA	down
9.309_318.1831	0.3774	0.0106	0.0203	CM:Def	C18:pos	Coenzyme q2	C19 H26 O4	318.183	9.309	C00399	S4444053	HMDB0006709	0	0.0677	NA	NA	9	level4	Lipids and lipid-like molecules	Prenol lipids	Quinone and hydroquinone lipids	Quinone	map00130 Ubiquinone and other terpenoid-quinone biosynthesis; map00190 Oxidative phosphorylation; map01100 Metabolic pathways; map01110 Biosynthesis of secondary metabolites;	down
11.435_511.4972	0.3783	0.0003	0.0016	CM:Def	C18:pos	N-tetradecanoylsphinganine	C32 H65 N O3	511.497	11.435	null	S8431308	HMDB0011759	8e-04	1.5259	NA	NA	1	level4	Lipids and lipid-like molecules	Sphingolipids	Ceramides	Sphingolipids[SP]	NA	down
2.958_277.1889	0.3784	0.0019	0.0056	CM:Def	C18:pos	NA	C13 H27 N O5	277.189	2.958	NA	NA	NA	NA	NA	NA	NA	0	level5	NA	NA	NA	NA	NA	down
3.155_115.0458	0.3784	0.002	0.0059	CM:Def	C18:pos	Butyl isothiocyanate	C5 H9 N S	115.046	3.155	null	S11124	HMDB0031328	3e-04	2.2093	NA	NA	3	level4	NA	NA	NA	NA	NA	down
5.198_245.1628	0.3788	0.0045	0.0106	CM:Def	C18:pos	2-methylbutyrylcarnitine	C12 H23 N O4	245.163	5.198	null	S4932320	HMDB0000378	1e-04	0.5604	NA	NA	4	level4	Lipids and lipid-like molecules	Fatty Acyls	Fatty acid esters	Fatty acyls[FA]	NA	down
10.04_380.2902	0.3799	0.0039	0.0094	CM:Def	C18:pos	NA	C19 H36 N6 O2	380.29	10.04	NA	NA	NA	NA	NA	NA	NA	0	level5	NA	NA	NA	NA	NA	down
4.205_305.2202	0.38	0.0001	0.0007	CM:Def	C18:pos	NA	C15 H31 N O5	305.22	4.205	NA	NA	NA	NA	NA	NA	NA	0	level5	NA	NA	NA	NA	NA	down
9.685_342.2769	0.3802	0.0025	0.007	CM:Def	C18:pos	Icosanedioic acid	C20 H38 O4	342.277	9.685	NA	S68030	NA	-1e-04	-0.3139	NA	NA	1	level4	NA	NA	NA	NA	NA	down
9.405_369.2878	0.3806	0.0003	0.0017	CM:Def	C18:pos	Cis-5-tetradecenoylcarnitine	C21 H39 N O4	369.288	9.405	null	S17216151	HMDB0002014	-1e-04	-0.2172	NA	NA	3	level4	Lipids and lipid-like molecules	Fatty Acyls	Fatty acid esters	Fatty acyls[FA]	NA	down
9.017_266.2246	0.3807	0.0041	0.0098	CM:Def	C18:pos	Hydroprene	C17 H30 O2	266.225	9.017	NA	S4522732	NA	0	0.1597	NA	NA	8	level4	NA	NA	NA	NA	NA	down
4.093_313.0813	0.3811	0	0.0004	CM:Def	C18:pos	NA	C12 H16 N3 O5 P	313.081	4.093	NA	NA	NA	NA	NA	NA	NA	0	level5	NA	NA	NA	NA	NA	down
3.032_277.1889	0.3814	0	0.0002	CM:Def	C18:pos	NA	C13 H27 N O5	277.189	3.032	NA	NA	NA	NA	NA	NA	NA	0	level5	NA	NA	NA	NA	NA	down
8.968_290.2457	0.3814	0.0001	0.0008	CM:Def	C18:pos	NA	C16 H34 O4	290.246	8.968	NA	NA	NA	NA	NA	NA	NA	0	level5	NA	NA	NA	NA	NA	down
10.042_266.261	0.3815	0.0021	0.006	CM:Def	C18:pos	Mfcd00801046	C18 H34 O	266.261	10.042	null	S492863	HMDB0037517	0	0.1162	NA	NA	6	level4	Organic oxygen compounds	Organooxygen compounds	Carbonyl compounds	Carbonyl compounds	NA	down
7.045_327.2044	0.3816	0.0001	0.0011	CM:Def	C18:pos	NA	C17 H29 N O5	327.204	7.045	NA	NA	NA	NA	NA	NA	NA	0	level5	NA	NA	NA	NA	NA	down
9.714_642.5178	0.3821	0.0004	0.0021	CM:Def	C18:pos	NA	C37 H66 N6 O3	642.518	9.714	NA	NA	NA	NA	NA	NA	NA	0	level5	NA	NA	NA	NA	NA	down
7.314_332.1599	0.3823	0.0038	0.0093	CM:Def	C18:pos	Spectinomycin	C14 H24 N2 O7	332.16	7.314	C02078	S14785	HMDB0015055	0.0016	4.7505	NA	NA	1	level4	Organoheterocyclic compounds	Dioxanes	1,4-dioxanes	1,4-dioxanes	NA	down
0.711_220.1786	0.3825	0.017	0.0296	CM:Def	C18:pos	NA	C10 H24 N2 O3	220.179	0.711	NA	NA	NA	NA	NA	NA	NA	0	level5	NA	NA	NA	NA	NA	down
8.825_179.0909	0.3827	0.0014	0.0046	CM:Def	C18:pos	NA	NA	179.091	8.825	NA	NA	NA	NA	NA	NA	NA	0	level5	NA	NA	NA	NA	NA	down
0.706_797.644	0.383	0.0244	0.0396	CM:Def	C18:pos	NA	NA	797.644	0.706	NA	NA	NA	NA	NA	NA	NA	0	level5	NA	NA	NA	NA	NA	down
10.834_335.2182	0.383	0.0044	0.0104	CM:Def	C18:pos	NA	NA	335.218	10.834	NA	NA	NA	NA	NA	NA	NA	0	level5	NA	NA	NA	NA	NA	down
10.046_442.2609	0.3831	0.0045	0.0106	CM:Def	C18:pos	NA	C22 H39 N2 O5 P	442.261	10.046	NA	NA	NA	NA	NA	NA	NA	0	level5	NA	NA	NA	NA	NA	down
7.38_220.1101	0.3831	0.0113	0.0213	CM:Def	C18:pos	Precocene ii	C13 H16 O3	220.11	7.38	NA	S12046	NA	2e-04	0.7844	NA	NA	14	level4	NA	NA	NA	NA	NA	down
6.27_187.1576	0.3832	0	0.0002	CM:Def	C18:pos	Dl-decyline	C10 H21 N O2	187.158	6.27	NA	S272190	NA	3e-04	1.8265	NA	NA	5	level4	NA	NA	NA	NA	NA	down
1.269_257.1375	0.3833	0.0029	0.0077	CM:Def	C18:pos	NA	C11 H19 N3 O4	257.137	1.269	NA	NA	NA	NA	NA	NA	NA	0	level5	NA	NA	NA	NA	NA	down
8.021_311.2101	0.3835	0.0297	0.0466	CM:Def	C18:pos	(4s)-4-[(2e,4z)-2,4-decadienoyloxy]-4-(trimethylammonio)butanoate	C17 H29 N O4	311.21	8.021	null	S30776706	HMDB0013325	5e-04	1.5043	NA	NA	1	level4	Lipids and lipid-like molecules	Fatty Acyls	Fatty acid esters	Fatty acyls[FA]	NA	down
9.899_344.2027	0.3835	0.0008	0.0033	CM:Def	C18:pos	NA	C18 H32 O4 S	344.203	9.899	NA	NA	NA	NA	NA	NA	49.3	0	level5	NA	NA	NA	NA	NA	down
2.492_249.1576	0.3838	0.007	0.0148	CM:Def	C18:pos	NA	C11 H23 N O5	249.158	2.492	NA	NA	NA	NA	NA	NA	NA	0	level5	NA	NA	NA	NA	NA	down
9.597_376.2594	0.3838	0.0001	0.0009	CM:Def	C18:pos	NA	C17 H37 N4 O3 P	376.259	9.597	NA	NA	NA	NA	NA	NA	43.4	0	level5	NA	NA	NA	NA	NA	down
9.401_352.2613	0.3839	0	0.0004	CM:Def	C18:pos	Glyceryl 2-linolenate	C21 H36 O4	352.261	9.401	null	S9849475	HMDB0011540	0	-0.097	NA	NA	6	level4	Lipids and lipid-like molecules	Fatty Acyls	Lineolic acids and derivatives	Fatty acyls[FA]	NA	down
9.319_132.094	0.3842	0.0004	0.0019	CM:Def	C18:pos	Tetralin	C10 H12	132.094	9.319	NA	S8097	NA	1e-04	0.6965	NA	NA	3	level4	NA	NA	NA	NA	NA	down
7.312_428.1836	0.3847	0.0013	0.0044	CM:Def	C18:pos	9h-xanthen-9-one, 1,3,6-trihydroxy-8-(3-hydroxy-3-methylbutyl)-7-methoxy-2-(3-methyl-2-butenyl)-	C24 H28 O7	428.184	7.312	null	S4593094	HMDB0033332	1e-04	0.2492	NA	NA	8	level4	Organoheterocyclic compounds	Benzopyrans	1-benzopyrans	1-benzopyrans	NA	down
7.946_388.1959	0.3849	0.0019	0.0056	CM:Def	C18:pos	NA	C18 H33 N2 O3 P S	388.196	7.946	NA	NA	NA	NA	NA	NA	NA	0	level5	NA	NA	NA	NA	NA	down
11.117_382.3236	0.3853	0.0002	0.0014	CM:Def	C18:pos	4,6-cholestadien-3-one	C27 H42 O	382.324	11.117	null	S2299095	HMDB0002394	1e-04	0.1447	NA	NA	5	level4	Lipids and lipid-like molecules	Steroids and steroid derivatives	Cholestane steroids	Steroids and derivatives	NA	down
4.707_132.0579	0.3869	0.0002	0.0013	CM:Def	C18:pos	Cinnamaldehyde	C9 H8 O	132.058	4.707	C00903	S553117	HMDB0003441	4e-04	3.0997	NA	NA	6	level4	Phenylpropanoids and polyketides	Cinnamaldehydes	null	Polyketides[PK]	map00940 Phenylpropanoid biosynthesis; map01100 Metabolic pathways; map01110 Biosynthesis of secondary metabolites;	down
5.134_248.1261	0.3871	0.0001	0.0006	CM:Def	C18:pos	Histidylproline diketopiperazine	C12 H16 N4 O2	248.126	5.134	null	S58646	HMDB0002053	-0.0012	-4.9094	NA	NA	1	level4	Organic acids and derivatives	Carboxylic acids and derivatives	Amino acids, peptides, and analogues	Amino acids, peptides, and analogues	NA	down
7.638_214.1571	0.3873	0.0046	0.0108	CM:Def	C18:pos	3-oxolauric acid	C12 H22 O3	214.157	7.638	C02367	S388783	HMDB0010727	2e-04	1.1369	NA	NA	11	level4	Organic acids and derivatives	Keto acids and derivatives	Medium-chain keto acids and derivatives	Organic acids	NULL	down
2.964_235.0193	0.3875	0.0063	0.0136	CM:Def	C18:pos	NA	C5 H9 N5 O2 S2	235.019	2.964	NA	NA	NA	NA	NA	NA	NA	0	level5	NA	NA	NA	NA	NA	down
9.515_537.2394	0.3875	0.0003	0.0016	CM:Def	C18:pos	Tomopenem	C23 H35 N7 O6 S	537.239	9.515	NA	S7985412	NA	0.0024	4.4777	NA	NA	1	level4	NA	NA	NA	NA	NA	down
4.256_146.0847	0.3879	0.0002	0.0013	CM:Def	C18:pos	5,6-dimethylbenzimidazole	C9 H10 N2	146.085	4.256	C03114	MReference-1749	HMDB0003701	3e-04	1.9409	NA	80.6	6	level2	Organoheterocyclic compounds	Benzimidazoles	null	Imidazole and derivatives	map00740 Riboflavin metabolism; map00860 Porphyrin and chlorophyll metabolism; map01100 Metabolic pathways;	down
9.374_294.1508	0.3879	0.0027	0.0073	CM:Def	C18:pos	NA	C13 H28 O3 P2	294.151	9.374	NA	NA	NA	NA	NA	NA	NA	0	level5	NA	NA	NA	NA	NA	down
7.702_273.2669	0.3884	0	0.0001	CM:Def	C18:pos	Hexadecasphinganine	C16 H35 N O2	273.267	7.702	NA	S571105	NA	1e-04	0.3593	NA	NA	1	level4	NA	NA	NA	NA	NA	down
4.656_275.2097	0.3887	0.0012	0.0043	CM:Def	C18:pos	NA	C14 H29 N O4	275.21	4.656	NA	NA	NA	NA	NA	NA	NA	0	level5	NA	NA	NA	NA	NA	down
3.207_187.1576	0.3888	0.0002	0.0013	CM:Def	C18:pos	Dl-decyline	C10 H21 N O2	187.158	3.207	NA	S272190	NA	3e-04	1.8303	NA	NA	5	level4	NA	NA	NA	NA	NA	down
8.157_266.1884	0.3889	0.0013	0.0045	CM:Def	C18:pos	Juvenile hormone iii	C16 H26 O3	266.188	8.157	NA	S4444856	NA	2e-04	0.931	NA	NA	12	level4	NA	NA	NA	NA	NA	down
7.638_316.1198	0.389	0.0004	0.0021	CM:Def	C18:pos	NA	C12 H20 N4 O4 S	316.12	7.638	NA	NA	NA	NA	NA	NA	NA	0	level5	NA	NA	NA	NA	NA	down
5.172_175.0636	0.3891	0	0.0001	CM:Def	C18:pos	Indole-3-acetic acid	C10 H9 N O2	175.064	5.172	C00954	S780	HMDB0000197	3e-04	1.7545	29.7	42.8	10	level4	Organoheterocyclic compounds	Indoles and derivatives	Indolyl carboxylic acids and derivatives	Indole and derivatives	map00380 Tryptophan metabolism; map01100 Metabolic pathways; map04075 Plant hormone signal transduction;	down
8.764_285.3031	0.3892	0	0.0005	CM:Def	C18:pos	NA	C18 H39 N O	285.303	8.764	NA	NA	NA	NA	NA	NA	NA	0	level5	NA	NA	NA	NA	NA	down
9.942_349.2956	0.3893	0.0007	0.0029	CM:Def	C18:pos	NA	C17 H39 N3 O4	349.296	9.942	NA	NA	NA	NA	NA	NA	64	0	level5	NA	NA	NA	NA	NA	down
9.647_487.3878	0.3898	0.0001	0.0007	CM:Def	C18:pos	NA	C28 H57 N O S2	487.388	9.647	NA	NA	NA	NA	NA	NA	NA	0	level5	NA	NA	NA	NA	NA	down
6.84_188.1416	0.3899	0.0001	0.0009	CM:Def	C18:pos	10-hydroxydecanoate	C10 H20 O3	188.142	6.84	C02774	BGI40	NA	3e-04	1.7573	50.5	NA	23	level3	FA Fatty acyls	FA01 Fatty Acids and Conjugates	FA0105 Hydroxy fatty acids	Fatty acyls[FA]	NULL	down
6.116_176.1204	0.3904	0.0014	0.0047	CM:Def	C18:pos	2740	C12 H16 O	176.12	6.116	null	S190439	HMDB0031569	3e-04	1.6875	NA	NA	5	level4	Benzenoids	Benzene and substituted derivatives	null	Benzene and derivatives	NA	down
8.215_450.2028	0.391	0.0015	0.005	CM:Def	C18:pos	Sofalcone	C27 H30 O6	450.203	8.215	null	S4445402	HMDB0042013	-0.0015	-3.232	NA	NA	1	level4	Phenylpropanoids and polyketides	Linear 1,3-diarylpropanoids	null	Polyketides[PK]	NA	down
11.479_715.5146	0.3912	0.0004	0.0019	CM:Def	C18:pos	1-hexadecanoyl-2-(9z,12z-octadecadienoyl)-sn-glycero-3-phosphoethanolamine	C39 H74 N O8 P	715.515	11.479	null	S7825697	HMDB0008928	-6e-04	-0.8219	NA	NA	19	level4	Lipids and lipid-like molecules	Glycerophospholipids	Glycerophosphoethanolamines	Amines and derivatives	NA	down
10.229_436.3167	0.3914	0.0011	0.004	CM:Def	C18:pos	Varanic acid	C26 H44 O5	436.317	10.229	null	S17216172	HMDB0002195	-0.0022	-4.9489	NA	NA	6	level4	Lipids and lipid-like molecules	Steroids and steroid derivatives	Bile acids, alcohols and derivatives	Bile acids, alcohols and derivatives	NA	down
5.81_234.1257	0.3916	0.0012	0.0043	CM:Def	C18:pos	Stiripentol	C14 H18 O3	234.126	5.81	NA	S4470940	NA	1e-04	0.4427	NA	NA	13	level4	NA	NA	NA	NA	NA	down
5.506_252.1727	0.392	0.0001	0.0007	CM:Def	C18:pos	Cuauhtemone	C15 H24 O3	252.173	5.506	NA	S390809	NA	1e-04	0.4787	NA	NA	23	level4	NA	NA	NA	NA	NA	down
7.36_369.2513	0.3921	0.0048	0.011	CM:Def	C18:pos	NA	C20 H35 N O5	369.251	7.36	NA	NA	NA	NA	NA	NA	NA	0	level5	NA	NA	NA	NA	NA	down
6.307_188.0841	0.3925	0.0003	0.0017	CM:Def	C18:pos	(z)-3-butylidenephthalide	C12 H12 O2	188.084	6.307	NA	S557578	NA	3e-04	1.8512	NA	NA	9	level4	NA	NA	NA	NA	NA	down
9.777_382.2695	0.3928	0.0015	0.0049	CM:Def	C18:pos	NA	C16 H39 N4 O4 P	382.269	9.777	NA	NA	NA	NA	NA	NA	NA	0	level5	NA	NA	NA	NA	NA	down
8.128_392.1509	0.3929	0.0198	0.0334	CM:Def	C18:pos	3,3'-dimethyl-9h,9'h-1,1'-bicarbazole-2,2'-diol	C26 H20 N2 O2	392.151	8.128	null	S8583637	HMDB0040776	-0.0015	-3.9319	NA	NA	1	level4	Organoheterocyclic compounds	Indoles and derivatives	Carbazoles	Indole and derivatives	NA	down
9.687_311.2242	0.3932	0.0215	0.0357	CM:Def	C18:pos	Biperiden	C21 H29 N O	311.224	9.687	C07941	S2289	HMDB0014948	-8e-04	-2.4404	NA	NA	1	level4	Organic nitrogen compounds	Organonitrogen compounds	Amines	Amines	NULL	down
7.777_308.1302	0.3935	0.0048	0.0111	CM:Def	C18:pos	NA	C14 H20 N4 O2 S	308.13	7.777	NA	NA	NA	NA	NA	NA	NA	0	level5	NA	NA	NA	NA	NA	down
9.685_364.2589	0.3935	0.0186	0.0317	CM:Def	C18:pos	NA	C17 H36 N2 O6	364.259	9.685	NA	NA	NA	NA	NA	NA	NA	0	level5	NA	NA	NA	NA	NA	down
8.391_468.2127	0.3939	0.0145	0.0259	CM:Def	C18:pos	NA	C20 H37 O10 P	468.213	8.391	NA	NA	NA	NA	NA	NA	NA	0	level5	NA	NA	NA	NA	NA	down
8.867_338.3294	0.3939	0.0021	0.0061	CM:Def	C18:pos	NA	C21 H42 N2 O	338.329	8.867	NA	NA	NA	NA	NA	NA	NA	0	level5	NA	NA	NA	NA	NA	down
8.899_352.3452	0.3944	0.0043	0.0102	CM:Def	C18:pos	NA	C22 H44 N2 O	352.345	8.899	NA	NA	NA	NA	NA	NA	NA	0	level5	NA	NA	NA	NA	NA	down
9.87_335.2518	0.3947	0.0029	0.0077	CM:Def	C18:pos	NA	C14 H33 N5 O4	335.252	9.87	NA	NA	NA	NA	NA	NA	NA	0	level5	NA	NA	NA	NA	NA	down
7.911_294.1832	0.3955	0.0001	0.0009	CM:Def	C18:pos	Embelin	C17 H26 O4	294.183	7.911	NA	S3105	NA	0	0.1492	NA	NA	8	level4	NA	NA	NA	NA	NA	down
5.172_207.0898	0.3956	0	0.0001	CM:Def	C18:pos	N-acetyl-l-phenylalanine	C11 H13 N O3	207.09	5.172	C03519	S67404	HMDB0000512	3e-04	1.3016	9.1	NA	10	level4	Organic acids and derivatives	Carboxylic acids and derivatives	Amino acids, peptides, and analogues	Amino acids, peptides, and analogues	map00360 Phenylalanine metabolism;	down
3.788_335.2307	0.3957	0	0.0002	CM:Def	C18:pos	NA	C16 H33 N O6	335.231	3.788	NA	NA	NA	NA	NA	NA	NA	0	level5	NA	NA	NA	NA	NA	down
5.174_173.0844	0.3961	0.0066	0.014	CM:Def	C18:pos	Pyroquilon	C11 H11 N O	173.084	5.174	C18487	S82768	HMDB0037113	4e-04	2.0804	NA	NA	4	level4	Organoheterocyclic compounds	Quinolines and derivatives	Quinolones and derivatives	Quinolones and derivatives	NULL	down
0.745_188.0665	0.397	0.0078	0.016	CM:Def	C18:pos	[(4z)-5-(methylsulfanyl)-4-penten-2-yn-1-yl]benzene	C12 H12 S	188.066	0.745	null	S30776947	HMDB0032688	5e-04	2.5669	NA	NA	1	level4	Benzenoids	Benzene and substituted derivatives	null	Benzene and derivatives	NA	down
10.16_382.3236	0.3971	0.0044	0.0104	CM:Def	C18:pos	4,6-cholestadien-3-one	C27 H42 O	382.324	10.16	null	S2299095	HMDB0002394	0	-0.0228	NA	NA	5	level4	Lipids and lipid-like molecules	Steroids and steroid derivatives	Cholestane steroids	Steroids and derivatives	NA	down
7.042_213.1003	0.3974	0.0018	0.0056	CM:Def	C18:pos	(−)-(alpha)-kainic acid	C10 H15 N O4	213.1	7.042	NA	S9837	NA	2e-04	0.8982	NA	NA	4	level4	NA	NA	NA	NA	NA	down
4.127_273.1941	0.3979	0.0073	0.0153	CM:Def	C18:pos	O-heptanoylcarnitine	C14 H27 N O4	273.194	4.127	null	S4932315	HMDB0013238	1e-04	0.4517	NA	NA	1	level4	Organic acids and derivatives	Hydroxy acids and derivatives	Beta hydroxy acids and derivatives	Organic acids	NA	down
7.64_178.136	0.3979	0.0023	0.0065	CM:Def	C18:pos	Propofol	C12 H18 O	178.136	7.64	C07523	S4774	HMDB0014956	3e-04	1.5664	NA	NA	11	level4	Benzenoids	Benzene and substituted derivatives	Cumenes	Benzene and derivatives	NULL	down
5.057_259.1937	0.3989	0.0001	0.0006	CM:Def	C18:pos	1-(1-phenylcyclohexyl)-4-hydroxypiperidine	C17 H25 N O	259.194	5.057	NA	MReference-7493	NA	1e-04	0.3004	NA	36.4	1	level3	NA	NA	NA	NA	NA	down
6.506_215.1524	0.3989	0.0117	0.0219	CM:Def	C18:pos	11343172	C11 H21 N O3	215.152	6.506	NA	S94028	NA	3e-04	1.1896	NA	NA	2	level4	NA	NA	NA	NA	NA	down
7.778_290.1196	0.399	0.0075	0.0155	CM:Def	C18:pos	Carbinoxamine	C16 H19 Cl N2 O	290.12	7.778	C06871	S2466	HMDB0014886	0.001	3.3653	NA	39.6	2	level4	Benzenoids	Benzene and substituted derivatives	Benzylethers	Benzene and derivatives	NULL	down
7.779_206.1673	0.3991	0.0005	0.0023	CM:Def	C18:pos	513992	C14 H22 O	206.167	7.779	C14205	S8483	HMDB0013825	3e-04	1.348	NA	NA	14	level4	Benzenoids	Benzene and substituted derivatives	Phenylpropanes	Benzene and derivatives	NULL	down
4.808_319.2358	0.3992	0.0219	0.0362	CM:Def	C18:pos	NA	C16 H33 N O5	319.236	4.808	NA	NA	NA	NA	NA	NA	NA	0	level5	NA	NA	NA	NA	NA	down
7.155_284.0937	0.3994	0	0.0002	CM:Def	C18:pos	Psilocybin	C12 H17 N2 O4 P	284.094	7.155	NA	S10178	NA	0.0011	3.8557	NA	NA	1	level4	NA	NA	NA	NA	NA	down
10.174_162.1047	0.3995	0.0141	0.0254	CM:Def	C18:pos	Valerophenone	C11 H14 O	162.105	10.174	null	S59482	HMDB0031208	3e-04	1.5473	NA	NA	11	level4	Benzenoids	Benzene and substituted derivatives	Butyrophenones	Benzene and derivatives	NA	down
6.929_396.1717	0.3996	0.0002	0.0012	CM:Def	C18:pos	Mocetinostat	C23 H20 N6 O	396.172	6.929	NA	S8041206	NA	0.0019	4.7335	NA	NA	1	level4	NA	NA	NA	NA	NA	down
9.597_354.2774	0.3998	0.0001	0.0007	CM:Def	C18:pos	Mfcd00270409	C21 H38 O4	354.277	9.597	NA	S4446589	NA	3e-04	0.9564	NA	NA	7	level4	NA	NA	NA	NA	NA	down
7.717_356.1599	0.3999	0.017	0.0295	CM:Def	C18:pos	NA	C17 H30 N2 P2 S	356.16	7.717	NA	NA	NA	NA	NA	NA	NA	0	level5	NA	NA	NA	NA	NA	down
6.308_377.2202	0.4002	0	0.0002	CM:Def	C18:pos	2171	C22 H27 N5 O	377.22	6.308	NA	S21979	NA	-0.0014	-3.692	NA	NA	1	level4	NA	NA	NA	NA	NA	down
5.773_170.131	0.4006	0.0011	0.0039	CM:Def	C18:pos	2361	C10 H18 O2	170.131	5.773	null	S12282	HMDB0037116	3e-04	1.8201	40.3	NA	65	level4	Organoheterocyclic compounds	Lactones	Delta valerolactones	Delta valerolactones	NA	down
9.885_354.1858	0.4009	0.0264	0.0421	CM:Def	C18:pos	Zicronapine	C22 H27 Cl N2	354.186	9.885	NA	S9640456	NA	-5e-04	-1.3135	NA	NA	1	level4	NA	NA	NA	NA	NA	down
6.627_397.2464	0.4012	0.0007	0.0029	CM:Def	C18:pos	NA	C22 H31 N5 O2	397.246	6.627	NA	NA	NA	NA	NA	NA	NA	0	level5	NA	NA	NA	NA	NA	down
9.444_507.3336	0.4017	0.0102	0.0197	CM:Def	C18:pos	(2r)-1-{[(2-aminoethoxy)(hydroxy)phosphoryl]oxy}-3-hydroxy-2-propanyl (11z)-11-icosenoate	C25 H50 N O7 P	507.334	9.444	null	S24769363	HMDB0011482	0.0011	2.1893	NA	NA	2	level4	Lipids and lipid-like molecules	Glycerophospholipids	Glycerophosphoethanolamines	Amines and derivatives	NA	down
4.984_249.1083	0.4025	0.0043	0.0103	CM:Def	C18:pos	NA	C7 H15 N5 O5	249.108	4.984	NA	NA	NA	NA	NA	NA	NA	0	level5	NA	NA	NA	NA	NA	down
6.686_430.1993	0.4025	0.0079	0.0162	CM:Def	C18:pos	Athamantin	C24 H30 O7	430.199	6.686	NA	S390599	NA	1e-04	0.2886	NA	NA	4	level4	NA	NA	NA	NA	NA	down
8.723_469.1515	0.4027	0.0048	0.0111	CM:Def	C18:pos	NA	NA	469.151	8.723	NA	NA	NA	NA	NA	NA	NA	0	level5	NA	NA	NA	NA	NA	down
4.834_210.0868	0.4028	0.0045	0.0106	CM:Def	C18:pos	NA	C7 H10 N6 O2	210.087	4.834	NA	NA	NA	NA	NA	NA	NA	0	level5	NA	NA	NA	NA	NA	down
8.99_399.2984	0.4034	0.0004	0.002	CM:Def	C18:pos	NA	C22 H41 N O5	399.298	8.99	NA	NA	NA	NA	NA	NA	NA	0	level5	NA	NA	NA	NA	NA	down
6.782_230.1521	0.4036	0	0.0005	CM:Def	C18:pos	Dodecanedioic acid	C12 H22 O4	230.152	6.782	C02678	S12213	HMDB0000623	2e-04	1.0598	NA	NA	5	level4	Lipids and lipid-like molecules	Fatty Acyls	Fatty acids and conjugates	Fatty acyls[FA]	NULL	down
9.411_314.1553	0.4041	0.0005	0.0022	CM:Def	C18:pos	Clomipramine	C19 H23 Cl N2	314.155	9.411	C06918	S2699	HMDB0015372	3e-04	1.079	NA	NA	2	level4	Organoheterocyclic compounds	Benzazepines	Dibenzazepines	Dibenzazepines	NULL	down
4.642_216.0312	0.4046	0.0134	0.0244	CM:Def	C18:pos	Nithiazide	C6 H8 N4 O3 S	216.031	4.642	NA	S8446	NA	-5e-04	-2.2333	NA	NA	1	level4	NA	NA	NA	NA	NA	down
7.777_306.0918	0.4046	0.0019	0.0058	CM:Def	C18:pos	NA	C16 H18 O4 S	306.092	7.777	NA	NA	NA	NA	NA	NA	NA	0	level5	NA	NA	NA	NA	NA	down
11.054_511.4972	0.4047	0	0.0003	CM:Def	C18:pos	N-tetradecanoylsphinganine	C32 H65 N O3	511.497	11.054	null	S8431308	HMDB0011759	8e-04	1.5284	NA	NA	1	level4	Lipids and lipid-like molecules	Sphingolipids	Ceramides	Sphingolipids[SP]	NA	down
10.172_399.3712	0.4053	0.0092	0.0182	CM:Def	C18:pos	NA	C24 H49 N O3	399.371	10.172	NA	NA	NA	NA	NA	NA	NA	0	level5	NA	NA	NA	NA	NA	down
2.309_175.0848	0.4056	0.0053	0.0118	CM:Def	C18:pos	Apm	C7 H13 N O4	175.085	2.309	null	S91360	HMDB0034252	4e-04	2.0439	NA	NA	7	level4	Organic acids and derivatives	Carboxylic acids and derivatives	Amino acids, peptides, and analogues	Amino acids, peptides, and analogues	NA	down
8.152_390.3246	0.4056	0.0101	0.0196	CM:Def	C18:pos	NA	C18 H43 N6 O P	390.325	8.152	NA	NA	NA	NA	NA	NA	NA	0	level5	NA	NA	NA	NA	NA	down
6.135_342.1943	0.4058	0.0095	0.0186	CM:Def	C18:pos	Disoxaril	C20 H26 N2 O3	342.194	6.135	NA	S50319	NA	-1e-04	-0.2275	NA	NA	1	level4	NA	NA	NA	NA	NA	down
8.702_461.4082	0.4059	0.0003	0.0015	CM:Def	C18:pos	NA	C26 H55 N O5	461.408	8.702	NA	NA	NA	NA	NA	NA	NA	0	level5	NA	NA	NA	NA	NA	down
8.04_264.1726	0.4071	0.0067	0.0142	CM:Def	C18:pos	Methyl 3,5-ditert-butyl-4-hydroxybenzoate	C16 H24 O3	264.173	8.04	null	S68160	HMDB0061935	0	0.1534	NA	NA	4	level4	Benzenoids	Benzene and substituted derivatives	Benzoic acids and derivatives	Benzene and derivatives	NA	down
9.537_473.3725	0.4071	0.0008	0.0032	CM:Def	C18:pos	NA	C27 H47 N5 O2	473.373	9.537	NA	NA	NA	NA	NA	NA	NA	0	level5	NA	NA	NA	NA	NA	down
9.709_463.3059	0.4072	0.0007	0.003	CM:Def	C18:pos	NA	C23 H46 N O6 P	463.306	9.709	NA	NA	NA	NA	NA	NA	NA	0	level5	NA	NA	NA	NA	NA	down
4.848_295.1935	0.4079	0.0002	0.0013	CM:Def	C18:pos	Pridinol	C20 H25 N O	295.193	4.848	NA	S4735	NA	-1e-04	-0.3204	NA	NA	3	level4	NA	NA	NA	NA	NA	down
6.336_269.1628	0.409	0	0.0005	CM:Def	C18:pos	Rizatriptan	C15 H19 N5	269.163	6.336	null	S4900	HMDB0015088	-0.0012	-4.6153	NA	NA	2	level4	Organoheterocyclic compounds	Indoles and derivatives	Tryptamines and derivatives	Amines and derivatives	NA	down
7.395_259.2148	0.4092	0.0007	0.003	CM:Def	C18:pos	NA	C14 H29 N O3	259.215	7.395	NA	NA	NA	NA	NA	NA	NA	0	level5	NA	NA	NA	NA	NA	down
6.172_200.1205	0.4096	0.0007	0.003	CM:Def	C18:pos	2-isobutoxynaphthalene	C14 H16 O	200.12	6.172	null	S15722	HMDB0035076	4e-04	1.772	NA	NA	2	level4	Benzenoids	Naphthalenes	null	Benzene and derivatives	NA	down
7.171_228.1363	0.4103	0	0.0002	CM:Def	C18:pos	Traumatic acid	C12 H20 O4	228.136	7.171	C16308	S4446155	HMDB0000933	2e-04	0.7714	NA	NA	4	level4	Lipids and lipid-like molecules	Fatty Acyls	Fatty acids and conjugates	Fatty acyls[FA]	map00592 alpha-Linolenic acid metabolism; map01110 Biosynthesis of secondary metabolites;	down
7.156_282.0555	0.4107	0.0002	0.0015	CM:Def	C18:pos	NA	C13 H14 O5 S	282.055	7.156	NA	NA	NA	NA	NA	NA	NA	0	level5	NA	NA	NA	NA	NA	down
9.517_491.2323	0.4108	0.0051	0.0116	CM:Def	C18:pos	NA	C17 H37 N3 O13	491.232	9.517	NA	NA	NA	NA	NA	NA	NA	0	level5	NA	NA	NA	NA	NA	down
0.706_946.5188	0.4117	0.0005	0.0022	CM:Def	C18:pos	(11r,23r)-14,17,20-trihydroxy-23-(octanoyloxy)-14,20-dioxido-8,26-dioxo-9,13,15,19,21,25-hexaoxa-14lambda~5~,20lambda~5~-diphosphatritriacontan-11-yl undecanoate	C44 H84 O17 P2	946.519	0.706	null	S74878478	HMDB0116799	5e-04	0.4778	NA	NA	1	level4	Lipids and lipid-like molecules	Glycerophospholipids	Glycerophosphoglycerophosphoglycerols	Glycerophospholipids[GP]	NA	down
5.801_401.2202	0.4125	0.0026	0.007	CM:Def	C18:pos	NA	C23 H31 N O5	401.22	5.801	NA	NA	NA	NA	NA	NA	NA	0	level5	NA	NA	NA	NA	NA	down
8.753_404.2926	0.4125	0.0111	0.021	CM:Def	C18:pos	5?-androstane-3?,17?-diol dipropionate	C25 H40 O4	404.293	8.753	NA	S118605	NA	-1e-04	-0.2773	NA	NA	8	level4	NA	NA	NA	NA	NA	down
10.023_339.2551	0.4127	0.0008	0.0031	CM:Def	C18:pos	Evocarpine	C23 H33 N O	339.255	10.023	NA	S4476189	NA	-0.0011	-3.3555	NA	NA	1	level4	NA	NA	NA	NA	NA	down
3.688_309.1073	0.4145	0.0054	0.012	CM:Def	C18:pos	N-acetylneuraminate	C11 H19 N O9	309.107	3.688	C00270	BGI424	NA	0.0013	4.26	0.5	NA	4	level3	Carbohydrates	Monosaccharides	Amino sugars [Fig]	Carbohydrates	map00520 Amino sugar and nucleotide sugar metabolism; map01100 Metabolic pathways;	down
4.424_121.053	0.4146	0	0.0003	CM:Def	C18:pos	2-acetylpyridine	C7 H7 N O	121.053	4.424	null	MReference-6550	HMDB0035281	2e-04	2.0033	NA	67	3	level2	Organooxygen compounds	Carbonyl compounds	Ketones	Ketones	NA	down
9.411_569.4145	0.4146	0.0025	0.007	CM:Def	C18:pos	NA	C32 H61 N O3 P2	569.414	9.411	NA	NA	NA	NA	NA	NA	NA	0	level5	NA	NA	NA	NA	NA	down
8.732_365.256	0.4149	0.0043	0.0102	CM:Def	C18:pos	NA	C22 H31 N5	365.256	8.732	NA	NA	NA	NA	NA	NA	NA	0	level5	NA	NA	NA	NA	NA	down
9.686_622.4478	0.4151	0.0235	0.0385	CM:Def	C18:pos	NA	C37 H58 N4 O4	622.448	9.686	NA	NA	NA	NA	NA	NA	NA	0	level5	NA	NA	NA	NA	NA	down
10.562_426.3499	0.4164	0	0.0002	CM:Def	C18:pos	4beta-methylzymosterol-4-carbaldehyde	C29 H46 O2	426.35	10.562	null	S20059527	HMDB0062387	1e-04	0.308	NA	NA	3	level4	Lipids and lipid-like molecules	Prenol lipids	Triterpenoids	Terpenoids	NA	down
7.697_242.0889	0.4166	0.0187	0.0318	CM:Def	C18:pos	NA	C5 H15 Cl N6 O3	242.089	7.697	NA	NA	NA	NA	NA	NA	NA	0	level5	NA	NA	NA	NA	NA	down
5.961_334.0729	0.4167	0.0142	0.0256	CM:Def	C18:pos	NA	C14 H14 N4 O4 S	334.073	5.961	NA	NA	NA	NA	NA	NA	NA	0	level5	NA	NA	NA	NA	NA	down
5.376_163.1001	0.4169	0.0011	0.0039	CM:Def	C18:pos	2jxy218szi	C10 H13 N O	163.1	5.376	NA	S63331	NA	3e-04	2.1408	NA	NA	12	level4	NA	NA	NA	NA	NA	down
7.576_444.2878	0.4171	0.004	0.0096	CM:Def	C18:pos	1,25-dihydroxyvitamin d3-26,23-lactone	C27 H40 O5	444.288	7.576	null	S4942850	HMDB0000969	2e-04	0.4949	NA	NA	6	level4	Lipids and lipid-like molecules	Steroids and steroid derivatives	Vitamin D and derivatives	Vitamins and derivatives	NA	down
8.861_350.1177	0.4172	0.0007	0.003	CM:Def	C18:pos	Premarin	C18 H22 O5 S	350.118	8.861	C02538	S2272513	HMDB0001425	-0.0011	-3.0891	NA	NA	2	level4	Lipids and lipid-like molecules	Steroids and steroid derivatives	Sulfated steroids	Steroids and derivatives	NA	down
9.376_366.1039	0.4177	0.0002	0.0012	CM:Def	C18:pos	Mepron	C22 H19 Cl O3	366.104	9.376	C06835	S10482034	HMDB0015249	0.0017	4.5884	NA	NA	2	level4	Benzenoids	Naphthalenes	Naphthoquinones	Quinone	NULL	down
9.436_471.32	0.4182	0.0001	0.001	CM:Def	C18:pos	[similar to: 2,3-dinor-8-epi-prostaglandin f2α; δmass: 145.1107 da]	NA	471.32	9.436	NA	NA	NA	NA	NA	NA	NA	0	level5	NA	NA	NA	NA	NA	down
8.422_352.2613	0.4185	0.0131	0.0239	CM:Def	C18:pos	Glyceryl 2-linolenate	C21 H36 O4	352.261	8.422	null	S9849475	HMDB0011540	-1e-04	-0.2635	NA	NA	6	level4	Lipids and lipid-like molecules	Fatty Acyls	Lineolic acids and derivatives	Fatty acyls[FA]	NA	down
9.686_341.2929	0.4188	0.0087	0.0173	CM:Def	C18:pos	1801426	C20 H39 N O3	341.293	9.686	null	S85785	HMDB0013308	-1e-04	-0.2723	NA	NA	2	level4	Organic acids and derivatives	Carboxylic acids and derivatives	Amino acids, peptides, and analogues	Amino acids, peptides, and analogues	NA	down
6.445_232.1247	0.419	0.0036	0.0089	CM:Def	C18:pos	NA	C10 H22 N2 P2	232.125	6.445	NA	NA	NA	NA	NA	NA	NA	0	level5	NA	NA	NA	NA	NA	down
9.14_398.2434	0.4194	0.024	0.039	CM:Def	C18:pos	Kj9800000	C18 H39 O7 P	398.243	9.14	NA	S6292	NA	1e-04	0.1681	NA	NA	1	level4	NA	NA	NA	NA	NA	down
6.791_212.1415	0.4197	0.0142	0.0255	CM:Def	C18:pos	Traumatin	C12 H20 O3	212.142	6.791	C16309	S4472314	HMDB0037326	3e-04	1.3494	NA	NA	10	level4	Lipids and lipid-like molecules	Fatty Acyls	Fatty acids and conjugates	Fatty acyls[FA]	map00592 alpha-Linolenic acid metabolism; map01110 Biosynthesis of secondary metabolites;	down
5.144_190.0633	0.4199	0.0002	0.0013	CM:Def	C18:pos	7-ethoxycoumarin	C11 H10 O3	190.063	5.144	NA	S32841	NA	3e-04	1.8049	NA	NA	10	level4	NA	NA	NA	NA	NA	down
9.142_314.2932	0.42	0.0003	0.0018	CM:Def	C18:pos	NA	C18 H38 N2 O2	314.293	9.142	NA	NA	NA	NA	NA	NA	NA	0	level5	NA	NA	NA	NA	NA	down
4.577_240.1475	0.4201	0.0101	0.0196	CM:Def	C18:pos	3477	C12 H20 N2 O3	240.148	4.577	C07807	S4679	HMDB0015407	1e-04	0.3894	NA	NA	2	level4	Organoheterocyclic compounds	Pyridines and derivatives	Hydroxypyridines	Pyridine and derivatives	NULL	down
10.053_666.5115	0.4203	0.0118	0.0221	CM:Def	C18:pos	NA	C32 H72 N6 O4 P2	666.511	10.053	NA	NA	NA	NA	NA	NA	NA	0	level5	NA	NA	NA	NA	NA	down
3.818_301.2253	0.4217	0.0001	0.0008	CM:Def	C18:pos	3-[(2,6-dimethylheptanoyl)oxy]-4-(trimethylammonio)butanoate	C16 H31 N O4	301.225	3.818	null	S34448950	HMDB0006320	0	0.038	NA	NA	2	level4	Lipids and lipid-like molecules	Fatty Acyls	Fatty acid esters	Fatty acyls[FA]	NA	down
9.161_376.2224	0.4218	0.002	0.0059	CM:Def	C18:pos	NA	C16 H33 N4 O4 P	376.222	9.161	NA	NA	NA	NA	NA	NA	NA	0	level5	NA	NA	NA	NA	NA	down
3.584_187.0671	0.4222	0.0007	0.0029	CM:Def	C18:pos	NA	C8 H13 N O2 S	187.067	3.584	NA	NA	NA	NA	NA	NA	NA	0	level5	NA	NA	NA	NA	NA	down
9.145_255.2199	0.4225	0	0.0004	CM:Def	C18:pos	NA	C15 H29 N O2	255.22	9.145	NA	NA	NA	NA	NA	NA	NA	0	level5	NA	NA	NA	NA	NA	down
8.86_366.1353	0.4228	0.0095	0.0185	CM:Def	C18:pos	NA	C17 H23 N2 O5 P	366.135	8.86	NA	NA	NA	NA	NA	NA	NA	0	level5	NA	NA	NA	NA	NA	down
9.466_388.2978	0.4229	0.0003	0.0016	CM:Def	C18:pos	Dromostanolone tetrahydropyranyl ether	C25 H40 O3	388.298	9.466	NA	S224218	NA	0	0.0454	NA	NA	5	level4	NA	NA	NA	NA	NA	down
4.068_236.1163	0.4232	0.0006	0.0027	CM:Def	C18:pos	Hexobarbital	C12 H16 N2 O3	236.116	4.068	C11723	S3482	HMDB0015444	2e-04	1.0103	NA	NA	7	level4	Organoheterocyclic compounds	Diazines	Pyrimidines and pyrimidine derivatives	Pyrimidines and pyrimidine derivatives	NULL	down
4.228_287.1369	0.4232	0.0035	0.0087	CM:Def	C18:pos	NA	C13 H21 N O6	287.137	4.228	NA	NA	NA	NA	NA	NA	NA	0	level5	NA	NA	NA	NA	NA	down
9.538_306.2174	0.4233	0.0024	0.0068	CM:Def	C18:pos	NA	C15 H26 N6 O	306.217	9.538	NA	NA	NA	NA	NA	NA	42.1	0	level5	NA	NA	NA	NA	NA	down
7.042_171.0898	0.4234	0	0.0004	CM:Def	C18:pos	Butyryl-l-homoserine lactone	C8 H13 N O3	171.09	7.042	NA	S8305680	NA	2e-04	1.3399	NA	NA	3	level4	NA	NA	NA	NA	NA	down
9.408_486.3175	0.4234	0.0008	0.0032	CM:Def	C18:pos	NA	C21 H46 N2 O10	486.317	9.408	NA	NA	NA	NA	NA	NA	NA	0	level5	NA	NA	NA	NA	NA	down
9.659_374.3034	0.4245	0.0004	0.0021	CM:Def	C18:pos	NA	NA	374.303	9.659	NA	NA	NA	NA	NA	NA	NA	0	level5	NA	NA	NA	NA	NA	down
0.974_117.0541	0.4248	0.0249	0.0402	CM:Def	C18:pos	Guanidinoacetate	C3 H7 N3 O2	117.054	0.974	C00581	BGI299	HMDB0000128	3e-04	2.1906	40.7	33.4	2	level3	Organic acids and derivatives	Carboxylic acids and derivatives	Amino acids, peptides, and analogues	Amino acids, peptides, and analogues	map00260 Glycine, serine and threonine metabolism; map00330 Arginine and proline metabolism; map01100 Metabolic pathways;	down
9.977_622.2788	0.4252	0.0048	0.011	CM:Def	C18:pos	NA	C38 H43 N2 O2 P S	622.279	9.977	NA	NA	NA	NA	NA	NA	NA	0	level5	NA	NA	NA	NA	NA	down
3.166_295.0363	0.4257	0.0078	0.016	CM:Def	C18:pos	NA	C12 H10 Cl N3 O4	295.036	3.166	NA	NA	NA	NA	NA	NA	NA	0	level5	NA	NA	NA	NA	NA	down
7.917_441.1642	0.4257	0.0002	0.0012	CM:Def	C18:pos	NA	C22 H35 N S4	441.164	7.917	NA	NA	NA	NA	NA	NA	NA	0	level5	NA	NA	NA	NA	NA	down
4.49_149.0844	0.4262	0.0001	0.0009	CM:Def	C18:pos	S-(-)-cathinone	C9 H11 N O	149.084	4.49	NA	S56062	NA	3e-04	1.9166	NA	NA	10	level4	NA	NA	NA	NA	NA	down
9.476_412.2137	0.4263	0.0044	0.0103	CM:Def	C18:pos	NA	C18 H38 O6 P2	412.214	9.476	NA	NA	NA	NA	NA	NA	NA	0	level5	NA	NA	NA	NA	NA	down
11.743_783.5769	0.4267	0.0055	0.0122	CM:Def	C18:pos	1-oleoyl-2-linoleoyl-sn-glycero-3-phosphocholine	C44 H82 N O8 P	783.577	11.743	null	S24766767	HMDB0008105	-9e-04	-1.1375	NA	NA	32	level4	Lipids and lipid-like molecules	Glycerophospholipids	Glycerophosphocholines	Glycerophospholipids[GP]	NA	down
9.866_396.219	0.4269	0.0004	0.0021	CM:Def	C18:pos	NA	C20 H33 N2 O4 P	396.219	9.866	NA	NA	NA	NA	NA	NA	NA	0	level5	NA	NA	NA	NA	NA	down
3.823_313.0845	0.4279	0.0002	0.0013	CM:Def	C18:pos	NA	C11 H15 N5 O4 S	313.084	3.823	NA	NA	NA	NA	NA	NA	NA	0	level5	NA	NA	NA	NA	NA	down
7.772_188.1568	0.4283	0.0059	0.013	CM:Def	C18:pos	NA	C14 H20	188.157	7.772	NA	NA	NA	NA	NA	NA	NA	0	level5	NA	NA	NA	NA	NA	down
7.597_321.2303	0.4284	0.0027	0.0073	CM:Def	C18:pos	Homodihydrocapsaicin-i	C19 H31 N O3	321.23	7.597	null	S2341417	HMDB0036330	-1e-04	-0.1928	NA	NA	1	level4	Benzenoids	Phenols	Methoxyphenols	Phenols and derivatives	NA	down
9.236_580.2539	0.4284	0.0049	0.0112	CM:Def	C18:pos	NA	C23 H46 N6 O3 P2 S2	580.254	9.236	NA	NA	NA	NA	NA	NA	NA	0	level5	NA	NA	NA	NA	NA	down
5.359_198.0896	0.4301	0.0144	0.0258	CM:Def	C18:pos	Guaifenesin	C10 H14 O4	198.09	5.359	null	S3396	HMDB0004998	4e-04	1.9941	NA	NA	12	level4	Benzenoids	Phenol ethers	Anisoles	Benzene and derivatives	NA	down
8.039_366.1356	0.4302	0.0005	0.0025	CM:Def	C18:pos	NA	C15 H26 O8 S	366.136	8.039	NA	NA	NA	NA	NA	NA	NA	0	level5	NA	NA	NA	NA	NA	down
8.02_390.3246	0.4305	0.006	0.0131	CM:Def	C18:pos	NA	C24 H42 N2 O2	390.325	8.02	NA	NA	NA	NA	NA	NA	NA	0	level5	NA	NA	NA	NA	NA	down
10.042_332.2477	0.4307	0.001	0.0038	CM:Def	C18:pos	NA	C18 H37 O3 P	332.248	10.042	NA	NA	NA	NA	NA	NA	NA	0	level5	NA	NA	NA	NA	NA	down
8.388_229.2043	0.4314	0.0003	0.0016	CM:Def	C18:pos	2s-amino-tridecanoic acid	C13 H27 N O2	229.204	8.388	NA	S571075	NA	1e-04	0.4117	NA	NA	4	level4	NA	NA	NA	NA	NA	down
9.84_501.4033	0.4315	0.0023	0.0065	CM:Def	C18:pos	NA	C28 H55 N O6	501.403	9.84	NA	NA	NA	NA	NA	NA	NA	0	level5	NA	NA	NA	NA	NA	down
5.734_212.1527	0.4317	0.0013	0.0044	CM:Def	C18:pos	Brivaracetam	C11 H20 N2 O2	212.153	5.734	NA	S8012964	NA	3e-04	1.2647	NA	NA	2	level4	NA	NA	NA	NA	NA	down
6.711_296.1624	0.4317	0.0002	0.0013	CM:Def	C18:pos	4-hydroxy-5-methoxy-4-[2-methyl-3-(3-methyl-2-buten-1-yl)-2-oxiranyl]-1-oxaspiro[2.5]octan-6-one	C16 H24 O5	296.162	6.711	null	S251178	HMDB0038120	0	0.0226	NA	NA	4	level4	Organooxygen compounds	Carbonyl compounds	Ketones	Ketones	NA	down
8.015_232.1465	0.432	0.0182	0.0312	CM:Def	C18:pos	(+)-alantolactone	C15 H20 O2	232.147	8.015	NA	S65564	NA	2e-04	0.7543	NA	NA	40	level4	NA	NA	NA	NA	NA	down
2.059_158.0695	0.4323	0.0218	0.036	CM:Def	C18:pos	Oxiracetam	C6 H10 N2 O3	158.07	2.059	NA	S4465	NA	3e-04	2.1813	NA	NA	4	level4	NA	NA	NA	NA	NA	down
0.747_552.1827	0.4329	0.0298	0.0467	CM:Def	C18:pos	NA	C16 H37 N6 O9 P S2	552.183	0.747	NA	NA	NA	NA	NA	NA	NA	0	level5	NA	NA	NA	NA	NA	down
7.94_154.136	0.4329	0.0005	0.0023	CM:Def	C18:pos	(+/-)-eucalyptol	C10 H18 O	154.136	7.94	C09844	S2656	HMDB0004472	3e-04	1.6388	NA	NA	92	level4	NA	NA	NA	NA	map00902 Monoterpenoid biosynthesis; map01110 Biosynthesis of secondary metabolites;	down
8.305_280.1673	0.4332	0.0106	0.0203	CM:Def	C18:pos	Unii:v9q7uuz15u	C16 H24 O4	280.167	8.305	NA	S55046	NA	-1e-04	-0.4119	NA	NA	6	level4	NA	NA	NA	NA	NA	down
9.407_318.2558	0.4333	0.0126	0.0231	CM:Def	C18:pos	Allopregnanolone	C21 H34 O2	318.256	9.407	C13712	S83760	HMDB0001449	0	-0.1311	NA	NA	13	level4	Lipids and lipid-like molecules	Steroids and steroid derivatives	Pregnane steroids	Steroids and derivatives	NA	down
8.558_282.1749	0.4335	0.0081	0.0165	CM:Def	C18:pos	NA	C16 H27 O2 P	282.175	8.558	NA	NA	NA	NA	NA	NA	NA	0	level5	NA	NA	NA	NA	NA	down
0.583_240.9925	0.4337	0.0013	0.0044	CM:Def	C18:pos	NA	C7 H13 Cl N P S2	240.993	0.583	NA	NA	NA	NA	NA	NA	NA	0	level5	NA	NA	NA	NA	NA	down
8.421_334.2507	0.4342	0.0132	0.0241	CM:Def	C18:pos	Tetrahydrodeoxycorticosterone	C21 H34 O3	334.251	8.421	C13713	S91953	HMDB0000879	-1e-04	-0.2138	NA	NA	11	level4	Lipids and lipid-like molecules	Steroids and steroid derivatives	Hydroxysteroids	Steroids and derivatives	NA	down
9.922_424.2958	0.4342	0.0012	0.0041	CM:Def	C18:pos	(2r)-2-hydroxy-3-(octadecyloxy)propyl dihydrogen phosphate	C21 H45 O6 P	424.296	9.922	NA	S8607920	NA	5e-04	1.1137	NA	NA	3	level4	NA	NA	NA	NA	NA	down
9.973_380.2904	0.4342	0.0067	0.0143	CM:Def	C18:pos	NA	C19 H36 N6 O2	380.29	9.973	NA	NA	NA	NA	NA	NA	NA	0	level5	NA	NA	NA	NA	NA	down
7.84_241.1356	0.4348	0.0215	0.0358	CM:Def	C18:pos	Prometryn	C10 H19 N5 S	241.136	7.84	NA	S4760	NA	-5e-04	-2.1639	NA	NA	2	level4	NA	NA	NA	NA	NA	down
10.98_509.4817	0.435	0	0.0002	CM:Def	C18:pos	1717212	C32 H63 N O3	509.482	10.98	C13916	S4445481	HMDB0011773	9e-04	1.6825	NA	NA	1	level4	Lipids and lipid-like molecules	Sphingolipids	Ceramides	Sphingolipids[SP]	NULL	down
9.573_517.2485	0.4353	0.0044	0.0103	CM:Def	C18:pos	NA	C28 H41 N O4 P2	517.249	9.573	NA	NA	NA	NA	NA	NA	NA	0	level5	NA	NA	NA	NA	NA	down
9.867_329.293	0.4358	0.0048	0.0111	CM:Def	C18:pos	N-palmitoylserinol	C19 H39 N O3	329.293	9.867	null	S8038003	HMDB0013654	0	-0.0336	NA	NA	2	level4	Lipids and lipid-like molecules	Fatty Acyls	Fatty amides	Fatty acyls[FA]	NA	down
4.947_248.0899	0.4361	0.0014	0.0048	CM:Def	C18:pos	NA	C11 H12 N4 O3	248.09	4.947	NA	NA	NA	NA	NA	NA	NA	0	level5	NA	NA	NA	NA	NA	down
10.679_344.2238	0.4362	0.0051	0.0115	CM:Def	C18:pos	NA	C16 H32 N4 O2 S	344.224	10.679	NA	NA	NA	NA	NA	NA	NA	0	level5	NA	NA	NA	NA	NA	down
9.95_370.3083	0.4362	0.0035	0.0088	CM:Def	C18:pos	Doa	C22 H42 O4	370.308	9.95	C14240	S7358	HMDB0040270	0	0.0282	NA	NA	3	level4	Lipids and lipid-like molecules	Fatty Acyls	Fatty acid esters	Fatty acyls[FA]	NULL	down
11.475_376.7312	0.4366	0.0001	0.0011	CM:Def	C18:pos	NA	NA	376.731	11.475	NA	NA	NA	NA	NA	NA	NA	0	level5	NA	NA	NA	NA	NA	down
6.42_212.1415	0.4369	0.0077	0.0158	CM:Def	C18:pos	Traumatin	C12 H20 O3	212.142	6.42	C16309	S4472314	HMDB0037326	3e-04	1.286	NA	NA	10	level4	Lipids and lipid-like molecules	Fatty Acyls	Fatty acids and conjugates	Fatty acyls[FA]	map00592 alpha-Linolenic acid metabolism; map01110 Biosynthesis of secondary metabolites;	down
3.354_341.1586	0.437	0.0038	0.0093	CM:Def	C18:pos	NA	C15 H23 N3 O6	341.159	3.354	NA	NA	NA	NA	NA	NA	NA	0	level5	NA	NA	NA	NA	NA	down
0.582_231.9922	0.4373	0.0008	0.0033	CM:Def	C18:pos	NA	C4 H9 Cl N2 O5 S	231.992	0.582	NA	NA	NA	NA	NA	NA	NA	0	level5	NA	NA	NA	NA	NA	down
4.607_226.0746	0.4375	0	0.0003	CM:Def	C18:pos	NA	C13 H10 N2 O2	226.075	4.607	NA	NA	NA	NA	NA	NA	NA	0	level5	NA	NA	NA	NA	NA	down
8.295_345.3242	0.4376	0.0002	0.0013	CM:Def	C18:pos	NA	C20 H43 N O3	345.324	8.295	NA	NA	NA	NA	NA	NA	NA	0	level5	NA	NA	NA	NA	NA	down
6.025_300.1111	0.4379	0	0.0003	CM:Def	C18:pos	Nppb	C16 H16 N2 O4	300.111	6.025	NA	S4390	NA	1e-04	0.3046	NA	NA	3	level4	NA	NA	NA	NA	NA	down
8.122_850.3887	0.4385	0.0234	0.0383	CM:Def	C18:pos	NA	C43 H69 N2 O5 P3 S2	850.389	8.122	NA	NA	NA	NA	NA	NA	NA	0	level5	NA	NA	NA	NA	NA	down
7.864_178.136	0.4392	0.0008	0.0031	CM:Def	C18:pos	Propofol	C12 H18 O	178.136	7.864	C07523	S4774	HMDB0014956	3e-04	1.5143	NA	NA	11	level4	Benzenoids	Benzene and substituted derivatives	Cumenes	Benzene and derivatives	NULL	down
10.198_673.4331	0.4393	0.0061	0.0133	CM:Def	C18:pos	NA	C42 H59 N O6	673.433	10.198	NA	NA	NA	NA	NA	NA	NA	0	level5	NA	NA	NA	NA	NA	down
6.247_308.1624	0.4393	0.0223	0.0368	CM:Def	C18:pos	Inulicin	C17 H24 O5	308.162	6.247	NA	S390744	NA	0	-0.089	NA	NA	5	level4	NA	NA	NA	NA	NA	down
5.616_252.1363	0.4396	0.007	0.0147	CM:Def	C18:pos	2,3-dimethoxy-5-methyl-6-(3-methyl-2-buten-1-yl)-1,4-benzenediol	C14 H20 O4	252.136	5.616	null	S394877	HMDB0059661	1e-04	0.4491	NA	NA	3	level4	Lipids and lipid-like molecules	Prenol lipids	Quinone and hydroquinone lipids	Quinone	NA	down
9.517_245.6164	0.4399	0.0017	0.0053	CM:Def	C18:pos	NA	NA	245.616	9.517	NA	NA	NA	NA	NA	NA	NA	0	level5	NA	NA	NA	NA	NA	down
10.147_376.3127	0.4401	0.0003	0.0017	CM:Def	C18:pos	NA	C28 H40	376.313	10.147	NA	NA	NA	NA	NA	NA	NA	0	level5	NA	NA	NA	NA	NA	down
7.155_256.1676	0.4403	0.0079	0.0162	CM:Def	C18:pos	4-[(2-isopropyl-5-methylcyclohexyl)oxy]-4-oxobutanoic acid	C14 H24 O4	256.168	7.155	null	S8374504	HMDB0036143	1e-04	0.3843	NA	NA	4	level4	Lipids and lipid-like molecules	Prenol lipids	Monoterpenoids	Terpenoids	NA	down
2.844_281.1126	0.4404	0.011	0.0208	CM:Def	C18:pos	1-methyladenosine	C11 H15 N5 O4	281.113	2.844	C02494	BGI44	HMDB0003331	2e-04	0.6064	83.4	32.8	6	level2	Nucleosides, nucleotides, and analogues	Purine nucleosides	null	Purines and derivatives	NULL	down
11.5_368.3442	0.4413	0.0034	0.0085	CM:Def	C18:pos	NA	C27 H44	368.344	11.5	NA	NA	NA	NA	NA	NA	NA	0	level5	NA	NA	NA	NA	NA	down
7.369_212.1779	0.4414	0.0001	0.0011	CM:Def	C18:pos	Yq2978400	C13 H24 O2	212.178	7.369	null	S12206	HMDB0034286	3e-04	1.2876	NA	NA	19	level4	Lipids and lipid-like molecules	Fatty Acyls	Fatty acid esters	Fatty acyls[FA]	NA	down
10.557_608.3175	0.4423	0.002	0.0059	CM:Def	C18:pos	NA	C39 H45 Cl N2 O2	608.317	10.557	NA	NA	NA	NA	NA	NA	NA	0	level5	NA	NA	NA	NA	NA	down
10.657_547.4589	0.4433	0.0108	0.0206	CM:Def	C18:pos	NA	C34 H61 N O4	547.459	10.657	NA	NA	NA	NA	NA	NA	NA	0	level5	NA	NA	NA	NA	NA	down
0.709_829.5938	0.4434	0.0274	0.0435	CM:Def	C18:pos	NA	NA	829.594	0.709	NA	NA	NA	NA	NA	NA	NA	0	level5	NA	NA	NA	NA	NA	down
0.766_328.1035	0.4435	0.0313	0.0487	CM:Def	C18:pos	NA	C13 H22 N4 P2 S	328.103	0.766	NA	NA	NA	NA	NA	NA	NA	0	level5	NA	NA	NA	NA	NA	down
6.774_184.1102	0.4437	0.0002	0.0015	CM:Def	C18:pos	9-oxodecenoic acid	C10 H16 O3	184.11	6.774	NA	S1362276	NA	3e-04	1.5933	43.4	NA	16	level4	NA	NA	NA	NA	NA	down
8.98_323.2227	0.444	0.0262	0.0419	CM:Def	C18:pos	NA	C16 H34 Cl N O3	323.223	8.98	NA	NA	NA	NA	NA	NA	NA	0	level5	NA	NA	NA	NA	NA	down
7.921_412.1891	0.4443	0.0001	0.0011	CM:Def	C18:pos	Bim-1	C25 H24 N4 O2	412.189	7.921	NA	S2303	NA	-8e-04	-2.0301	NA	NA	1	level4	NA	NA	NA	NA	NA	down
7.839_324.23	0.4444	0.0108	0.0206	CM:Def	C18:pos	6-decylubiquinol	C19 H32 O4	324.23	7.839	NA	S10128484	NA	-1e-04	-0.162	NA	NA	4	level4	NA	NA	NA	NA	NA	down
10.233_480.3013	0.4447	0.0031	0.0081	CM:Def	C18:pos	NA	C26 H44 N2 O4 S	480.301	10.233	NA	NA	NA	NA	NA	NA	NA	0	level5	NA	NA	NA	NA	NA	down
8.646_330.1814	0.4448	0.0263	0.042	CM:Def	C18:pos	NA	C14 H27 N4 O3 P	330.181	8.646	NA	NA	NA	NA	NA	NA	NA	0	level5	NA	NA	NA	NA	NA	down
3.716_202.0844	0.445	0.0005	0.0024	CM:Def	C18:pos	1783697	C9 H14 O5	202.084	3.716	C04067	S88226	HMDB0032306	3e-04	1.5184	NA	NA	2	level4	Organic acids and derivatives	Keto acids and derivatives	Beta-keto acids and derivatives	Organic acids	NULL	down
6.167_271.1784	0.4457	0.0079	0.0161	CM:Def	C18:pos	NA	C15 H21 N5	271.178	6.167	NA	NA	NA	NA	NA	NA	NA	0	level5	NA	NA	NA	NA	NA	down
3.468_204.0088	0.446	0	0.0006	CM:Def	C18:pos	Guaiacol sulfate	C7 H8 O5 S	204.009	3.468	null	S21078	HMDB0060013	-4e-04	-2.146	NA	NA	1	level4	Organic acids and derivatives	Organic sulfuric acids and derivatives	Arylsulfates	Organic acids	NA	down
5.705_250.1206	0.4462	0.0024	0.0067	CM:Def	C18:pos	Trolox	C14 H18 O4	250.121	5.705	NA	MReference-2532	NA	1e-04	0.4061	NA	72.9	11	level2	NA	NA	NA	NA	NA	down
8.039_250.157	0.4466	0	0.0004	CM:Def	C18:pos	Gemfibrozil	C15 H22 O3	250.157	8.039	C07020	S3345	HMDB0015371	1e-04	0.4766	NA	NA	32	level4	Benzenoids	Phenol ethers	null	Benzene and derivatives	NULL	down
7.468_780.3926	0.4469	0.0001	0.0006	CM:Def	C18:pos	NA	C41 H56 N4 O11	780.393	7.468	NA	S74857856	NA	-0.0019	-2.4596	NA	NA	2	level4	NA	NA	NA	NA	NA	down
7.702_436.1864	0.4472	0.0001	0.0006	CM:Def	C18:pos	NA	C19 H33 O9 P	436.186	7.702	NA	NA	NA	NA	NA	NA	NA	0	level5	NA	NA	NA	NA	NA	down
3.064_236.1162	0.4478	0.009	0.0179	CM:Def	C18:pos	Hexobarbital	C12 H16 N2 O3	236.116	3.064	C11723	S3482	HMDB0015444	1e-04	0.5208	NA	NA	7	level4	Organoheterocyclic compounds	Diazines	Pyrimidines and pyrimidine derivatives	Pyrimidines and pyrimidine derivatives	NULL	down
4.475_288.2413	0.449	0.0001	0.0006	CM:Def	C18:pos	NA	C15 H32 N2 O3	288.241	4.475	NA	NA	NA	NA	NA	NA	NA	0	level5	NA	NA	NA	NA	NA	down
5.889_419.2461	0.4496	0.0117	0.0219	CM:Def	C18:pos	Ethamoxytriphetol	C27 H33 N O3	419.246	5.889	NA	S5987	NA	0	0.0547	NA	41.2	4	level4	NA	NA	NA	NA	NA	down
5.623_274.1182	0.4504	0.0131	0.024	CM:Def	C18:pos	NA	C12 H14 N6 O2	274.118	5.623	NA	NA	NA	NA	NA	NA	NA	0	level5	NA	NA	NA	NA	NA	down
9.805_822.6345	0.4505	0.0001	0.0007	CM:Def	C18:pos	NA	C47 H86 N2 O9	822.635	9.805	NA	NA	NA	NA	NA	NA	NA	0	level5	NA	NA	NA	NA	NA	down
8.275_255.2927	0.451	0.0001	0.0006	CM:Def	C18:pos	NA	C17 H37 N	255.293	8.275	NA	NA	NA	NA	NA	NA	NA	0	level5	NA	NA	NA	NA	NA	down
7.719_396.146	0.4512	0.0002	0.0012	CM:Def	C18:pos	NA	C16 H30 O7 P2	396.146	7.719	NA	NA	NA	NA	NA	NA	NA	0	level5	NA	NA	NA	NA	NA	down
7.862_516.3095	0.452	0.0026	0.0071	CM:Def	C18:pos	Probucol	C31 H48 O2 S2	516.309	7.862	C07373	S4743	HMDB0015537	-1e-04	-0.2004	NA	NA	6	level4	Benzenoids	Benzene and substituted derivatives	Phenylpropanes	Benzene and derivatives	NULL	down
2.935_210.112	0.4525	0.0009	0.0034	CM:Def	C18:pos	NA	C9 H14 N4 O2	210.112	2.935	NA	NA	NA	NA	NA	NA	NA	0	level5	NA	NA	NA	NA	NA	down
9.514_448.1912	0.4525	0.0002	0.0013	CM:Def	C18:pos	Tarazepide	C28 H24 N4 O2	448.191	9.514	NA	S8519100	NA	0.0013	2.8027	NA	NA	1	level4	NA	NA	NA	NA	NA	down
9.117_452.274	0.4543	0.0013	0.0045	CM:Def	C18:pos	NA	C20 H40 N2 O9	452.274	9.117	NA	NA	NA	NA	NA	NA	NA	0	level5	NA	NA	NA	NA	NA	down
10.544_384.3392	0.4544	0.0004	0.0022	CM:Def	C18:pos	Cholecalciferol	C27 H44 O	384.339	10.544	C05443	MReference-1276	HMDB0000876	0	0.027	80.6	84.2	28	level2	Vitamins and Cofactors	Vitamins	Fat-soluble vitamins [Fig]	Vitamins	map00100 Steroid biosynthesis; map01100 Metabolic pathways;	down
7.718_378.1354	0.4544	0.0001	0.0009	CM:Def	C18:pos	Fosarilate	C17 H28 Cl O5 P	378.135	7.718	NA	S64797	NA	-9e-04	-2.4632	NA	NA	3	level4	NA	NA	NA	NA	NA	down
9.971_449.372	0.4552	0.0026	0.0071	CM:Def	C18:pos	NA	C25 H47 N5 O2	449.372	9.971	NA	NA	NA	NA	NA	NA	NA	0	level5	NA	NA	NA	NA	NA	down
4.355_349.2464	0.4553	0.0025	0.0069	CM:Def	C18:pos	NA	C17 H35 N O6	349.246	4.355	NA	NA	NA	NA	NA	NA	NA	0	level5	NA	NA	NA	NA	NA	down
0.741_204.0402	0.4554	0.0078	0.0161	CM:Def	C18:pos	NA	C5 H9 N4 O3 P	204.04	0.741	NA	NA	NA	NA	NA	NA	NA	0	level5	NA	NA	NA	NA	NA	down
6.798_370.2143	0.4555	0.0062	0.0134	CM:Def	C18:pos	Spiromesifen	C23 H30 O4	370.214	6.798	NA	S8083064	NA	-1e-04	-0.2384	NA	39.5	2	level4	NA	NA	NA	NA	NA	down
7.155_250.1182	0.4557	0.0002	0.0013	CM:Def	C18:pos	NA	C10 H14 N6 O2	250.118	7.155	NA	NA	NA	NA	NA	NA	57.5	0	level5	NA	NA	NA	NA	NA	down
9.747_440.3288	0.4561	0.0059	0.0129	CM:Def	C18:pos	Estradiol undecylate	C29 H44 O3	440.329	9.747	NA	S18055	NA	-3e-04	-0.6662	NA	NA	10	level4	NA	NA	NA	NA	NA	down
3.971_307.1339	0.4563	0.0093	0.0183	CM:Def	C18:pos	NA	C17 H22 Cl N O2	307.134	3.971	NA	NA	NA	NA	NA	NA	NA	0	level5	NA	NA	NA	NA	NA	down
6.773_166.0997	0.4563	0.0003	0.0017	CM:Def	C18:pos	Tbhq	C10 H14 O2	166.1	6.773	null	S15235	HMDB0032062	3e-04	1.7532	NA	NA	46	level4	Benzenoids	Benzene and substituted derivatives	Phenylpropanes	Benzene and derivatives	NA	down
8.43_328.3089	0.4575	0.019	0.0323	CM:Def	C18:pos	NA	C19 H40 N2 O2	328.309	8.43	NA	NA	NA	NA	NA	NA	NA	0	level5	NA	NA	NA	NA	NA	down
8.83_220.1465	0.4578	0.0033	0.0085	CM:Def	C18:pos	Dk3970000	C14 H20 O2	220.147	8.83	null	S12336	HMDB0013817	2e-04	0.9507	NA	NA	24	level4	Lipids and lipid-like molecules	Prenol lipids	Monoterpenoids	Terpenoids	NA	down
8.646_348.2274	0.4579	0.0238	0.0388	CM:Def	C18:pos	NA	C17 H28 N6 O2	348.227	8.646	NA	NA	NA	NA	NA	NA	NA	0	level5	NA	NA	NA	NA	NA	down
9.976_340.298	0.4579	0.0032	0.0083	CM:Def	C18:pos	Glycidyl stearate	C21 H40 O3	340.298	9.976	NA	S56394	NA	2e-04	0.6391	NA	NA	6	level4	NA	NA	NA	NA	NA	down
10.548_402.3499	0.4586	0	0.0002	CM:Def	C18:pos	3161259	C27 H46 O2	402.35	10.548	NA	S58604	NA	1e-04	0.2707	NA	NA	30	level4	NA	NA	NA	NA	NA	down
8.594_224.1777	0.4587	0.0013	0.0045	CM:Def	C18:pos	Linalyl butyrate	C14 H24 O2	224.178	8.594	null	S56116	HMDB0030427	1e-04	0.4208	NA	NA	31	level4	Lipids and lipid-like molecules	Prenol lipids	Monoterpenoids	Terpenoids	NA	down
8.83_321.2383	0.459	0	0.0001	CM:Def	C18:pos	NA	C13 H31 N5 O4	321.238	8.83	NA	NA	NA	NA	NA	NA	NA	0	level5	NA	NA	NA	NA	NA	down
7.717_380.1288	0.4596	0.0006	0.0026	CM:Def	C18:pos	2-methoxyestrone 3-sulfate	C19 H24 O6 S	380.129	7.717	NA	S390209	NA	-6e-04	-1.5657	NA	NA	1	level4	NA	NA	NA	NA	NA	down
7.856_306.183	0.4596	0.0009	0.0035	CM:Def	C18:pos	Di-n-amyl phthalate	C18 H26 O4	306.183	7.856	NA	S8243	NA	-1e-04	-0.2859	NA	NA	5	level4	NA	NA	NA	NA	NA	down
2.341_293.1838	0.46	0.0003	0.0016	CM:Def	C18:pos	NA	C14 H23 N5 O2	293.184	2.341	NA	NA	NA	NA	NA	NA	NA	0	level5	NA	NA	NA	NA	NA	down
7.012_377.1835	0.4606	0.0008	0.0032	CM:Def	C18:pos	NA	NA	377.183	7.012	NA	NA	NA	NA	NA	NA	NA	0	level5	NA	NA	NA	NA	NA	down
8.136_154.0993	0.4606	0.0091	0.018	CM:Def	C18:pos	Ri2735000	C9 H14 O2	154.099	8.136	null	S7801	HMDB0031302	0	-0.2273	NA	NA	21	level4	Lipids and lipid-like molecules	Fatty Acyls	Fatty acid esters	Fatty acyls[FA]	NA	down
9.798_356.2926	0.4606	0.0007	0.0028	CM:Def	C18:pos	1-oleoyl-rac-glycerol	C21 H40 O4	356.293	9.798	NA	BGI47	NA	-1e-04	-0.2057	94.4	NA	9	level2	NA	NA	NA	NA	NA	down
8.355_252.209	0.4608	0.0012	0.0042	CM:Def	C18:pos	Musk ambrette	C16 H28 O2	252.209	8.355	null	S4517661	HMDB0031086	1e-04	0.3199	NA	NA	24	level4	Phenylpropanoids and polyketides	Macrolides and analogues	null	Polyketides[PK]	NA	down
7.958_465.2488	0.4609	0.0042	0.0101	CM:Def	C18:pos	NA	C25 H42 N O P3	465.249	7.958	NA	NA	NA	NA	NA	NA	NA	0	level5	NA	NA	NA	NA	NA	down
8.134_308.1987	0.4609	0.0095	0.0186	CM:Def	C18:pos	5-o-methyl embelin	C18 H28 O4	308.199	8.134	C10373	S149914	HMDB0040867	-1e-04	-0.2026	NA	45.9	9	level4	Organooxygen compounds	Carbonyl compounds	Ketones	Ketones	NULL	down
6.775_148.0891	0.4611	0.0003	0.0015	CM:Def	C18:pos	Trans-anethole	C10 H12 O	148.089	6.775	NA	S553166	NA	3e-04	1.8313	NA	NA	17	level4	NA	NA	NA	NA	NA	down
6.006_206.092	0.4617	0.0003	0.0016	CM:Def	C18:pos	NA	C8 H10 N6 O	206.092	6.006	NA	NA	NA	NA	NA	NA	NA	0	level5	NA	NA	NA	NA	NA	down
11.513_519.5025	0.4618	0.0007	0.0029	CM:Def	C18:pos	NA	C34 H65 N O2	519.503	11.513	NA	NA	NA	NA	NA	NA	NA	0	level5	NA	NA	NA	NA	NA	down
8.039_268.1675	0.4618	0	0.0001	CM:Def	C18:pos	(3ar,4r,5r,6as)-5-hydroxy-4-[(1e,3s)-3-hydroxy-1-octen-1-yl]hexahydro-2h-cyclopenta[b]furan-2-one	C15 H24 O4	268.168	8.039	null	S24534114	HMDB0240213	1e-04	0.3058	NA	NA	7	level4	Lipids and lipid-like molecules	Fatty Acyls	Fatty alcohols	Fatty acyls[FA]	NA	down
9.94_400.334	0.4625	0.0005	0.0024	CM:Def	C18:pos	Mfcd00010474	C27 H44 O2	400.334	9.94	NA	S82599	NA	-1e-04	-0.212	NA	NA	39	level4	NA	NA	NA	NA	NA	down
7.47_748.3667	0.4626	0.0003	0.0017	CM:Def	C18:pos	NA	C37 H59 N4 O6 P3	748.367	7.47	NA	NA	NA	NA	NA	NA	NA	0	level5	NA	NA	NA	NA	NA	down
5.876_232.1465	0.4638	0.0279	0.0442	CM:Def	C18:pos	(+)-alantolactone	C15 H20 O2	232.147	5.876	NA	S65564	NA	2e-04	0.7507	NA	NA	40	level4	NA	NA	NA	NA	NA	down
4.492_225.1004	0.4641	0.0005	0.0023	CM:Def	C18:pos	6-benzylaminopurine	C12 H11 N5	225.1	4.492	C11263	S56177	HMDB0039238	-0.0011	-4.8317	NA	NA	3	level4	Organoheterocyclic compounds	Imidazopyrimidines	Purines and purine derivatives	Purines and derivatives	NULL	down
9.647_506.3661	0.4641	0.0041	0.0098	CM:Def	C18:pos	NA	C34 H51 O P	506.366	9.647	NA	NA	NA	NA	NA	NA	NA	0	level5	NA	NA	NA	NA	NA	down
0.587_285.9511	0.4642	0.0005	0.0025	CM:Def	C18:pos	NA	C2 H7 Cl N2 O10 S	285.951	0.587	NA	NA	NA	NA	NA	NA	NA	0	level5	NA	NA	NA	NA	NA	down
8.045_312.1938	0.4642	0.0105	0.0201	CM:Def	C18:pos	1-methyl-n-(9-methyl-9-azabicyclo[3.3.1]non-3-yl)-1h-indazole-3-carboxamide	C18 H24 N4 O	312.194	8.045	null	S3390	HMDB0015026	-0.0012	-3.9288	NA	NA	3	level4	Organoheterocyclic compounds	Benzopyrazoles	Indazoles	Indazoles	NA	down
8.597_242.1883	0.4642	0.004	0.0096	CM:Def	C18:pos	3-oxotetradecanoic acid	C14 H26 O3	242.188	8.597	null	S399829	HMDB0010730	1e-04	0.3537	NA	NA	12	level4	Lipids and lipid-like molecules	Fatty Acyls	Fatty acids and conjugates	Fatty acyls[FA]	NA	down
0.71_914.5709	0.4646	0.0011	0.004	CM:Def	C18:pos	NA	NA	914.571	0.71	NA	NA	NA	NA	NA	NA	NA	0	level5	NA	NA	NA	NA	NA	down
9.904_356.2027	0.4647	0.0011	0.004	CM:Def	C18:pos	Niaprazine	C20 H25 F N4 O	356.203	9.904	NA	S64930	NA	0.0014	3.9471	NA	53.4	1	level4	NA	NA	NA	NA	NA	down
9.539_368.1881	0.4652	0.0011	0.004	CM:Def	C18:pos	NA	C18 H29 N2 O4 P	368.188	9.539	NA	NA	NA	NA	NA	NA	NA	0	level5	NA	NA	NA	NA	NA	down
7.716_332.139	0.4653	0.0019	0.0056	CM:Def	C18:pos	NA	C9 H26 N4 O5 P2	332.139	7.716	NA	NA	NA	NA	NA	NA	NA	0	level5	NA	NA	NA	NA	NA	down
8.879_321.2301	0.4653	0.0005	0.0023	CM:Def	C18:pos	Homodihydrocapsaicin-i	C19 H31 N O3	321.23	8.879	null	S2341417	HMDB0036330	-3e-04	-0.9169	NA	NA	1	level4	Benzenoids	Phenols	Methoxyphenols	Phenols and derivatives	NA	down
5.872_236.189	0.4654	0.0098	0.0192	CM:Def	C18:pos	NA	C14 H24 N2 O	236.189	5.872	NA	NA	NA	NA	NA	NA	NA	0	level5	NA	NA	NA	NA	NA	down
0.582_217.9766	0.466	0.0016	0.0051	CM:Def	C18:pos	NA	C3 H7 Cl N2 O5 S	217.977	0.582	NA	NA	NA	NA	NA	NA	NA	0	level5	NA	NA	NA	NA	NA	down
3.707_307.134	0.4665	0.0018	0.0055	CM:Def	C18:pos	NA	C17 H22 Cl N O2	307.134	3.707	NA	NA	NA	NA	NA	NA	NA	0	level5	NA	NA	NA	NA	NA	down
2.532_293.1838	0.4667	0.0083	0.0168	CM:Def	C18:pos	NA	C13 H27 N O6	293.184	2.532	NA	NA	NA	NA	NA	NA	NA	0	level5	NA	NA	NA	NA	NA	down
4.909_206.131	0.4669	0.0008	0.0031	CM:Def	C18:pos	Ibuprofen	C13 H18 O2	206.131	4.909	C01588	S3544	HMDB0001925	3e-04	1.3574	NA	NA	27	level4	Phenylpropanoids and polyketides	Phenylpropanoic acids	null	Phenylpropanoic acids	NULL	down
3.482_247.1938	0.4675	0.0002	0.0013	CM:Def	C18:pos	Alpha-sanshool	C16 H25 N O	247.194	3.482	NA	S4945171	NA	1e-04	0.5916	NA	NA	5	level4	NA	NA	NA	NA	NA	down
4.406_259.2148	0.4675	0.0001	0.0009	CM:Def	C18:pos	NA	C14 H29 N O3	259.215	4.406	NA	NA	NA	NA	NA	NA	NA	0	level5	NA	NA	NA	NA	NA	down
7.7_414.2044	0.4675	0.0002	0.0012	CM:Def	C18:pos	Inspra	C24 H30 O6	414.204	7.7	C12512	S10203511	HMDB0014838	2e-04	0.4113	NA	NA	7	level4	Lipids and lipid-like molecules	Steroids and steroid derivatives	Steroid lactones	Steroids and derivatives	NULL	down
8.078_388.2234	0.4678	0.0211	0.0352	CM:Def	C18:pos	3225312	C23 H32 O5	388.223	8.078	NA	S224353	NA	-0.0015	-3.9824	NA	NA	5	level4	NA	NA	NA	NA	NA	down
10.681_650.4998	0.4687	0.0005	0.0023	CM:Def	C18:pos	NA	C36 H66 N4 O6	650.5	10.681	NA	NA	NA	NA	NA	NA	NA	0	level5	NA	NA	NA	NA	NA	down
3.662_177.0793	0.4687	0	0.0004	CM:Def	C18:pos	5-hydroxytryptophol	C10 H11 N O2	177.079	3.662	null	S8708	HMDB0001855	3e-04	1.9073	NA	NA	6	level4	Organoheterocyclic compounds	Indoles and derivatives	Hydroxyindoles	Indole and derivatives	NA	down
2.79_337.2105	0.4688	0.0078	0.016	CM:Def	C18:pos	NA	C16 H35 N O2 S2	337.211	2.79	NA	NA	NA	NA	NA	NA	NA	0	level5	NA	NA	NA	NA	NA	down
8.284_292.0997	0.4688	0.0014	0.0047	CM:Def	C18:pos	[similar to: thromoboxane b1; δmass: -80.1515 da]	NA	292.1	8.284	NA	NA	NA	NA	NA	NA	NA	0	level5	NA	NA	NA	NA	NA	down
4.886_226.1109	0.469	0.0004	0.002	CM:Def	C18:pos	Metyrapone	C14 H14 N2 O	226.111	4.886	C07205	S4030	HMDB0015146	2e-04	1.0787	NA	NA	1	level4	Organic oxygen compounds	Organooxygen compounds	Carbonyl compounds	Carbonyl compounds	NULL	down
6.166_338.1042	0.4693	0.0097	0.019	CM:Def	C18:pos	NA	C13 H22 O8 S	338.104	6.166	NA	NA	NA	NA	NA	NA	NA	0	level5	NA	NA	NA	NA	NA	down
8.045_357.2513	0.4693	0.0053	0.0119	CM:Def	C18:pos	NA	C19 H35 N O5	357.251	8.045	NA	NA	NA	NA	NA	NA	NA	0	level5	NA	NA	NA	NA	NA	down
9.896_306.187	0.4697	0.0015	0.0049	CM:Def	C18:pos	NA	C16 H26 N4 S	306.187	9.896	NA	NA	NA	NA	NA	NA	NA	0	level5	NA	NA	NA	NA	NA	down
0.711_526.7403	0.4701	0.0101	0.0196	CM:Def	C18:pos	NA	NA	526.74	0.711	NA	NA	NA	NA	NA	NA	NA	0	level5	NA	NA	NA	NA	NA	down
8.122_344.2102	0.4702	0.0186	0.0317	CM:Def	C18:pos	Oxyphencyclimine	C20 H28 N2 O3	344.21	8.122	C07851	S4481	HMDB0014527	2e-04	0.4907	NA	NA	1	level4	Organoheterocyclic compounds	Diazines	Pyrimidines and pyrimidine derivatives	Pyrimidines and pyrimidine derivatives	NULL	down
5.713_439.2724	0.4709	0.0024	0.0067	CM:Def	C18:pos	NA	C27 H37 N O4	439.272	5.713	NA	NA	NA	NA	NA	NA	NA	0	level5	NA	NA	NA	NA	NA	down
10.98_531.4637	0.4714	0.01	0.0194	CM:Def	C18:pos	NA	C29 H61 N3 O5	531.464	10.98	NA	NA	NA	NA	NA	NA	NA	0	level5	NA	NA	NA	NA	NA	down
[truncated: 1,930 more rows]

## Sheet: Sheet2
Table S3. differential exudates between wild-type CM and Def mutant line
Compound.ID	ratio	t.test_p.value	t.test_p.value_BHcorrect	sample	Name	Formula	Molecular.Weight	Actual.RT	label
0.607_242.0096	0.296	0.0015	0.0035	CM:Def	NA	C6 H10 O8 S	242.01	0.607	down
0.607_256.0251	0.4701	0.004	0.0077	CM:Def	NA	C7 H12 O8 S	256.025	0.607	down
0.608_197.9834	0.4395	0.0008	0.0021	CM:Def	2-sulfosuccinic acid	C4 H6 O7 S	197.983	0.608	down
0.629_223.9989	0.4595	0.0042	0.0081	CM:Def	NA	C6 H8 O7 S	223.999	0.629	down
0.633_168.0092	0.4884	0.0015	0.0034	CM:Def	Zoxazolamine	C7 H5 Cl N2 O	168.009	0.633	down
0.637_181.9885	0.4515	0	0.0003	CM:Def	(e)-1-methyldisulfanyl-3-methylsulfinyl-prop-1-ene	C5 H10 O S3	181.988	0.637	down
0.638_159.9858	0.4304	0.0002	0.0008	CM:Def	NA	C H4 O9	159.986	0.638	down
0.639_354.0039	0.2445	0.0183	0.0282	CM:Def	NA	C10 H15 Cl N4 O2 S3	354.004	0.639	down
0.64_292.0903	0.0913	0.0112	0.0185	CM:Def	Ethylenediaminetetraacetic acid	C10 H16 N2 O8	292.09	0.64	down
0.641_330.0374	0.1287	0	0.0002	CM:Def	3',5'-cyclic imp	C10 H11 N4 O7 P	330.037	0.641	down
0.643_110.0368	0.1546	0.0015	0.0036	CM:Def	Hydroquinone	C6 H6 O2	110.037	0.643	down
0.675_210.9562	0.1353	0.0001	0.0004	CM:Def	NA	C H2 N5 O4 P S	210.956	0.675	down
0.678_540.7332	0.4629	0.0031	0.0063	CM:Def	NA	C H2 Cl N O18 P2 S4	540.733	0.678	down
0.682_450.8274	0.4771	0.0256	0.0378	CM:Def	NA	C2 H Cl N3 O16 P3	450.827	0.682	down
0.682_466.8014	0.317	0	0.0001	CM:Def	NA	C4 H8 N O9 P3 S5	466.801	0.682	down
0.682_567.7536	0.2236	0.0001	0.0005	CM:Def	NA	C2 H4 Cl N2 O18 P3 S3	567.754	0.682	down
0.683_264.8982	0.4957	0	0.0001	CM:Def	NA	NA	264.898	0.683	down
0.683_349.8761	0.3325	0	0	CM:Def	NA	C2 H6 Cl O12 P3	349.876	0.683	down
0.684_332.8859	0.4597	0.0007	0.0019	CM:Def	NA	C4 H5 N3 O5 P2 S3	332.886	0.684	down
0.685_416.8471	0.4701	0.0008	0.0021	CM:Def	NA	C3 H2 Cl N3 O13 P2 S	416.847	0.685	down
0.686_533.7719	0.3797	0.0063	0.0115	CM:Def	NA	C3 H5 Cl N2 O15 P2 S4	533.772	0.686	down
0.688_500.8084	0.4081	0.0003	0.0009	CM:Def	NA	C2 H3 Cl N3 O17 P3 S	500.808	0.688	down
0.699_499.792	0.4081	0.0143	0.0228	CM:Def	NA	C4 H3 Cl O18 P2 S2	499.792	0.699	down
0.722_388.1215	0.4291	0.0024	0.0051	CM:Def	NA	C13 H24 O13	388.122	0.722	down
0.73_219.1468	0.137	0.0005	0.0015	CM:Def	Miglustat	C10 H21 N O4	219.147	0.73	down
0.735_84.0436	0.2075	0.0001	0.0004	CM:Def	Amitrole	C2 H4 N4	84.0436	0.735	down
0.744_290.1474	0.4763	0.0002	0.0007	CM:Def	NA	C12 H22 N2 O6	290.147	0.744	down
1.236_353.1433	0.2463	0.0062	0.0113	CM:Def	NA	C12 H23 N3 O9	353.143	1.236	down
1.928_243.9805	0.3385	0.0115	0.0188	CM:Def	NA	C6 H9 Cl O6 S	243.981	1.928	down
10.024_345.2879	0.1906	0.0009	0.0024	CM:Def	NA	C19 H39 N O4	345.288	10.024	down
10.03_552.2009	0.0268	0.0024	0.0052	CM:Def	NA	C22 H47 Cl O5 P2 S2	552.201	10.03	down
10.032_550.2043	0.0168	0.0003	0.0011	CM:Def	Eucommin a	C27 H34 O12	550.204	10.032	down
10.055_324.2663	0.0965	0	0	CM:Def	(11s,12e,14z)-11-hydroxy-12,14-icosadienoic acid	C20 H36 O3	324.266	10.055	down
10.068_516.2437	0.0453	0.0001	0.0004	CM:Def	NA	C24 H43 N2 O4 P3	516.244	10.068	down
10.069_546.254	0.085	0	0.0001	CM:Def	NA	C26 H41 N6 O P3	546.254	10.069	down
10.077_392.2234	0.3394	0.0001	0.0004	CM:Def	Spiro[8-azoniabicyclo[3.2.1]octane-8,1'-azolidin-1-ium]-3-yl 2-hydroxy-2,2-diphenyl-acetate	C25 H30 N O3	392.223	10.077	down
10.127_398.2433	0.0565	0.0147	0.0233	CM:Def	Kj9800000	C18 H39 O7 P	398.243	10.127	down
10.131_330.2559	0.2143	0.0002	0.0008	CM:Def	Ethyl eicosapentaenoic acid	C22 H34 O2	330.256	10.131	down
10.142_524.2931	0.2032	0	0.0003	CM:Def	NA	C26 H49 Cl O6 S	524.293	10.142	down
10.142_552.2198	0.0382	0.0001	0.0005	CM:Def	NA	C21 H37 N4 O11 P	552.22	10.142	down
10.143_554.2166	0.0522	0.0008	0.0021	CM:Def	Lappaol c	C30 H34 O10	554.217	10.143	down
10.159_306.2557	0.444	0.0001	0.0003	CM:Def	8z,11z,14z-eicosatrienoic acid	C20 H34 O2	306.256	10.159	down
10.177_476.3529	0.0994	0.0001	0.0003	CM:Def	NA	C27 H48 N4 O S	476.353	10.177	down
10.19_472.2354	0.3379	0.0038	0.0074	CM:Def	Linagliptin	C25 H28 N8 O2	472.235	10.19	down
10.192_480.2671	0.0333	0.0007	0.0021	CM:Def	Clocapramine	C28 H37 Cl N4 O	480.267	10.192	down
10.195_366.2534	0.1932	0	0.0001	CM:Def	NA	C21 H30 N6	366.253	10.195	down
10.2_668.5409	0.0357	0.0002	0.0008	CM:Def	1-stearoyl-2-(4z,7z,10z,13z,16z,19z)-docosahexaenoyl-sn-glycerol	C43 H72 O5	668.541	10.2	down
10.21_456.3599	0.4186	0	0.0002	CM:Def	Ursolic acid	C30 H48 O3	456.36	10.21	down
10.212_402.2981	0.1785	0.0123	0.02	CM:Def	3,6-anhydro-1-o-palmitoylhexitol	C22 H42 O6	402.298	10.212	down
10.219_494.2826	0.0252	0.0001	0.0006	CM:Def	NA	C25 H47 Cl O5 S	494.283	10.219	down
10.219_698.2832	0.4602	0.0032	0.0065	CM:Def	NA	C33 H53 N2 O6 P3 S	698.283	10.219	down
10.227_342.2768	0.3598	0.0003	0.0009	CM:Def	Icosanedioic acid	C20 H38 O4	342.277	10.227	down
10.227_560.2708	0.0712	0	0	CM:Def	Geldanamycin	C29 H40 N2 O9	560.271	10.227	down
10.229_688.2544	0.2406	0.0088	0.0151	CM:Def	NA	C29 H46 Cl N6 O7 P S	688.254	10.229	down
10.236_715.273	0.2461	0.0166	0.0259	CM:Def	NA	C33 H41 N5 O13	715.273	10.236	down
10.239_514.2278	0.0048	0.0013	0.0031	CM:Def	Sobuzoxane	C22 H34 N4 O10	514.228	10.239	down
10.307_580.2525	0.06	0	0.0001	CM:Def	NA	NA	580.253	10.307	down
10.307_610.2643	0.0667	0	0	CM:Def	NA	C31 H48 O6 P2 S	610.264	10.307	down
10.308_612.2611	0.067	0	0	CM:Def	NA	C26 H51 Cl N4 O2 P2 S2	612.261	10.308	down
10.309_414.3818	0.0491	0.0017	0.0038	CM:Def	NA	C24 H50 N2 O3	414.382	10.309	down
10.31_582.2493	0.0638	0	0	CM:Def	Azelnidipine	C33 H34 N4 O6	582.249	10.31	down
10.312_460.3872	0.0501	0.0016	0.0037	CM:Def	NA	C25 H52 N2 O5	460.387	10.312	down
10.316_477.3773	0.0555	0.0012	0.0031	CM:Def	NA	C24 H51 N3 O6	477.377	10.316	down
10.317_450.3585	0.0498	0.0018	0.004	CM:Def	NA	C24 H51 Cl N2 O3	450.358	10.317	down
10.332_332.2714	0.2592	0.0001	0.0006	CM:Def	(7e,10e,13e,16e)-7,10,13,16-docosatetraenoic acid	C22 H36 O2	332.271	10.332	down
10.343_550.2043	0.0023	0.0003	0.001	CM:Def	Eucommin a	C27 H34 O12	550.204	10.343	down
10.363_452.3499	0.2224	0.0002	0.0007	CM:Def	5alpha-cyprinol	C27 H48 O5	452.35	10.363	down
10.406_404.269	0.0478	0.0027	0.0057	CM:Def	Eliglustat	C23 H36 N2 O4	404.269	10.406	down
10.425_417.3452	0.2326	0	0	CM:Def	NA	C23 H47 N O5	417.345	10.425	down
10.426_407.3165	0.2458	0	0	CM:Def	Miltefosine	C21 H46 N O4 P	407.317	10.426	down
10.512_596.265	0.0693	0	0	CM:Def	Phytochlorin	C34 H36 N4 O6	596.265	10.512	down
10.513_594.2679	0.0748	0	0	CM:Def	NA	C33 H45 N2 O2 P3	594.268	10.513	down
10.516_373.319	0.2506	0.0001	0.0003	CM:Def	NA	C21 H43 N O4	373.319	10.516	down
10.533_465.3215	0.1821	0	0	CM:Def	NA	C23 H48 N O6 P	465.322	10.533	down
10.564_448.3397	0.3294	0.0022	0.0047	CM:Def	NA	C25 H44 N4 O3	448.34	10.564	down
10.735_724.6047	0.2008	0.0029	0.006	CM:Def	NA	C41 H80 N4 O6	724.605	10.735	down
10.738_394.2848	0.3474	0.0049	0.0092	CM:Def	NA	C22 H39 Cl N4	394.285	10.738	down
10.743_404.3135	0.3454	0.0044	0.0084	CM:Def	NA	C23 H40 N4 O2	404.313	10.743	down
10.799_544.2744	0.1211	0.0003	0.001	CM:Def	NA	C28 H40 N4 O5 S	544.274	10.799	down
11.134_492.327	0.408	0.0001	0.0004	CM:Def	NA	C29 H48 O4 S	492.327	11.134	down
11.376_589.4376	0.3492	0.0028	0.0059	CM:Def	NA	C33 H59 N5 O2 S	589.438	11.376	down
11.638_494.3425	0.3737	0	0.0002	CM:Def	N,n-dimethyl-2-{2-[(1s,9r,10s,15r,16r)-12,14,14,19-tetramethyl-8,19-diazapentacyclo[7.7.3.0~1,9~.0~2,7~.0~10,15~]nonadeca-2,4,6,11-tetraen-16-yl]-1h-indol-3-yl}ethanamine	C33 H42 N4	494.342	11.638	down
11.777_578.4218	0.3707	0	0.0003	CM:Def	NA	C30 H63 N2 O4 P S	578.422	11.777	down
2.062_219.8627	0.4443	0.0002	0.0007	CM:Def	NA	NA	219.863	2.062	down
2.063_221.8598	0.4597	0.015	0.0238	CM:Def	NA	NA	221.86	2.063	down
2.311_279.9572	0.0616	0	0.0001	CM:Def	NA	C6 H7 N2 O5 P3	279.957	2.311	down
2.395_246.1002	0.3428	0.0087	0.0149	CM:Def	N-acetyl-dl-tryptophan	C13 H14 N2 O3	246.1	2.395	down
2.497_219.0297	0.1221	0.0011	0.0028	CM:Def	NA	C8 H10 Cl N O4	219.03	2.497	down
2.662_182.0328	0.3328	0.008	0.014	CM:Def	2,4-dinitrotoluene	C7 H6 N2 O4	182.033	2.662	down
2.832_162.0892	0.4263	0.0002	0.0007	CM:Def	Cymarose	C7 H14 O4	162.089	2.832	down
2.886_133.0562	0.3615	0.0094	0.016	CM:Def	(1e)-n-hydroxy-4-(methylsulfanyl)-1-butanimine	C5 H11 N O S	133.056	2.886	down
2.889_181.0231	0.4183	0.019	0.0291	CM:Def	NA	C5 H11 N O2 S2	181.023	2.889	down
2.903_358.0867	0.423	0.0177	0.0274	CM:Def	4-[(1e,3e)-5-oxo-7-phenyl-1,3-heptadien-1-yl]phenyl hydrogen sulfate	C19 H18 O5 S	358.087	2.903	down
2.999_283.0913	0.03	0.0009	0.0024	CM:Def	Guanosine	C10 H13 N5 O5	283.091	2.999	down
3.036_268.1307	0.311	0.024	0.0358	CM:Def	2-(2-carboxyethyl)-4-methyl-5-pentyl-3-furoic acid	C14 H20 O5	268.131	3.036	down
3.113_317.0898	0.3218	0.0059	0.0108	CM:Def	NA	C16 H15 N O6	317.09	3.113	down
3.122_281.0452	0.4927	0.0046	0.0087	CM:Def	NA	C13 H12 Cl N O4	281.045	3.122	down
3.191_266.1151	0.357	0.0038	0.0075	CM:Def	(2z)-3-(3,4,5-trimethoxyphenyl)-2-propen-1-yl acetate	C14 H18 O5	266.115	3.191	down
3.205_317.0898	0.2186	0.0105	0.0175	CM:Def	NA	C16 H15 N O6	317.09	3.205	down
3.247_205.1313	0.2488	0.0024	0.0051	CM:Def	Panthenol	C9 H19 N O4	205.131	3.247	down
3.26_266.1151	0.3001	0.0076	0.0134	CM:Def	(2z)-3-(3,4,5-trimethoxyphenyl)-2-propen-1-yl acetate	C14 H18 O5	266.115	3.26	down
3.262_395.1538	0.2322	0.0002	0.0008	CM:Def	NA	C14 H25 N3 O10	395.154	3.262	down
3.43_138.0316	0.0716	0.0002	0.0009	CM:Def	2,5-dihydroxybenzaldehyde	C7 H6 O3	138.032	3.43	down
3.437_197.018	0.3012	0.0004	0.0012	CM:Def	NA	C5 H11 N O3 S2	197.018	3.437	down
3.441_244.1307	0.4997	0.0015	0.0035	CM:Def	6-hydroxy-5-methyl-4,11-dioxoundecanoic acid	C12 H20 O5	244.131	3.441	down
3.453_154.0379	0.4227	0.0003	0.001	CM:Def	Acipimox	C6 H6 N2 O3	154.038	3.453	down
3.465_182.0328	0.4757	0.0005	0.0015	CM:Def	2,4-dinitrotoluene	C7 H6 N2 O4	182.033	3.465	down
3.473_268.1307	0.4215	0.0001	0.0005	CM:Def	2-(2-carboxyethyl)-4-methyl-5-pentyl-3-furoic acid	C14 H20 O5	268.131	3.473	down
3.59_264.0599	0.1334	0.0013	0.0032	CM:Def	NA	C9 H16 N2 O3 S2	264.06	3.59	down
3.641_370.1991	0.0489	0	0	CM:Def	NA	C19 H30 O7	370.199	3.641	down
3.686_146.0942	0.1453	0.0013	0.0031	CM:Def	N-butyl lactate	C7 H14 O3	146.094	3.686	down
3.689_266.1151	0.3233	0.0006	0.0018	CM:Def	(2z)-3-(3,4,5-trimethoxyphenyl)-2-propen-1-yl acetate	C14 H18 O5	266.115	3.689	down
3.83_109.0528	0.4315	0	0.0001	CM:Def	4-aminophenol	C6 H7 N O	109.053	3.83	down
3.86_210.0527	0.1013	0	0.0001	CM:Def	(2e)-5-hydroxyferulic acid	C10 H10 O5	210.053	3.86	down
3.876_252.1359	0.1628	0.0006	0.0018	CM:Def	2,3-dimethoxy-5-methyl-6-(3-methyl-2-buten-1-yl)-1,4-benzenediol	C14 H20 O4	252.136	3.876	down
3.927_414.1424	0.3596	0	0.0001	CM:Def	Sancycline	C21 H22 N2 O7	414.142	3.927	down
3.933_230.1152	0.4104	0	0.0001	CM:Def	3448	C12 H22 S2	230.115	3.933	down
4.028_261.0764	0.0021	0	0	CM:Def	NA	C11 H16 Cl N O4	261.076	4.028	down
4.152_252.1359	0.2566	0.0002	0.0008	CM:Def	2,3-dimethoxy-5-methyl-6-(3-methyl-2-buten-1-yl)-1,4-benzenediol	C14 H20 O4	252.136	4.152	down
4.17_266.1515	0.3359	0.0083	0.0143	CM:Def	Zinniol	C15 H22 O4	266.151	4.17	down
4.173_294.1074	0.3487	0.0001	0.0003	CM:Def	N-glycosyl-l-asparagine	C10 H18 N2 O8	294.107	4.173	down
4.194_214.0225	0.294	0	0.0001	CM:Def	3,5-dinitroguaiacol	C7 H6 N2 O6	214.023	4.194	down
4.247_308.1622	0.3878	0.0002	0.0007	CM:Def	Inulicin	C17 H24 O5	308.162	4.247	down
4.348_254.1515	0.343	0.0001	0.0005	CM:Def	NA	C14 H22 O4	254.151	4.348	down
4.35_250.1203	0.306	0.0007	0.0019	CM:Def	Trolox	C14 H18 O4	250.12	4.35	down
4.369_204.0535	0.0888	0	0.0002	CM:Def	NA	C10 H8 N2 O3	204.054	4.369	down
4.378_394.199	0.104	0.0002	0.0007	CM:Def	Nigakilactone m	C21 H30 O7	394.199	4.378	down
4.451_252.1359	0.3238	0.0003	0.0011	CM:Def	2,3-dimethoxy-5-methyl-6-(3-methyl-2-buten-1-yl)-1,4-benzenediol	C14 H20 O4	252.136	4.451	down
4.486_331.1015	0.0247	0.0038	0.0074	CM:Def	NA	C12 H17 N3 O8	331.101	4.486	down
4.493_274.0409	0.3976	0.0001	0.0003	CM:Def	Ensulizole	C13 H10 N2 O3 S	274.041	4.493	down
4.499_355.9831	0.2025	0.0005	0.0014	CM:Def	NA	C7 H11 N4 O7 P3	355.983	4.499	down
4.499_372.9733	0.0686	0.0045	0.0086	CM:Def	NA	C6 H10 N5 O8 P3	372.973	4.499	down
4.503_241.1313	0.2254	0.0115	0.0188	CM:Def	Mfcd08277025	C12 H19 N O4	241.131	4.503	down
4.507_266.1151	0.441	0.0023	0.0049	CM:Def	(2z)-3-(3,4,5-trimethoxyphenyl)-2-propen-1-yl acetate	C14 H18 O5	266.115	4.507	down
4.522_280.0978	0.2441	0	0.0002	CM:Def	NA	C11 H20 O6 S	280.098	4.522	down
4.523_262.1413	0.4932	0.0001	0.0004	CM:Def	Etoglucid	C12 H22 O6	262.141	4.523	down
4.53_227.0177	0.2738	0.0005	0.0015	CM:Def	2,4,6-trinitrotoluene	C7 H5 N3 O6	227.018	4.53	down
4.533_119.0372	0.3895	0	0.0001	CM:Def	Phenylisocyanate	C7 H5 N O	119.037	4.533	down
4.554_264.1358	0.4989	0.0046	0.0087	CM:Def	(±)-abscisic acid	C15 H20 O4	264.136	4.554	down
4.565_345.1211	0.2669	0	0.0002	CM:Def	Candimine	C18 H19 N O6	345.121	4.565	down
4.567_236.0718	0.497	0.0011	0.0029	CM:Def	2-(4'-methylthio)butylmalic acid	C9 H16 O5 S	236.072	4.567	down
4.616_214.1568	0.399	0.0001	0.0006	CM:Def	3-oxolauric acid	C12 H22 O3	214.157	4.616	down
4.667_184.1099	0.4281	0.0001	0.0005	CM:Def	9-oxodecenoic acid	C10 H16 O3	184.11	4.667	down
4.718_270.0161	0.0655	0.0001	0.0004	CM:Def	NA	C14 H6 O6	270.016	4.718	down
4.742_178.063	0.1825	0.0003	0.0011	CM:Def	(e)-4-methoxycinnamic acid	C10 H10 O3	178.063	4.742	down
4.754_275.0921	0.001	0	0	CM:Def	NA	C12 H18 Cl N O4	275.092	4.754	down
4.795_244.1308	0.141	0.0027	0.0057	CM:Def	6-hydroxy-5-methyl-4,11-dioxoundecanoic acid	C12 H20 O5	244.131	4.795	down
4.8_346.1051	0.0458	0.0003	0.0009	CM:Def	5,7-dihydroxy-3',4',5'-trimethoxyflavanone	C18 H18 O7	346.105	4.8	down
4.8_352.1885	0.4242	0.002	0.0044	CM:Def	1-(4-hydroxy-3-methoxyphenyl)-3,5-diacetoxyoctane	C19 H28 O6	352.188	4.8	down
4.833_212.1047	0.4921	0.0065	0.0117	CM:Def	Guaietolin	C11 H16 O4	212.105	4.833	down
4.878_130.0783	0.1195	0	0.0002	CM:Def	NA	C10 H10	130.078	4.878	down
4.886_230.1152	0.4203	0.0019	0.0043	CM:Def	3448	C12 H22 S2	230.115	4.886	down
4.906_289.0947	0.3173	0	0.0001	CM:Def	Acronycidine	C15 H15 N O5	289.095	4.906	down
4.93_258.1465	0.4361	0.0003	0.001	CM:Def	NA	C13 H22 O5	258.147	4.93	down
4.94_252.1359	0.4672	0.0052	0.0096	CM:Def	2,3-dimethoxy-5-methyl-6-(3-methyl-2-buten-1-yl)-1,4-benzenediol	C14 H20 O4	252.136	4.94	down
5.025_268.1307	0.12	0	0.0003	CM:Def	2-(2-carboxyethyl)-4-methyl-5-pentyl-3-furoic acid	C14 H20 O5	268.131	5.025	down
5.089_240.136	0.3244	0.0001	0.0005	CM:Def	NA	C13 H20 O4	240.136	5.089	down
5.141_272.162	0.201	0	0	CM:Def	NA	C14 H24 O5	272.162	5.141	down
5.194_277.0494	0.2464	0	0.0001	CM:Def	2-[(3-chloro-4-hydroxy-2-methylphenyl)amino]benzoic acid	C14 H12 Cl N O3	277.049	5.194	down
5.264_232.1309	0.3543	0.0003	0.0011	CM:Def	NA	C11 H20 O5	232.131	5.264	down
5.273_277.0494	0.2296	0.0001	0.0003	CM:Def	2-[(3-chloro-4-hydroxy-2-methylphenyl)amino]benzoic acid	C14 H12 Cl N O3	277.049	5.273	down
5.285_398.1397	0.1561	0.0001	0.0006	CM:Def	NA	C13 H27 N4 O6 P S	398.14	5.285	down
5.331_228.136	0.4143	0	0	CM:Def	Traumatic acid	C12 H20 O4	228.136	5.331	down
5.334_184.1463	0.4202	0	0.0002	CM:Def	10-undecenoic acid	C11 H20 O2	184.146	5.334	down
5.344_186.1256	0.4174	0.0016	0.0038	CM:Def	Queen bee acid	C10 H18 O3	186.126	5.344	down
5.423_252.1029	0.411	0	0.0001	CM:Def	NA	C10 H20 O5 S	252.103	5.423	down
5.434_252.1358	0.0881	0	0.0001	CM:Def	2,3-dimethoxy-5-methyl-6-(3-methyl-2-buten-1-yl)-1,4-benzenediol	C14 H20 O4	252.136	5.434	down
5.445_212.1047	0.3965	0	0.0002	CM:Def	Guaietolin	C11 H16 O4	212.105	5.445	down
5.633_246.1465	0.133	0.0001	0.0004	CM:Def	Dibutyl malate	C12 H22 O5	246.147	5.633	down
5.635_330.1102	0.0118	0.0001	0.0005	CM:Def	Acetylshikonin	C18 H18 O6	330.11	5.635	down
5.758_377.2201	0.3351	0.0005	0.0015	CM:Def	2171	C22 H27 N5 O	377.22	5.758	down
5.77_423.2618	0.0028	0	0	CM:Def	NA	C17 H38 N5 O5 P	423.262	5.77	down
5.775_298.1415	0.2769	0	0	CM:Def	Sesamex	C15 H22 O6	298.142	5.775	down
5.777_344.147	0.2886	0	0.0001	CM:Def	Boschnaloside	C16 H24 O8	344.147	5.777	down
5.798_184.1099	0.2316	0.0054	0.0099	CM:Def	9-oxodecenoic acid	C10 H16 O3	184.11	5.798	down
5.813_186.1256	0.1777	0.0001	0.0006	CM:Def	Queen bee acid	C10 H18 O3	186.126	5.813	down
5.822_388.1633	0.4433	0	0.0001	CM:Def	Sular	C20 H24 N2 O6	388.163	5.822	down
5.822_451.1589	0.4464	0	0.0001	CM:Def	Flucythrinate	C26 H23 F2 N O4	451.159	5.822	down
5.872_314.0822	0.32	0	0.0002	CM:Def	Sulfaphenazole	C15 H14 N4 O2 S	314.082	5.872	down
5.885_371.1579	0.4764	0.0009	0.0023	CM:Def	NA	C17 H25 N O8	371.158	5.885	down
5.955_356.1834	0.2447	0	0.0001	CM:Def	Pibutidine	C19 H24 N4 O3	356.183	5.955	down
5.976_250.0297	0.338	0	0.0001	CM:Def	Bisphenol s	C12 H10 O4 S	250.03	5.976	down
5.998_333.0847	0.0263	0.0002	0.0009	CM:Def	NA	C16 H15 N O7	333.085	5.998	down
6_212.1412	0.1726	0.0007	0.0021	CM:Def	Traumatin	C12 H20 O3	212.141	6	down
6.009_216.1359	0.4402	0	0.0003	CM:Def	1780537	C11 H20 O4	216.136	6.009	down
6.011_326.1728	0.3543	0.0025	0.0053	CM:Def	NA	C17 H26 O6	326.173	6.011	down
6.032_313.1887	0.0535	0	0.0001	CM:Def	Heliotrine	C16 H27 N O5	313.189	6.032	down
6.041_332.0928	0.0326	0.0015	0.0035	CM:Def	Sanguinarine	C20 H14 N O4	332.093	6.041	down
6.053_142.0531	0.2563	0.0004	0.0013	CM:Def	NA	C9 H6 N2	142.053	6.053	down
6.106_242.1517	0.1697	0	0.0001	CM:Def	5-octyl-2-oxotetrahydro-3-furancarboxylic acid	C13 H22 O4	242.152	6.106	down
6.202_344.1834	0.2383	0	0.0001	CM:Def	NA	C17 H28 O7	344.183	6.202	down
6.223_310.1779	0.27	0	0.0002	CM:Def	Botrydial	C17 H26 O5	310.178	6.223	down
6.226_373.1736	0.3523	0	0.0003	CM:Def	NA	C17 H27 N O8	373.174	6.226	down
6.239_156.115	0.266	0.0005	0.0016	CM:Def	4-hydroxynonenal	C9 H16 O2	156.115	6.239	down
6.26_280.1672	0.1828	0.0029	0.0061	CM:Def	Unii:v9q7uuz15u	C16 H24 O4	280.167	6.26	down
6.261_236.1775	0.2289	0	0.0003	CM:Def	Do0750000	C15 H24 O2	236.178	6.261	down
6.362_230.1516	0.2638	0.0001	0.0004	CM:Def	Dodecanedioic acid	C12 H22 O4	230.152	6.362	down
6.374_314.0822	0.4872	0.0112	0.0185	CM:Def	Sulfaphenazole	C15 H14 N4 O2 S	314.082	6.374	down
6.413_326.1728	0.0936	0	0	CM:Def	NA	C17 H26 O6	326.173	6.413	down
6.416_373.1737	0.2404	0	0.0001	CM:Def	NA	C17 H27 N O8	373.174	6.416	down
6.418_156.115	0.429	0.0007	0.0019	CM:Def	4-hydroxynonenal	C9 H16 O2	156.115	6.418	down
6.418_310.1779	0.2623	0.0002	0.0006	CM:Def	Botrydial	C17 H26 O5	310.178	6.418	down
6.438_341.2201	0.0992	0.0001	0.0005	CM:Def	NA	C18 H31 N O5	341.22	6.438	down
6.466_242.1517	0.2299	0.0141	0.0225	CM:Def	5-octyl-2-oxotetrahydro-3-furancarboxylic acid	C13 H22 O4	242.152	6.466	down
6.486_336.0592	0.2272	0	0.0001	CM:Def	Bisphenol af	C15 H10 F6 O2	336.059	6.486	down
6.498_256.1672	0.3651	0.0087	0.015	CM:Def	4-[(2-isopropyl-5-methylcyclohexyl)oxy]-4-oxobutanoic acid	C14 H24 O4	256.167	6.498	down
6.507_296.1622	0.3259	0	0.0001	CM:Def	4-hydroxy-5-methoxy-4-[2-methyl-3-(3-methyl-2-buten-1-yl)-2-oxiranyl]-1-oxaspiro[2.5]octan-6-one	C16 H24 O5	296.162	6.507	down
6.566_282.1828	0.3421	0.001	0.0026	CM:Def	12-trans-hydroxy juvenile hormone iii	C16 H26 O4	282.183	6.566	down
6.591_240.1359	0.312	0.0012	0.003	CM:Def	NA	C13 H20 O4	240.136	6.591	down
6.594_196.1463	0.3317	0.0009	0.0025	CM:Def	2509	C12 H20 O2	196.146	6.594	down
6.664_242.1517	0.1824	0.0029	0.006	CM:Def	5-octyl-2-oxotetrahydro-3-furancarboxylic acid	C13 H22 O4	242.152	6.664	down
6.668_222.9632	0.1392	0	0	CM:Def	2-bromo-1h-indole-3-carbaldehyde	C9 H6 Br N O	222.963	6.668	down
6.678_328.1884	0.1656	0.0001	0.0003	CM:Def	7-hydroxy-1-methyl-n-(9-methyl-9-azabicyclo[3.3.1]non-3-yl)-1h-indazole-3-carboxamide	C18 H24 N4 O2	328.188	6.678	down
6.68_391.1841	0.1319	0.0005	0.0016	CM:Def	Orysastrobin	C18 H25 N5 O5	391.184	6.68	down
6.686_256.1672	0.1789	0	0.0002	CM:Def	4-[(2-isopropyl-5-methylcyclohexyl)oxy]-4-oxobutanoic acid	C14 H24 O4	256.167	6.686	down
6.702_356.1834	0.3284	0.0002	0.0007	CM:Def	Pibutidine	C19 H24 N4 O3	356.183	6.702	down
6.8_326.1728	0.1006	0.0008	0.0021	CM:Def	NA	C17 H26 O6	326.173	6.8	down
6.842_256.1672	0.2174	0.0002	0.0007	CM:Def	4-[(2-isopropyl-5-methylcyclohexyl)oxy]-4-oxobutanoic acid	C14 H24 O4	256.167	6.842	down
6.842_298.1778	0.1832	0.0015	0.0035	CM:Def	Artemether	C16 H26 O5	298.178	6.842	down
6.851_202.1569	0.3286	0	0.0001	CM:Def	Mfcd00041564	C11 H22 O3	202.157	6.851	down
6.885_780.3978	0.4332	0.0002	0.0007	CM:Def	NA	C41 H56 N4 O11	780.398	6.885	down
6.886_391.2205	0.1969	0.0001	0.0006	CM:Def	NA	C18 H33 N O8	391.221	6.886	down
6.932_196.1099	0.4487	0	0.0001	CM:Def	Hexyl 2-furoate	C11 H16 O3	196.11	6.932	down
6.944_294.1829	0.261	0.0002	0.0007	CM:Def	Embelin	C17 H26 O4	294.183	6.944	down
6.944_357.1785	0.221	0	0	CM:Def	Cafedrine	C18 H23 N5 O3	357.178	6.944	down
6.975_300.1935	0.0784	0.0003	0.0009	CM:Def	13,14-dihydro-15-keto-tetranor prostaglandin f1α	C16 H28 O5	300.193	6.975	down
6.976_268.1671	0.3783	0.0005	0.0015	CM:Def	(3ar,4r,5r,6as)-5-hydroxy-4-[(1e,3s)-3-hydroxy-1-octen-1-yl]hexahydro-2h-cyclopenta[b]furan-2-one	C15 H24 O4	268.167	6.976	down
6.982_310.1779	0.2404	0	0	CM:Def	Botrydial	C17 H26 O5	310.178	6.982	down
6.984_373.1737	0.2349	0	0	CM:Def	NA	C17 H27 N O8	373.174	6.984	down
7.003_549.9359	0.0227	0.0001	0.0006	CM:Def	NA	C15 H20 Cl N2 O6 P S5	549.936	7.003	down
7.02_284.1621	0.141	0	0.0001	CM:Def	(4r,5s,9s,10r,12s,13s)-1,5,9-trimethyl-11,14,15,16-tetraoxatetracyclo[10.3.1.0~4,13~.0~8,13~]hexadecan-10-ol	C15 H24 O5	284.162	7.02	down
7.043_244.1671	0.1613	0	0	CM:Def	Brassylic acid	C13 H24 O4	244.167	7.043	down
7.043_270.1828	0.3119	0	0.0001	CM:Def	3543	C15 H26 O4	270.183	7.043	down
7.049_302.1186	0.4959	0.0003	0.0009	CM:Def	11343453	C17 H19 Cl N2 O	302.119	7.049	down
7.062_226.1568	0.3053	0.0023	0.0049	CM:Def	(−)-trans-methyl dihydrojasmonate	C13 H22 O3	226.157	7.062	down
7.07_375.1892	0.209	0.0004	0.0012	CM:Def	NA	C17 H29 N O8	375.189	7.07	down
7.071_312.1936	0.2449	0	0.0001	CM:Def	1-methyl-n-(9-methyl-9-azabicyclo[3.3.1]non-3-yl)-1h-indazole-3-carboxamide	C18 H24 N4 O	312.194	7.071	down
7.107_194.1306	0.2013	0	0.0001	CM:Def	Hexylresorcinol	C12 H18 O2	194.131	7.107	down
7.143_406.199	0.4927	0	0.0002	CM:Def	1-(4-hydroxy-3,5-dimethoxyphenyl)-7-(4-hydroxy-3-methoxyphenyl)-3,5-heptanediol	C22 H30 O7	406.199	7.143	down
7.145_282.1828	0.3154	0.0051	0.0095	CM:Def	12-trans-hydroxy juvenile hormone iii	C16 H26 O4	282.183	7.145	down
7.149_294.1829	0.2824	0.0005	0.0015	CM:Def	Embelin	C17 H26 O4	294.183	7.149	down
7.158_357.1786	0.1875	0	0.0001	CM:Def	Cafedrine	C18 H23 N5 O3	357.179	7.158	down
7.167_332.2561	0.2033	0.002	0.0044	CM:Def	Phloionolic acid	C18 H36 O5	332.256	7.167	down
7.173_328.1884	0.3348	0.0001	0.0003	CM:Def	7-hydroxy-1-methyl-n-(9-methyl-9-azabicyclo[3.3.1]non-3-yl)-1h-indazole-3-carboxamide	C18 H24 N4 O2	328.188	7.173	down
7.183_358.199	0.0799	0	0	CM:Def	NA	C18 H30 O7	358.199	7.183	down
7.184_160.0371	0.0608	0	0	CM:Def	Alpha-ketoadipic acid	C6 H8 O5	160.037	7.184	down
7.186_298.1778	0.1612	0	0.0003	CM:Def	Artemether	C16 H26 O5	298.178	7.186	down
7.19_375.1892	0.4383	0.0004	0.0013	CM:Def	NA	C17 H29 N O8	375.189	7.19	down
7.202_340.1885	0.3113	0.0009	0.0023	CM:Def	Pentamidine	C19 H24 N4 O2	340.188	7.202	down
7.205_268.1671	0.4074	0.0004	0.0013	CM:Def	(3ar,4r,5r,6as)-5-hydroxy-4-[(1e,3s)-3-hydroxy-1-octen-1-yl]hexahydro-2h-cyclopenta[b]furan-2-one	C15 H24 O4	268.167	7.205	down
7.209_272.162	0.0512	0.0001	0.0005	CM:Def	NA	C14 H24 O5	272.162	7.209	down
7.249_326.1728	0.3661	0.0007	0.0019	CM:Def	NA	C17 H26 O6	326.173	7.249	down
7.256_268.0436	0.0206	0	0	CM:Def	Nifurtoinol	C9 H8 N4 O6	268.044	7.256	down
7.281_208.1462	0.1855	0.0001	0.0003	CM:Def	Ac 45594	C13 H20 O2	208.146	7.281	down
7.298_282.1828	0.1649	0	0.0003	CM:Def	12-trans-hydroxy juvenile hormone iii	C16 H26 O4	282.183	7.298	down
7.344_312.1936	0.3981	0.0015	0.0034	CM:Def	1-methyl-n-(9-methyl-9-azabicyclo[3.3.1]non-3-yl)-1h-indazole-3-carboxamide	C18 H24 N4 O	312.194	7.344	down
7.364_232.1673	0.4571	0.0076	0.0134	CM:Def	NA	C12 H24 O4	232.167	7.364	down
7.368_373.1736	0.3053	0.0001	0.0006	CM:Def	NA	C17 H27 N O8	373.174	7.368	down
7.37_252.1723	0.4183	0.0003	0.0011	CM:Def	Cuauhtemone	C15 H24 O3	252.172	7.37	down
7.37_310.1779	0.2982	0.0001	0.0005	CM:Def	Botrydial	C17 H26 O5	310.178	7.37	down
7.372_210.1619	0.2551	0	0	CM:Def	Rg5927903	C13 H22 O2	210.162	7.372	down
7.396_324.2299	0.4659	0	0.0002	CM:Def	6-decylubiquinol	C19 H32 O4	324.23	7.396	down
7.396_387.2256	0.4606	0.0002	0.0007	CM:Def	3169	C20 H29 N5 O3	387.226	7.396	down
7.399_604.3611	0.3416	0.0213	0.0322	CM:Def	NA	C35 H48 N4 O5	604.361	7.399	down
7.403_618.4148	0.4055	0.0004	0.0013	CM:Def	8-[(4e)-6-hydroxy-6-methyl-4-hepten-2-yl]-5,9,17,17-tetramethyl-18-oxapentacyclo[10.5.2.0~1,13~.0~4,12~.0~5,9~]nonadec-2-en-16-yl hexopyranoside	C36 H58 O8	618.415	7.403	down
7.416_610.3498	0.2538	0.0002	0.0006	CM:Def	NA	C33 H57 O4 P3	610.35	7.416	down
7.417_294.1829	0.459	0	0	CM:Def	Embelin	C17 H26 O4	294.183	7.417	down
7.417_379.1606	0.4782	0	0.0001	CM:Def	Kasugamycin	C14 H25 N3 O9	379.161	7.417	down
7.428_194.1669	0.1799	0	0.0001	CM:Def	1424383	C13 H22 O	194.167	7.428	down
7.448_368.1834	0.2429	0.0002	0.0008	CM:Def	NA	C19 H28 O7	368.183	7.448	down
7.458_852.4201	0.4707	0.0003	0.001	CM:Def	NA	C48 H61 N4 O8 P	852.42	7.458	down
7.473_352.2249	0.2227	0.0003	0.0011	CM:Def	Lipoxin b4	C20 H32 O5	352.225	7.473	down
7.484_755.319	0.434	0.0012	0.0029	CM:Def	Rifamycin b	C39 H49 N O14	755.319	7.484	down
7.493_338.2092	0.4496	0.0038	0.0075	CM:Def	Idebenone	C19 H30 O5	338.209	7.493	down
7.5_284.2349	0.3151	0.0004	0.0012	CM:Def	16-heptadecyne-1,2,4-triol	C17 H32 O3	284.235	7.5	down
7.569_324.2299	0.4932	0.0001	0.0005	CM:Def	6-decylubiquinol	C19 H32 O4	324.23	7.569	down
7.574_373.1737	0.2687	0	0.0003	CM:Def	NA	C17 H27 N O8	373.174	7.574	down
7.577_310.1779	0.2552	0	0.0002	CM:Def	Botrydial	C17 H26 O5	310.178	7.577	down
7.622_214.1568	0.1927	0.0002	0.0008	CM:Def	3-oxolauric acid	C12 H22 O3	214.157	7.622	down
7.627_338.2465	0.333	0.0009	0.0023	CM:Def	11-deoxy prostaglandin f2β	C20 H34 O4	338.247	7.627	down
7.66_312.1936	0.239	0	0.0002	CM:Def	1-methyl-n-(9-methyl-9-azabicyclo[3.3.1]non-3-yl)-1h-indazole-3-carboxamide	C18 H24 N4 O	312.194	7.66	down
7.678_254.188	0.3277	0.0003	0.001	CM:Def	Prohydrojasmon	C15 H26 O3	254.188	7.678	down
7.692_308.1622	0.3105	0.0006	0.0018	CM:Def	Inulicin	C17 H24 O5	308.162	7.692	down
7.693_289.1346	0.1145	0.0049	0.0092	CM:Def	Chloropyramine	C16 H20 Cl N3	289.135	7.693	down
7.701_306.1612	0.3204	0.0011	0.0029	CM:Def	NA	C15 H23 N4 O P	306.161	7.701	down
7.704_214.1569	0.222	0.0008	0.0023	CM:Def	3-oxolauric acid	C12 H22 O3	214.157	7.704	down
7.719_320.1734	0.351	0	0.0001	CM:Def	NA	C17 H24 N2 O4	320.173	7.719	down
7.723_250.1566	0.4892	0.0002	0.0008	CM:Def	Gemfibrozil	C15 H22 O3	250.157	7.723	down
7.763_281.0686	0.1475	0.0085	0.0147	CM:Def	2-oxo-3-(3-pyridinyl)-2h-chromen-7-yl acetate	C16 H11 N O4	281.069	7.763	down
7.767_460.2457	0.1904	0	0	CM:Def	Hydrocortisone aceponate	C26 H36 O7	460.246	7.767	down
7.78_228.1724	0.4989	0.0048	0.009	CM:Def	3748	C13 H24 O3	228.172	7.78	down
7.827_210.1619	0.4819	0	0.0002	CM:Def	Rg5927903	C13 H22 O2	210.162	7.827	down
7.859_170.1671	0.2794	0.0004	0.0012	CM:Def	3093	C11 H22 O	170.167	7.859	down
7.88_546.2697	0.0328	0.0055	0.0102	CM:Def	NA	C29 H43 N2 O4 P S	546.27	7.88	down
7.882_310.1779	0.1632	0	0.0001	CM:Def	Botrydial	C17 H26 O5	310.178	7.882	down
7.884_336.23	0.4589	0.0001	0.0004	CM:Def	(+/-)5(6)-dihete	C20 H32 O4	336.23	7.884	down
7.906_294.1829	0.2518	0	0	CM:Def	Embelin	C17 H26 O4	294.183	7.906	down
7.928_170.1307	0.3777	0	0	CM:Def	2361	C10 H18 O2	170.131	7.928	down
7.934_216.1724	0.2698	0	0	CM:Def	12-hydroxydodecanoic acid	C12 H24 O3	216.172	7.934	down
7.937_383.267	0.1836	0	0	CM:Def	3-hydroxy-5, 8-tetradecadiencarnitine	C21 H37 N O5	383.267	7.937	down
7.944_334.2143	0.2876	0	0.0001	CM:Def	1886839	C20 H30 O4	334.214	7.944	down
7.95_286.1778	0.2135	0	0.0001	CM:Def	NA	C15 H26 O5	286.178	7.95	down
7.957_569.9378	0.0163	0	0.0001	CM:Def	NA	C14 H11 N4 O15 P S2	569.938	7.957	down
7.957_571.9348	0.0112	0.009	0.0154	CM:Def	NA	C15 H6 N6 O15 P2	571.935	7.957	down
7.972_460.2095	0.3176	0	0	CM:Def	Tu4153400	C25 H32 O8	460.209	7.972	down
7.979_340.2249	0.3423	0.0001	0.0006	CM:Def	Terguride	C20 H28 N4 O	340.225	7.979	down
7.988_326.1881	0.1781	0.0002	0.0007	CM:Def	Acitretin	C21 H26 O3	326.188	7.988	down
7.999_336.23	0.0891	0	0.0003	CM:Def	Leukotriene b4	C20 H32 O4	336.23	7.999	down
8.019_545.9961	0.4793	0	0.0001	CM:Def	NA	C15 H12 N6 O13 P2	545.996	8.019	down
8.019_547.993	0.4793	0	0.0001	CM:Def	NA	C17 H26 Cl N2 O4 P S5	547.993	8.019	down
8.04_268.2036	0.2002	0	0	CM:Def	NA	C16 H28 O3	268.204	8.04	down
8.041_224.2139	0.2248	0.0002	0.0007	CM:Def	Dihydrofarnesol	C15 H28 O	224.214	8.041	down
8.042_330.1135	0.4412	0	0.0001	CM:Def	Dg4976795	C18 H19 Cl N2 O2	330.113	8.042	down
8.043_312.1936	0.2208	0.0001	0.0004	CM:Def	1-methyl-n-(9-methyl-9-azabicyclo[3.3.1]non-3-yl)-1h-indazole-3-carboxamide	C18 H24 N4 O	312.194	8.043	down
8.043_375.1893	0.3027	0.0001	0.0003	CM:Def	NA	C17 H29 N O8	375.189	8.043	down
8.044_397.1712	0.2037	0.0001	0.0004	CM:Def	NA	C16 H34 N O4 P3	397.171	8.044	down
8.048_564.28	0.4476	0	0	CM:Def	NA	C27 H40 N4 O9	564.28	8.048	down
8.068_391.2105	0.1742	0	0	CM:Def	NA	C18 H34 N O6 P	391.211	8.068	down
8.072_326.2092	0.1227	0	0.0001	CM:Def	Mfcd03411993	C18 H30 O5	326.209	8.072	down
8.084_292.1803	0.2929	0.0001	0.0006	CM:Def	NA	C15 H29 Cl O3	292.18	8.084	down
8.122_312.2299	0.2781	0.0006	0.0017	CM:Def	15,16-dihode	C18 H32 O4	312.23	8.122	down
8.13_294.1829	0.4795	0.0042	0.0081	CM:Def	Embelin	C17 H26 O4	294.183	8.13	down
8.155_527.1173	0.0747	0.0002	0.0008	CM:Def	NA	C20 H34 Cl N3 O3 S4	527.117	8.155	down
8.16_241.03	0.1037	0	0	CM:Def	NA	NA	241.03	8.16	down
8.165_464.151	0.4676	0.0001	0.0004	CM:Def	NA	C16 H28 N6 O6 S2	464.151	8.165	down
8.173_504.0416	0.1186	0	0.0002	CM:Def	NA	C12 H29 Cl N4 O5 S5	504.042	8.173	down
8.194_334.2143	0.1764	0.002	0.0045	CM:Def	1886839	C20 H30 O4	334.214	8.194	down
8.196_483.1365	0.4493	0	0.0001	CM:Def	NA	C16 H34 Cl N O9 S2	483.137	8.196	down
8.197_323.1731	0.2228	0	0	CM:Def	Alloxydim	C17 H25 N O5	323.173	8.197	down
8.2_336.23	0.3551	0.0001	0.0006	CM:Def	Leukotriene b4	C20 H32 O4	336.23	8.2	down
8.2_384.1647	0.4061	0.0115	0.0189	CM:Def	NA	C16 H32 O6 S2	384.165	8.2	down
8.2_418.1442	0.3552	0	0.0001	CM:Def	NA	C16 H29 N4 O3 P3	418.144	8.2	down
8.2_420.1412	0.3365	0.0001	0.0004	CM:Def	Rhaponticin	C21 H24 O9	420.141	8.2	down
8.202_382.1676	0.4759	0.0003	0.0009	CM:Def	NA	C18 H36 Cl P S2	382.168	8.202	down
8.203_324.2299	0.2506	0.0018	0.0041	CM:Def	6-decylubiquinol	C19 H32 O4	324.23	8.203	down
8.203_514.2001	0.467	0.0001	0.0006	CM:Def	NA	C17 H37 N6 O6 P3	514.2	8.203	down
8.205_488.2011	0.4089	0.0005	0.0014	CM:Def	NA	C24 H33 N4 O3 P S	488.201	8.205	down
8.206_460.2094	0.461	0	0.0003	CM:Def	Tu4153400	C25 H32 O8	460.209	8.206	down
8.206_835.4003	0.2423	0.0091	0.0155	CM:Def	NA	NA	835.4	8.206	down
8.207_450.1806	0.3199	0.0011	0.0029	CM:Def	4-hydroxy-3-(hydroxymethyl)-6,6,7b-trimethyl-2,4,4a,5,6,7,7a,7b-octahydro-1h-cyclobuta[e]inden-2-yl 3-chloro-6-hydroxy-4-methoxy-2-methylbenzoate	C24 H31 Cl O6	450.181	8.207	down
8.207_836.397	0.236	0.0002	0.0006	CM:Def	NA	C50 H62 O7 P2	836.397	8.207	down
8.21_477.1993	0.3616	0	0.0001	CM:Def	NA	C25 H27 N5 O5	477.199	8.21	down
8.212_357.1553	0.2594	0	0.0001	CM:Def	NA	C18 H30 Cl N P2	357.155	8.212	down
8.214_294.1596	0.1915	0.0001	0.0003	CM:Def	NA	C14 H27 Cl O4	294.16	8.214	down
8.215_380.2561	0.2811	0.0077	0.0135	CM:Def	Limaprost	C22 H36 O5	380.256	8.215	down
8.215_448.3187	0.2004	0.0005	0.0015	CM:Def	Digitogenin	C27 H44 O5	448.319	8.215	down
8.221_304.1692	0.2168	0.0001	0.0004	CM:Def	NA	C11 H24 N6 O2 S	304.169	8.221	down
8.227_318.0555	0.4176	0	0.0001	CM:Def	3306	C11 H21 Cl2 O4 P	318.055	8.227	down
8.227_320.0525	0.4517	0.0001	0.0005	CM:Def	Dhm	C15 H12 O8	320.053	8.227	down
8.244_527.9074	0.1219	0	0	CM:Def	NA	C14 H11 O14 P3 S	527.907	8.244	down
8.248_240.1729	0.1348	0.0016	0.0036	CM:Def	(1s,2r,5s)-2-isopropyl-5-methylcyclohexyl 3-oxobutanoate	C14 H24 O3	240.173	8.248	down
8.268_609.908	0.3735	0.0269	0.0395	CM:Def	NA	C27 H11 Cl O7 S4	609.908	8.268	down
8.346_508.2523	0.0325	0	0	CM:Def	4-{[(1r,2r)-2-{[4-(1,2-benzothiazol-3-yl)-1-piperazinyl]methyl}cyclohexyl]methyl}-10-hydroxy-4-azatricyclo[5.2.1.0~2,6~]decane-3,5-dione	C28 H36 N4 O3 S	508.252	8.346	down
8.347_250.1334	0.153	0	0	CM:Def	NA	C12 H23 Cl O3	250.133	8.347	down
8.376_689.992	0.1745	0.002	0.0045	CM:Def	NA	C29 H17 N4 O9 P3 S	689.992	8.376	down
8.377_691.9889	0.1371	0.0003	0.0009	CM:Def	NA	C30 H25 Cl O7 S5	691.989	8.377	down
8.385_248.0377	0.076	0.0002	0.0009	CM:Def	884916	C8 H13 N2 O3 P S	248.038	8.385	down
8.388_332.1987	0.1198	0.0002	0.0008	CM:Def	Gibberellin a12	C20 H28 O4	332.199	8.388	down
8.421_583.971	0.119	0.0005	0.0016	CM:Def	NA	C22 H11 N4 O10 P3	583.971	8.421	down
8.463_282.1498	0.3591	0.0294	0.0427	CM:Def	NA	C14 H23 N2 O2 P	282.15	8.463	down
8.474_242.1881	0.2098	0.0282	0.041	CM:Def	3-oxotetradecanoic acid	C14 H26 O3	242.188	8.474	down
8.477_278.1648	0.123	0.0026	0.0054	CM:Def	NA	C14 H27 Cl O3	278.165	8.477	down
8.477_341.1605	0.315	0.0032	0.0064	CM:Def	NA	C15 H32 Cl N O S2	341.161	8.477	down
8.477_346.1523	0.2156	0.011	0.0182	CM:Def	NA	C13 H23 Cl N6 O3	346.152	8.477	down
8.477_363.1424	0.1454	0.0047	0.0088	CM:Def	NA	C20 H26 Cl N O S	363.142	8.477	down
8.479_153.0264	0.4821	0.0334	0.0477	CM:Def	NA	NA	153.026	8.479	down
8.485_346.0869	0.2199	0.0008	0.0022	CM:Def	7-chloro-5-(2-fluorophenyl)-1-(2-methoxyethyl)-1,3-dihydro-2h-1,4-benzodiazepin-2-one	C18 H16 Cl F N2 O2	346.087	8.485	down
8.485_354.2406	0.3258	0.0173	0.0269	CM:Def	Ent-prostaglandin f2α	C20 H34 O5	354.241	8.485	down
8.486_348.084	0.2791	0.0081	0.0141	CM:Def	3,4-dihydroxy-2-(7-hydroxy-9-methoxy-3,4-dioxo-1,2,3,4-tetrahydrocyclopenta[c]chromen-6-yl)butanal	C17 H16 O8	348.084	8.486	down
8.488_411.0795	0.444	0.001	0.0026	CM:Def	Gonyautoxin 1	C10 H17 N7 O9 S	411.079	8.488	down
8.494_523.3866	0.0116	0.0022	0.0048	CM:Def	NA	C24 H54 N5 O5 P	523.387	8.494	down
8.505_571.9347	0.0701	0.0004	0.0014	CM:Def	NA	C15 H14 N2 O14 P2 S2	571.935	8.505	down
8.507_569.9376	0.3133	0.0007	0.0019	CM:Def	NA	C15 H12 N2 O16 P2 S	569.938	8.507	down
8.557_374.9694	0.2196	0.0003	0.0009	CM:Def	NA	NA	374.969	8.557	down
8.557_375.9678	0.0707	0.002	0.0045	CM:Def	NA	C6 H9 Cl N6 O7 S2	375.968	8.557	down
8.619_278.1646	0.2995	0.0001	0.0006	CM:Def	NA	C14 H27 Cl O3	278.165	8.619	down
8.622_242.188	0.3753	0	0	CM:Def	3-oxotetradecanoic acid	C14 H26 O3	242.188	8.622	down
8.624_287.2458	0.1939	0	0	CM:Def	N,n-bis(2-hydroxyethyl)dodecanamide	C16 H33 N O3	287.246	8.624	down
8.633_278.1879	0.2941	0	0.0001	CM:Def	Paradol	C17 H26 O3	278.188	8.633	down
8.644_669.9828	0.0448	0	0	CM:Def	NA	C20 H21 N2 O16 P3 S	669.983	8.644	down
8.644_671.9797	0.0167	0	0	CM:Def	NA	NA	671.98	8.644	down
8.644_673.9767	0.0291	0	0	CM:Def	NA	C19 H26 Cl N6 O5 P3 S4	673.977	8.644	down
8.646_332.1987	0.1083	0.0006	0.0017	CM:Def	Gibberellin a12	C20 H28 O4	332.199	8.646	down
8.65_541.9229	0.0314	0	0.0003	CM:Def	NA	C14 H12 N2 O13 P2 S2	541.923	8.65	down
8.651_539.926	0.1018	0.0005	0.0015	CM:Def	NA	C16 H7 N4 O12 P3	539.926	8.651	down
8.699_232.123	0.1811	0	0	CM:Def	NA	C12 H21 Cl O2	232.123	8.699	down
8.703_300.1336	0.4679	0	0.0001	CM:Def	NA	C14 H16 N6 O2	300.134	8.703	down
8.705_312.1258	0.4311	0	0.0001	CM:Def	NA	C12 H26 O5 P2	312.126	8.705	down
8.748_326.2092	0.0901	0	0	CM:Def	Mfcd03411993	C18 H30 O5	326.209	8.748	down
8.749_250.1931	0.0924	0.0009	0.0024	CM:Def	4-tert-octylphenol monoethoxylate	C16 H26 O2	250.193	8.749	down
8.771_555.9401	0.022	0.0015	0.0035	CM:Def	6-amino-3-{5-o-[hydroxy(selenonooxy)phosphoryl]-3-o-phosphono-beta-d-ribofuranosyl}-7h-purin-3-ium	C10 H16 N5 O13 P2 Se	555.94	8.771	down
8.772_553.9416	0.0127	0	0.0002	CM:Def	NA	C13 H13 N6 O9 P3 S2	553.942	8.772	down
8.786_336.23	0.2033	0.0033	0.0066	CM:Def	Leukotriene b4	C20 H32 O4	336.23	8.786	down
8.794_320.2349	0.4298	0.0004	0.0013	CM:Def	20-hydroxy-(5z,8z,11z,14z)-eicosatetraenoic acid	C20 H32 O3	320.235	8.794	down
8.814_456.2873	0.3106	0	0.0001	CM:Def	NA	C21 H40 N6 O3 S	456.287	8.814	down
8.85_300.2298	0.4647	0.0002	0.0007	CM:Def	Heptadecanedioic acid	C17 H32 O4	300.23	8.85	down
8.85_385.9492	0.0342	0.0002	0.0007	CM:Def	NA	C6 H13 Cl N2 O9 P2 S	385.949	8.85	down
8.852_793.8834	0.0938	0	0.0001	CM:Def	NA	C37 H7 Cl N6 O4 S5	793.883	8.852	down
8.853_383.9523	0.0989	0.0012	0.003	CM:Def	NA	NA	383.952	8.853	down
8.853_384.9508	0.0195	0	0	CM:Def	NA	NA	384.951	8.853	down
8.884_569.9553	0.2789	0	0	CM:Def	NA	C15 H25 Cl N2 O5 P2 S5	569.955	8.884	down
8.902_276.069	0.3708	0.0001	0.0004	CM:Def	NA	NA	276.069	8.902	down
8.934_502.1917	0.3961	0.0001	0.0004	CM:Def	4-o-{3-o-[(1s,2r,3s,4s,5r)-2,3,4-trihydroxy-5-(hydroxymethyl)cyclohexyl]-beta-d-galactopyranosyl}-d-glucose	C19 H34 O15	502.192	8.934	down
8.943_636.2689	0.4244	0.002	0.0045	CM:Def	NA	C24 H51 N2 O11 P3	636.269	8.943	down
8.956_282.2192	0.0914	0.0002	0.0008	CM:Def	(12s)-12-hydroxy-16-heptadecynoic acid	C17 H30 O3	282.219	8.956	down
8.97_589.9194	0.1259	0.0015	0.0036	CM:Def	NA	C17 H9 N2 O16 P3	589.919	8.97	down
8.97_591.9163	0.0361	0	0.0002	CM:Def	NA	C14 H15 N2 O14 P3 S2	591.916	8.97	down
8.97_595.9103	0.143	0	0.0001	CM:Def	NA	C12 H18 Cl O17 P S3	595.91	8.97	down
8.971_276.149	0.3258	0.0007	0.002	CM:Def	NA	C14 H25 Cl O3	276.149	8.971	down
8.971_693.9421	0.1721	0.0016	0.0037	CM:Def	NA	C18 H12 N6 O18 P2 S	693.942	8.971	down
8.972_593.9133	0.057	0.0003	0.0009	CM:Def	NA	C18 H16 Cl N4 O5 P S5	593.913	8.972	down
8.972_695.939	0.1294	0.0001	0.0005	CM:Def	NA	C20 H28 Cl N2 O7 P3 S5	695.939	8.972	down
9.001_581.9741	0.0177	0	0	CM:Def	NA	C16 H15 N4 O14 P S2	581.974	9.001	down
9.001_583.971	0.0063	0	0	CM:Def	NA	C19 H15 N4 O10 P3 S	583.971	9.001	down
9.017_669.9826	0.0094	0	0	CM:Def	NA	C21 H17 N6 O12 P3 S	669.983	9.017	down
9.018_671.9796	0.0063	0	0.0001	CM:Def	NA	NA	671.98	9.018	down
9.019_673.9767	0.007	0	0.0003	CM:Def	NA	C20 H24 Cl N4 O10 P S4	673.977	9.019	down
9.021_675.9754	0.0216	0	0	CM:Def	NA	C19 H22 Cl N4 O13 P S3	675.975	9.021	down
9.034_328.2071	0.1889	0.0001	0.0003	CM:Def	NA	C18 H32 O3 S	328.207	9.034	down
9.043_347.3042	0.2004	0.004	0.0077	CM:Def	NA	C19 H41 N O4	347.304	9.043	down
9.044_347.3034	0.3701	0	0.0003	CM:Def	NA	C19 H41 N O4	347.303	9.044	down
9.047_821.4497	0.3383	0.0035	0.007	CM:Def	NA	C43 H80 Cl N O S5	821.45	9.047	down
9.073_609.9257	0.1307	0	0	CM:Def	NA	C12 H22 Cl N2 O12 P3 S3	609.926	9.073	down
9.078_603.9347	0.0968	0	0	CM:Def	NA	C16 H11 N6 O12 P3 S	603.935	9.078	down
9.078_607.9286	0.058	0.0062	0.0112	CM:Def	NA	C20 H19 Cl N2 O6 P2 S4	607.929	9.078	down
9.116_312.2299	0.3635	0.0022	0.0048	CM:Def	15,16-dihode	C18 H32 O4	312.23	9.116	down
9.126_384.9506	0.0338	0.002	0.0044	CM:Def	NA	NA	384.951	9.126	down
9.135_705.961	0.0278	0.0031	0.0063	CM:Def	NA	NA	705.961	9.135	down
9.137_709.955	0.0253	0.003	0.0061	CM:Def	NA	C21 H30 Cl N2 O7 P3 S5	709.955	9.137	down
9.143_386.9664	0.3217	0.0089	0.0152	CM:Def	NA	C6 H19 Cl N5 P S5	386.966	9.143	down
9.176_619.9492	0.1202	0.0008	0.0023	CM:Def	NA	NA	619.949	9.176	down
9.176_621.9462	0.1087	0.0102	0.0171	CM:Def	Mfcd00002180	C20 H20 I2 N2 O5	621.946	9.176	down
9.177_617.9522	0.0626	0.0012	0.0029	CM:Def	NA	C25 H9 N4 O10 P3	617.952	9.177	down
9.181_346.2507	0.4573	0.0154	0.0244	CM:Def	Ginkgoic acid	C22 H34 O3	346.251	9.181	down
9.191_500.2124	0.4782	0.0015	0.0035	CM:Def	NA	C23 H37 N2 O6 P S	500.212	9.191	down
9.193_625.2293	0.3126	0.0014	0.0034	CM:Def	NA	C24 H52 Cl N3 O3 S5	625.229	9.193	down
9.205_402.9392	0.0061	0.0025	0.0052	CM:Def	NA	NA	402.939	9.205	down
9.205_403.9377	0.0065	0.0008	0.0021	CM:Def	NA	C3 H10 Cl N6 O9 P S2	403.938	9.205	down
9.207_401.9407	0.0212	0.0001	0.0003	CM:Def	NA	NA	401.941	9.207	down
9.21_480.2671	0.03	0.008	0.014	CM:Def	Clocapramine	C28 H37 Cl N4 O	480.267	9.21	down
9.21_829.8601	0.0065	0.0001	0.0006	CM:Def	NA	C39 H13 Cl N2 O4 P2 S5	829.86	9.21	down
9.211_827.8631	0.0133	0	0	CM:Def	NA	NA	827.863	9.211	down
9.217_582.2066	0.014	0.0007	0.002	CM:Def	NA	C22 H41 Cl N6 O4 P2 S	582.207	9.217	down
9.221_711.9732	0.0357	0.0013	0.0032	CM:Def	NA	C23 H27 Cl N4 O6 P2 S5	711.973	9.221	down
9.225_709.9775	0.0394	0.0002	0.0008	CM:Def	NA	C26 H11 N6 O15 P S	709.977	9.225	down
9.242_636.0035	0.3614	0.0168	0.0262	CM:Def	NA	C21 H29 Cl O10 S5	636.004	9.242	down
9.283_652.1262	0.1298	0	0.0002	CM:Def	NA	C26 H40 Cl N2 O5 P3 S2	652.126	9.283	down
9.286_314.0732	0.1386	0	0.0002	CM:Def	Valdecoxib	C16 H14 N2 O3 S	314.073	9.286	down
9.288_650.13	0.1359	0.0004	0.0014	CM:Def	NA	C15 H37 N6 O14 P3 S	650.13	9.288	down
9.293_667.0676	0.0881	0.0095	0.016	CM:Def	NA	C36 H17 N3 O9 S	667.068	9.293	down
9.299_403.9474	0.0623	0.0013	0.0032	CM:Def	NA	C6 H18 Cl N4 O2 P S5	403.947	9.299	down
9.299_404.9456	0.0742	0.0007	0.0021	CM:Def	NA	C7 H10 Cl N5 O7 P2 S	404.946	9.299	down
9.299_591.9531	0.194	0.0005	0.0015	CM:Def	NA	C25 H19 Cl O5 P2 S3	591.953	9.299	down
9.337_639.2453	0.0518	0.0049	0.0091	CM:Def	NA	C25 H54 Cl N3 O3 S5	639.245	9.337	down
9.338_516.225	0.2781	0.0021	0.0046	CM:Def	NA	C23 H50 P2 S4	516.225	9.338	down
9.34_616.1693	0.3472	0	0.0001	CM:Def	NA	C25 H45 Cl N2 O3 S5	616.169	9.34	down
9.341_594.1859	0.1876	0.0005	0.0016	CM:Def	NA	C23 H47 Cl N2 O3 S5	594.186	9.341	down
9.342_514.228	0.2947	0.0013	0.0032	CM:Def	Sobuzoxane	C22 H34 N4 O10	514.228	9.342	down
9.344_297.0927	0.269	0	0.0002	CM:Def	Tanaproget	C16 H15 N3 O S	297.093	9.344	down
9.348_482.2641	0.4604	0.0006	0.0017	CM:Def	NA	C23 H39 N4 O5 P	482.264	9.348	down
9.363_665.0735	0.0982	0.0029	0.0059	CM:Def	NA	C35 H26 N O5 P3 S	665.073	9.363	down
9.363_667.0678	0.1115	0.0002	0.0007	CM:Def	NA	C36 H17 N3 O9 S	667.068	9.363	down
9.389_470.2641	0.3906	0.0012	0.003	CM:Def	NA	C20 H42 N2 O8 S	470.264	9.389	down
9.393_298.1004	0.0254	0	0	CM:Def	NA	C7 H21 N6 O P3	298.1	9.393	down
9.408_315.081	0.0844	0.0002	0.0008	CM:Def	NA	NA	315.081	9.408	down
9.415_652.1457	0.0713	0	0.0002	CM:Def	NA	C23 H35 N4 O12 P3	652.146	9.415	down
9.437_449.2808	0.49	0.0081	0.0141	CM:Def	NA	C22 H45 N O4 P2	449.281	9.437	down
9.442_332.0616	0.0859	0.0173	0.0269	CM:Def	NA	C9 H17 Cl N2 O9	332.062	9.442	down
9.443_333.06	0.0318	0	0.0001	CM:Def	NA	C7 H19 N5 O4 S3	333.06	9.443	down
9.454_630.1847	0.2813	0	0.0001	CM:Def	NA	C26 H47 Cl N2 O3 S5	630.185	9.454	down
9.464_284.2349	0.401	0.0053	0.0098	CM:Def	16-heptadecyne-1,2,4-triol	C17 H32 O3	284.235	9.464	down
9.467_451.2698	0.3887	0	0	CM:Def	(2r)-3-{[(2-aminoethoxy)(hydroxy)phosphoryl]oxy}-2-hydroxypropyl (9z)-9-hexadecenoate	C21 H42 N O7 P	451.27	9.467	down
9.469_304.1004	0.1921	0.0003	0.0011	CM:Def	Diazinon	C12 H21 N2 O3 P S	304.1	9.469	down
9.505_508.2796	0.1941	0.0001	0.0006	CM:Def	(3s,5z,7e)-26,26,26,27,27,27-hexafluoro-9,10-secocholesta-5,7,10-triene-3,25-diol	C27 H38 F6 O2	508.28	9.505	down
9.519_322.2178	0.4347	0.0004	0.0013	CM:Def	NA	C16 H34 O4 S	322.218	9.519	down
9.523_752.9986	0.3868	0	0.0001	CM:Def	NA	C27 H29 Cl N O12 P S4	752.999	9.523	down
9.53_652.1456	0.3432	0.0013	0.0031	CM:Def	NA	C21 H38 N2 O15 P2 S	652.146	9.53	down
9.532_401.9808	0.1667	0	0.0002	CM:Def	NA	C7 H17 Cl N2 O9 P2 S	401.981	9.532	down
9.555_482.2466	0.3063	0.0003	0.001	CM:Def	Dexamethasone beloxil	C29 H35 F O5	482.247	9.555	down
9.562_539.3216	0.1597	0.0001	0.0004	CM:Def	NA	C26 H46 N5 O5 P	539.322	9.562	down
9.569_435.9416	0.0466	0	0	CM:Def	NA	C7 H18 Cl N2 O7 P S4	435.942	9.569	down
9.57_438.4402	0.0303	0.0004	0.0012	CM:Def	NA	NA	438.44	9.57	down
9.57_519.2567	0.4958	0.0298	0.0431	CM:Def	NA	C23 H44 N3 O4 P3	519.257	9.57	down
9.571_433.9447	0.0292	0.0001	0.0005	CM:Def	NA	C4 H13 N4 O12 P3 S	433.945	9.571	down
9.571_488.3134	0.301	0	0.0001	CM:Def	NA	C29 H44 O6	488.313	9.571	down
9.573_451.2697	0.4331	0.0001	0.0005	CM:Def	(2r)-3-{[(2-aminoethoxy)(hydroxy)phosphoryl]oxy}-2-hydroxypropyl (9z)-9-hexadecenoate	C21 H42 N O7 P	451.27	9.573	down
9.579_416.3247	0.4936	0.0127	0.0205	CM:Def	NA	C23 H40 N6 O	416.325	9.579	down
9.585_791.4802	0.4707	0	0.0002	CM:Def	Ascomycin	C43 H69 N O12	791.48	9.585	down
9.589_334.0677	0.1407	0.0068	0.0122	CM:Def	5,5'-dehydrodivanillate	C16 H14 O8	334.068	9.589	down
9.61_388.2977	0.3379	0	0.0001	CM:Def	Dromostanolone tetrahydropyranyl ether	C25 H40 O3	388.298	9.61	down
9.614_496.2796	0.2933	0.0006	0.0018	CM:Def	NA	C23 H45 O9 P	496.28	9.614	down
9.621_336.2665	0.3871	0.0012	0.0031	CM:Def	Pregnanetriol	C21 H36 O3	336.267	9.621	down
9.632_488.2125	0.0887	0.0001	0.0005	CM:Def	NA	C22 H46 Cl O P S3	488.212	9.632	down
9.649_304.2071	0.4568	0	0.0001	CM:Def	NA	C16 H32 O3 S	304.207	9.649	down
9.671_312.1159	0.2006	0.0001	0.0004	CM:Def	NA	C9 H23 Cl N6 P2	312.116	9.671	down
9.673_382.2388	0.4375	0	0.0002	CM:Def	Tetrofosmin	C18 H40 O4 P2	382.239	9.673	down
9.678_496.2622	0.1146	0.0001	0.0005	CM:Def	Leukotriene d4	C25 H40 N2 O6 S	496.262	9.678	down
9.681_330.1044	0.0713	0.0001	0.0004	CM:Def	NA	C8 H19 Cl N6 O6	330.104	9.681	down
9.692_530.287	0.0653	0	0.0002	CM:Def	Proscillaridin	C30 H42 O8	530.287	9.692	down
9.703_501.2851	0.3536	0	0.0002	CM:Def	2-arachidonyl-sn-glycero-3-phosphoethanolamine	C25 H44 N O7 P	501.285	9.703	down
9.707_578.2372	0.2387	0.0008	0.0021	CM:Def	NA	C22 H48 N2 O7 P2 S2	578.237	9.707	down
9.708_703.2537	0.252	0.001	0.0026	CM:Def	Tetrahydropteroyltri-l-glutamic acid	C29 H37 N9 O12	703.254	9.708	down
9.708_705.251	0.242	0.0003	0.001	CM:Def	NA	C32 H51 N O8 S4	705.251	9.708	down
9.711_329.0966	0.3014	0	0	CM:Def	NA	NA	329.097	9.711	down
9.715_680.1781	0.2007	0.0051	0.0095	CM:Def	NA	C23 H42 N2 O15 P2 S	680.178	9.715	down
9.717_565.338	0.2457	0	0.0002	CM:Def	NA	C31 H54 N O2 P3	565.338	9.717	down
9.73_477.2854	0.3364	0	0	CM:Def	1-linoleoyl-sn-glycero-3-phosphoethanolamine	C23 H44 N O7 P	477.285	9.73	down
9.753_532.2384	0.0696	0	0.0001	CM:Def	NA	C24 H50 Cl O2 P S3	532.238	9.753	down
9.761_502.228	0.0945	0.0002	0.0007	CM:Def	NA	C25 H43 Cl N2 S3	502.228	9.761	down
9.762_290.2243	0.4969	0.0001	0.0005	CM:Def	5α-dihydrotestosterone	C19 H30 O2	290.224	9.762	down
9.774_776.0514	0.0419	0	0	CM:Def	NA	C30 H27 N4 O13 P3 S	776.051	9.774	down
9.774_778.0484	0.0436	0	0	CM:Def	NA	C29 H25 N4 O16 P3	778.048	9.774	down
9.775_780.0455	0.0344	0	0	CM:Def	Emblicanin b	C34 H20 O22	780.045	9.775	down
9.799_606.3236	0.0899	0	0.0002	CM:Def	NA	C24 H55 N4 O7 P S2	606.324	9.799	down
9.802_584.3419	0.181	0.0002	0.0007	CM:Def	NA	C27 H57 N2 O5 P S2	584.342	9.802	down
9.807_719.9761	0.0102	0	0.0001	CM:Def	NA	C25 H14 N4 O18 P2	719.976	9.807	down
9.811_723.9702	0.0093	0	0.0001	CM:Def	NA	C25 H28 Cl N2 O7 P3 S4	723.97	9.811	down
9.816_626.0027	0.4332	0.0204	0.031	CM:Def	NA	C21 H17 N4 O13 P3	626.003	9.816	down
[truncated: 3,411 more rows]
