# Supplementary material for: Plant Disease Resistance-Related Pathways Recruit Beneficial Bacteria by Remodeling Root Exudates upon Bacillus cereus AR156 Treatment
Source: Microbiol Spectr. 2023 Feb 14;11(2):e03611-22. doi: 10.1128/spectrum.03611-22 (PMC10100852; doi:10.1128/spectrum.03611-22)
Supplement: Supplemental file 4 — Table S4. Download spectrum.03611-22-s0004.xlsx, XLSX file, 0.02 MB [file spectrum.03611-22-s0004.xlsx]

## Sheet: Sheet2
Table S4. Spearman_rank_correlation_matrix of differential exudates and key genera
Exudates name	Brevundimonas	Flexivirga	Bosea	Bacillus	Ammoniphilus
(+/-)12(13)-dihome	0.531469	0.441332	0.363636	0.447552	0.281697
(+/-)19(20)-dihdpa	0.734266	0.672505	0.601399	0.783217	0.422546
(+/-)-cannabichromeorcin	0.00699301	0.0455342	0.0559441	0.027972	0.0704243
(+/-)-cp 47,497-c7-hydroxy metabolite	0.104895	-0.350263	-0.34965	-0.412587	-0.281697
(±)-abscisic acid	-0.034965	-0.227671	0.00699301	0.0699301	0.147891
(9cis)-retinal	0.230769	0.0875658	0.0769231	0.125874	0.0352121
Diazabicycloundecene	-0.734266	-0.819616	-0.454545	-0.769231	-0.52114
10-hydroxydecanoate	0.132867	0.070053	-0.28671	-0.32867	-0.28874
12-hydroxydodecanoic acid	0.377622	0.25219	-0.15385	-0.12587	-0.23944
12-oxo phytodienoic acid	-0.34266	-0.24518	0.216783	0.076923	0.239443
19-nortestosterone	-0.48951	-0.238179	-0.762238	-0.685315	-0.0633819
1-methyladenosine	0.573427	0.781087	0.391608	0.629371	0.514097
2,4-dinitrophenol	-0.034965	0.192645	0.468531	0.454545	0.429588
2-acetylpyridine	0.363636	0.563924	0.335664	0.503497	0.274655
2-amino-1,3,4-octadecanetriol	0.748252	0.742558	0.433566	0.713287	0.450715
2-furoylglycine	-0.09091	-0.04203	0.167832	0.286713	0.443673
2'-o-methylguanosine	0.713287	0.73205	0.552448	0.727273	0.380291
2-oxindole	-0.048951	-0.06655	0.251748	0.300699	0.415503
2-quinolinecarboxylic acid	-0.13986	-0.0560421	0.251748	0.272727	0.352121
3,14-dihydro-15-keto-tetranor prostaglandin e2	0.328671	0.283713	-0.258741	-0.0839161	-0.119721
3,3-dimethylglutaric acid	0.230769	0.409808	0.622378	0.72028	0.563394
3_4-dimethylbenzoic-acid	0.153846	0.028021	-0.29371	-0.27273	-0.33099
3-acetyl-2,5-dimethylfuran	-0.58042	-0.823119	-0.433566	-0.643357	-0.443673
3-hydroxy-3-methylbutanoic acid	-0.370629	-0.581437	-0.342657	-0.468531	-0.316909
3-hydroxybutanoate	-0.68531	-0.82312	-0.48252	-0.74126	-0.52818
3-hydroxybutyric-acid	-0.20979	-0.45884	-0.42657	-0.69231	-0.73241
3-methyl-2-oxovaleric-acid	-0.27972	-0.10158	-0.24476	-0.4965	-0.38733
4-ethylbenzaldehyde	0.755245	0.791595	0.433566	0.734266	0.549309
4-hydroxybenzaldehyde	-0.342657	-0.105079	-0.531469	-0.622378	-0.443673
4-hydroxybenzophenone	-0.20979	0.0105079	0.251748	0.251748	0.401418
4-toluic-acid	-0.22378	-0.2697	0.20979	0.048951	0.063382
5,6-dimethylbenzimidazole	0.671329	0.746061	0.41958	0.713287	0.478885
5-dihydrotestosterone	-0.45455	-0.32224	-0.65035	-0.37762	0.077467
5-methoxysalicylic-acid	-0.72028	-0.65499	-0.65035	-0.85315	-0.55635
6-carboxyhexanoate	-0.72028	-0.71804	-0.55245	-0.64336	-0.14085
7-hydroxycoumarine	-0.104895	-0.189142	0.174825	0.244755	0.408461
7-methyladenine	0.118881	0.280211	0.272727	0.447552	0.330994
8-hydroxyquinoline	-0.839161	-0.549913	-0.377622	-0.573427	-0.211273
8z11z14z-eicosatrienoic acid	-0.44755	-0.43783	-0.44755	-0.57343	-0.50705
9-oxo-ode	-0.14685	0.024518	0.244755	0.314685	0.450715
Acetoacetate	0.699301	0.563924	0.20979	0.41958	0.154933
Adenosine	-0.22378	-0.25219	-0.33566	-0.61538	-0.65495
Arachidonic acid	0.097902	-0.17513	-0.44056	-0.48951	-0.39438
Azelaic acid	0.083916	-0.1366	-0.37762	-0.46154	-0.47889
Benzyl alcohol	0.685315	0.735553	0.440559	0.657343	0.478885
Caffeic acid	-0.1049	0.346761	0.104895	0.258741	0.542267
Cannabidivarin	-0.51049	-0.753066	-0.440559	-0.678322	-0.478885
Caprolactam	0.293706	0.0805605	0.132867	0.132867	0.0211273
Capryloylglycine	-0.23077	-0.3993	-0.6014	-0.73427	-0.54931
Coenzyme q1	0.034965	0.224168	0.195804	0.300699	0.422546
Cortisol-21-acetate	-0.63636	-0.51489	-0.72727	-0.79021	-0.23944
Cuminaldehyde	0.671329	0.753066	0.356643	0.671329	0.542267
Deoxyadenosine	-0.81119	-0.69002	-0.24476	-0.73427	-0.62678
Diacetyl	0.307692	0.448337	0.440559	0.41958	0.176061
Diethyleneglycol diacetate	-0.664336	-0.728548	-0.587413	-0.86014	-0.640861
Dihomo--linolenoyl ethanolamide	-0.37063	-0.63748	-0.27972	-0.45455	-0.31691
Dl-α-methoxyphenylacetic acid	-0.013986	-0.217163	0.20979	0.111888	0.0140849
Docosahexaenoic acid	0.538462	0.388792	0.174825	0.496503	0.387334
Dodecanedioic acid	0.111888	-0.24168	-0.26573	-0.41259	-0.58452
Estriol	-0.14685	-0.12259	-0.08392	0	0.183103
Ferulic-acid	0.027972	-0.46585	-0.21678	-0.36364	-0.34508
Gluconic acid	0.321678	0.658495	0.307692	0.643357	0.795794
Glutarylcarnitine	-0.37762	-0.51489	-0.25175	-0.40559	-0.40142
Glycerophospho-n-palmitoyl ethanolamine	0.0699301	0.161121	0.377622	0.363636	0.267612
Harmine	0.027972	0.441332	0.335664	0.482517	0.542267
Hexadecanedioic acid	-0.59441	-0.84063	-0.34965	-0.65734	-0.54227
Hexanoic acid	0.265734	0.402803	0.58042	0.699301	0.591564
Hippuric-acid	-0.72727	-0.77058	-0.36364	-0.67832	-0.57044
Indole-3-acetaldehyde	-0.132867	-0.122592	0.251748	0.27972	0.28874
Indole-3-acetic acid	0.300699	0.381787	0.657343	0.72028	0.528182
Inosine	0.0559441	0.126095	-0.174825	-0.125874	-0.0915516
Isobutyl benzoate	-0.034965	0.0595448	0.335664	0.426573	0.514097
Isoferulic acid	0.454545	0.25219	-0.13986	-0.027972	-0.20423
Isohomovanillic acid	-0.146853	-0.38529	-0.461538	-0.622378	-0.619734
Kahweol	-0.0559441	-0.108582	0.188811	0.202797	0.316909
Lagochilin	-0.013986	0.304729	0.363636	0.566434	0.563394
Lauroylcarnitine	-0.503497	-0.542908	-0.426573	-0.503497	-0.183103
Levulinic-acid	-0.5035	-0.59895	-0.47552	-0.72028	-0.45072
L-glutamic-acid	0.146853	0.126095	-0.02098	-0.04196	-0.14789
Lipoxin b4	0.146853	0.108582	-0.28671	-0.28671	-0.27465
L-proline	-0.195804	-0.0105079	0	-0.188811	-0.218315
L-saccharopine	-0.79021	-0.77058	-0.43357	-0.8042	-0.55635
Mannitol	-0.363636	-0.112084	-0.188811	-0.272727	-0.0140849
Methyl acetoacetate	0.51049	0.504379	0.202797	0.51049	0.718328
Methyl cinnamate	0.0769231	-0.255692	-0.111888	-0.272727	-0.429588
Monobutyl phthalate	-0.314685	-0.59895	-0.258741	-0.468531	-0.345079
Myristicin	-0.69231	-0.40981	-0.57343	-0.78322	-0.62678
N4-acetylcytidine	-0.75524	-0.73205	-0.58741	-0.75524	-0.38733
N6-methyladenine	0.671329	0.507882	0.692308	0.846154	0.366206
N-acetyl-dl-tryptophan	0.692308	0.647987	0.636364	0.86014	0.612691
N-acetyl-l-tyrosine	-0.71329	-0.52189	-0.42657	-0.72028	-0.45072
N-acetylneuraminate	0.405594	0.507882	0.258741	0.41958	0.352121
N-acetylproline	-0.13986	-0.17513	-0.16783	-0.32168	-0.33099
N-benzylformamide	0.027972	-0.206655	-0.223776	-0.440559	-0.647903
Nicotinamide	-0.41958	-0.728548	-0.643357	-0.811189	-0.584522
Nootkatone	-0.622378	-0.676008	-0.377622	-0.58042	-0.330994
Polygodial	-0.657343	-0.595447	-0.377622	-0.608392	-0.302824
Prednisolone tebutate	-0.181818	-0.06655	-0.181818	-0.20979	-0.119721
Progesterone	0.629371	0.753066	0.195804	0.594406	0.626776
Psychosine	0.447552	0.234676	-0.237762	-0.104895	-0.119721
Pulegone	-0.216783	-0.455342	-0.496503	-0.692308	-0.654946
Pyridoxamine	-0.902098	-0.567426	-0.398601	-0.608392	-0.253527
Quinoline	0.65035	0.700526	0.468531	0.65035	0.387334
Retinoate	-0.013986	0.192645	0.321678	0.426573	0.584522
Salsolinol	-0.0699301	-0.245184	-0.216783	-0.377622	-0.401418
Salvinorin b	0.0629371	0.220666	0.377622	0.356643	0.253527
Sedanolide	-0.0559441	-0.196147	-0.00699301	0.020979	0.176061
Senecionine	-0.09091	0.101576	0.216783	0.293706	0.500012
Sinapinic-acid	-0.30769	-0.57443	-0.34965	-0.46154	-0.26761
Stearic acid	0.146853	0.189142	0.321678	0.391608	0.366206
Stearoyl ethanolamide	0.58042	0.728548	0.552448	0.811189	0.598606
Suberic-acid	0.006993	-0.10158	-0.28671	-0.35664	-0.31691
Syringic-acid	-0.55245	-0.64098	-0.25175	-0.62238	-0.58452
Thymidine	-0.55944	-0.76357	-0.41958	-0.76923	-0.70424
Tomatidine	0.559441	0.654992	0.517483	0.776224	0.591564
Trans-cinnamaldehyde	0.636364	0.861648	0.433566	0.713287	0.49297
Trigonelline	0.293706	0.577934	0.13986	0.405594	0.591564
Uracil	0.076923	0.091068	0.06993	-0.01399	-0.2324
Urocanic acid	-0.776224	-0.672505	-0.328671	-0.573427	-0.225358
Valine	0.356643	0.511384	0.20979	0.41958	0.394376
Veratramine	0.699301	0.546411	0.188811	0.384615	0.140849
Xanthosine	0.174825	0.154116	-0.01399	-0.00699	-0.09155
Β-asarone	0.41958	0.367776	0.433566	0.552448	0.366206
