# Supplementary material for: Plant Disease Resistance-Related Pathways Recruit Beneficial Bacteria by Remodeling Root Exudates upon Bacillus cereus AR156 Treatment
Source: Microbiol Spectr. 2023 Feb 14;11(2):e03611-22. doi: 10.1128/spectrum.03611-22 (PMC10100852; doi:10.1128/spectrum.03611-22)
Supplement: Supplemental file 5 — Table S5. Download spectrum.03611-22-s0005.xlsx, XLSX file, 0.02 MB [file spectrum.03611-22-s0005.xlsx]

## Sheet: Sheet1
Table S5. p_value_matrix of differential exudates and key genera
Exudates name	Bacillus	Bosea	Ammoniphilus	Flexivirga	Brevundimonas
(+/-)12(13)-dihome	0.144586	0.245265	0.375065	0.150935	0.0753623
(+/-)19(20)-dihdpa	0.00258622	0.0385885	0.171176	0.0165693	0.00654349
(+/-)-cannabichromeorcin	0.931234	0.862898	0.827831	0.888252	0.982792
(+/-)-cp 47,497-c7-hydroxy metabolite	0.182564	0.265239	0.375065	0.264344	0.745609
(±)-abscisic acid	0.829024	0.982792	0.646456	0.476676	0.914093
(9cis)-retinal	0.696683	0.812183	0.913488	0.786694	0.470532
Diazabicycloundecene	0.00344645	0.137658	0.0823085	0.00110155	0.00654349
10-hydroxydecanoate	0.296904	0.366251	0.362722	0.828728	0.680598
12-hydroxydodecanoic acid	0.696683	0.633091	0.45353	0.429083	0.226206
12-oxo phytodienoic acid	0.812183	0.498556	0.45353	0.442438	0.275567
19-nortestosterone	0.013906	0.00395045	0.844854	0.455989	0.106252
1-methyladenosine	0.0283197	0.208063	0.0872864	0.0027053	0.0512656
2,4-dinitrophenol	0.137658	0.124455	0.163399	0.548603	0.914093
2-acetylpyridine	0.0951574	0.286123	0.387623	0.0561672	0.245265
2-amino-1,3,4-octadecanetriol	0.00920178	0.159106	0.141425	0.00567053	0.00512408
2-furoylglycine	0.366251	0.602099	0.148525	0.896806	0.778725
2'-o-methylguanosine	0.00735503	0.0625115	0.222673	0.00679293	0.00920178
2-oxindole	0.34226	0.429919	0.179182	0.837188	0.879919
2-quinolinecarboxylic acid	0.391097	0.429919	0.261643	0.86266	0.664633
3,14-dihydro-15-keto-tetranor prostaglandin e2	0.795415	0.416775	0.710932	0.37151	0.296904
3,3-dimethylglutaric acid	0.00823977	0.0306759	0.0564496	0.185824	0.470532
3_4-dimethylbenzoic-acid	0.391097	0.354148	0.293298	0.931114	0.633091
3-acetyl-2,5-dimethylfuran	0.0240032	0.159106	0.148525	0.00100495	0.047856
3-hydroxy-3-methylbutanoic acid	0.124455	0.275567	0.315544	0.0473736	0.235621
3-hydroxybutanoate	0.00580115	0.112109	0.0775272	0.00100495	0.013906
3-hydroxybutyric-acid	0.012593	0.1667	0.00675165	0.133507	0.512841
3-methyl-2-oxovaleric-acid	0.100603	0.443262	0.213512	0.753434	0.378569
4-ethylbenzaldehyde	0.00654349	0.159106	0.0643293	0.0021561	0.00450844
4-hydroxybenzaldehyde	0.0306759	0.0753623	0.148525	0.745177	0.275567
4-hydroxybenzophenone	0.429919	0.429919	0.195884	0.974145	0.512841
4-toluic-acid	0.879919	0.512841	0.844854	0.39658	0.484452
5,6-dimethylbenzimidazole	0.00920178	0.174519	0.115234	0.00532944	0.0168315
5-dihydrotestosterone	0.226206	0.0220342	0.810876	0.307014	0.137658
5-methoxysalicylic-acid	0.000418118	0.0220342	0.0603	0.0207937	0.00823977
6-carboxyhexanoate	0.0240032	0.0625115	0.662387	0.00853932	0.00823977
7-hydroxycoumarine	0.443262	0.586824	0.187418	0.556033	0.745609
7-methyladenine	0.144586	0.391097	0.293298	0.377698	0.712884
8-hydroxyquinoline	0.0512656	0.226206	0.509797	0.0639767	0.000642826
8z11z14z-eicosatrienoic acid	0.0512656	0.144586	0.0924642	0.154586	0.144586
9-oxo-ode	0.319139	0.443262	0.141425	0.93971	0.648796
Acetoacetate	0.174519	0.512841	0.630661	0.0561672	0.0113742
Adenosine	0.0331699	0.286123	0.0208059	0.429083	0.484452
Arachidonic acid	0.106252	0.151735	0.204582	0.586158	0.762122
Azelaic acid	0.130948	0.226206	0.115234	0.672054	0.795415
Benzyl alcohol	0.0201855	0.151735	0.115234	0.00640179	0.013906
Caffeic-acid	0.416775	0.745609	0.0685411	0.269479	0.745609
Cannabidivarin	0.0153173	0.151735	0.115234	0.00469389	0.0899137
Caprolactam	0.680598	0.680598	0.948038	0.803451	0.354148
Capryloylglycine	0.00654349	0.0385885	0.0643293	0.198476	0.470532
Coenzyme q1	0.34226	0.541936	0.171176	0.483666	0.914093
Cortisol-21-acetate	0.00222314	0.00735503	0.45353	0.0867183	0.0260969
Cuminaldehyde	0.0168315	0.255138	0.0685411	0.00469389	0.0168315
Deoxyadenosine	0.00654349	0.443262	0.0291781	0.0130122	0.00136332
Diacetyl	0.174519	0.151735	0.584141	0.143798	0.330589
Diethyleneglycol diacetate	0.000331668	0.0446093	0.0247359	0.00720175	0.0184527
Dihomo--linolenoyl ethanolamide	0.137658	0.378569	0.315544	0.0257544	0.235621
Dl-α-methoxyphenylacetic acid	0.729195	0.512841	0.965347	0.497785	0.96559
Docosahexaenoic acid	0.100603	0.586824	0.213512	0.211643	0.0708943
Dodecanedioic acid	0.182564	0.403833	0.045932	0.449189	0.729195
Estriol	1	0.795415	0.56894	0.704273	0.648796
Ferulic-acid	0.245265	0.498556	0.271965	0.126919	0.931234
Gluconic acid	0.0240032	0.330589	0.00196229	0.0198921	0.30791
Glutarylcarnitine	0.190836	0.429919	0.195884	0.0867183	0.226206
Glycerophospho-n-palmitoyl ethanolamine	0.245265	0.226206	0.400392	0.616899	0.829024
Harmine	0.112109	0.286123	0.0685411	0.150935	0.931234
Hexadecanedioic acid	0.0201855	0.265239	0.0685411	0.000615569	0.0415215
Hexanoic-acid	0.0113742	0.047856	0.0427573	0.194202	0.403833
Hippuric-acid	0.0153173	0.245265	0.0527741	0.00335518	0.00735503
Indole-3-acetaldehyde	0.378569	0.429919	0.362722	0.704273	0.680598
Indole-3-acetic acid	0.00823977	0.0201855	0.0775272	0.220708	0.34226
Inosine	0.696683	0.586824	0.777196	0.696174	0.862898
Isobutyl benzoate	0.1667	0.286123	0.0872864	0.854155	0.914093
Isoferulic acid	0.931234	0.664633	0.524324	0.429083	0.137658
Isohomovanillic acid	0.0306759	0.130948	0.0316024	0.216147	0.648796
Kahweol	0.527302	0.556737	0.315544	0.736944	0.862898
Lagochilin	0.0548421	0.245265	0.0564496	0.335508	0.96559
Lauroylcarnitine	0.0951574	0.1667	0.56894	0.0681501	0.0951574
Levulinic-acid	0.00823977	0.118176	0.141425	0.0395981	0.0951574
L-glutamic-acid	0.896986	0.948402	0.646456	0.696174	0.648796
Lipoxin b4	0.366251	0.366251	0.387623	0.736944	0.648796
L-proline	0.556737	1	0.49545	0.974145	0.541936
L-saccharopine	0.00161477	0.159106	0.0603	0.00335518	0.00222314
Mannitol	0.391097	0.556737	0.965347	0.728736	0.245265
Methyl acetoacetate	0.0899137	0.527302	0.00850036	0.0944845	0.0899137
Methyl cinnamate	0.391097	0.729195	0.163399	0.422481	0.812183
Monobutyl phthalate	0.124455	0.416775	0.271965	0.0395981	0.319139
Myristicin	0.00258621	0.0512656	0.0291781	0.185824	0.012593
N4-acetylcytidine	0.00450844	0.0446093	0.213512	0.00679293	0.00450844
N6-methyladenine	0.000521134	0.012593	0.241694	0.0918458	0.0168315
N-acetyl-dl-tryptophan	0.000331668	0.0260969	0.0341681	0.0226858	0.012593
N-acetyl-l-tyrosine	0.00823977	0.1667	0.141425	0.0817882	0.00920178
N-acetylneuraminate	0.174519	0.416775	0.261643	0.0918458	0.190836
N-acetylproline	0.30791	0.602099	0.293298	0.586158	0.664633
N-benzylformamide	0.151735	0.484452	0.0227091	0.519302	0.931234
Nicotinamide	0.00136331	0.0240032	0.045932	0.00720175	0.174519
Nootkatone	0.047856	0.226206	0.293298	0.0158067	0.0306759
Polygodial	0.035806	0.226206	0.33869	0.0410748	0.0201855
Prednisolone tebutate	0.512841	0.571701	0.710932	0.837188	0.571701
Progesterone	0.0415215	0.541936	0.0291781	0.00469389	0.0283197
Psychosine	0.745609	0.456801	0.710932	0.462837	0.144586
Pulegone	0.012593	0.100603	0.0208059	0.136882	0.498556
Pyridoxamine	0.035806	0.199335	0.426556	0.054324	6e-05
Quinoline	0.0220342	0.124455	0.213512	0.0111699	0.0220342
Retinoate	0.1667	0.30791	0.045932	0.548603	0.96559
Salsolinol	0.226206	0.498556	0.195884	0.442438	0.829024
Salvinorin b	0.255138	0.226206	0.426556	0.490702	0.845931
Sedanolide	0.948402	0.982792	0.584141	0.541214	0.862898
Senecionine	0.354148	0.498556	0.097845	0.753434	0.778725
Sinapinic-acid	0.130948	0.265239	0.400392	0.0507653	0.330589
Stearic acid	0.208063	0.30791	0.241694	0.556033	0.648796
Stearoyl ethanolamide	0.00136331	0.0625115	0.0397413	0.00720175	0.047856
Suberic-acid	0.255138	0.366251	0.315544	0.753434	0.982792
Syringic-acid	0.0306759	0.429919	0.045932	0.0247	0.0625115
Thymidine	0.00344645	0.174519	0.0105672	0.00385009	0.0585895
Tomatidine	0.00299286	0.0848688	0.0427573	0.0207937	0.0585895
Trans-cinnamaldehyde	0.00920178	0.159106	0.103432	0.000315007	0.0260969
Trigonelline	0.190836	0.664633	0.0427573	0.0490488	0.354148
Uracil	0.96559	0.829024	0.467313	0.778346	0.812183
Urocanic acid	0.0512656	0.296904	0.481287	0.0165693	0.00299286
Valine	0.174519	0.512841	0.204582	0.0892572	0.255138
Veratramine	0.21702	0.556737	0.662387	0.0660406	0.0113742
Xanthosine	0.982792	0.96559	0.777196	0.632488	0.586824
Β-asarone	0.0625115	0.159106	0.241694	0.239528	0.174519
