# Supplementary material for: Plant Disease Resistance-Related Pathways Recruit Beneficial Bacteria by Remodeling Root Exudates upon Bacillus cereus AR156 Treatment
Source: Microbiol Spectr. 2023 Feb 14;11(2):e03611-22. doi: 10.1128/spectrum.03611-22 (PMC10100852; doi:10.1128/spectrum.03611-22)
Supplement: Supplemental file 6 — Table S6. Download spectrum.03611-22-s0006.xlsx, XLSX file, 0.03 MB [file spectrum.03611-22-s0006.xlsx]

## Sheet: Sheet1
Table S6. Spearman_rank_correlation_matrix of differential exudates and key genera
Exudates name	Brevundimonas	Flexivirga	Bordetella	Dyella	Bacillus
(+/-)5(6)-dihete	-0.524476	0.647987	0.293706	0.51049	0.678322
(±)-abscisic acid	0.118881	0.609458	0.293706	0.34965	0.475524
4-Hydroxy Phencyclidine	0.818182	-0.346761	0.00699301	-0.13986	-0.160839
11-deoxy prostaglandin f2β	0.0559441	0.220666	0.804196	0.853147	0.818182
13,14-dihydro-15-keto-tetranor prostaglandin f1α	0.111888	0.276708	0.202797	0.237762	0.426573
16-hydroxyhexadecanoic acid	-0.2028	-0.46935	-0.35664	-0.38462	-0.46853
19(r)-HETE	0.454545	0.241682	0.818182	0.769231	0.664336
1-methyladenosine	-0.3986	0.868653	0.118881	0.293706	0.48951
1-naphthoic acid	0.412587	-0.700526	-0.412587	-0.517483	-0.454545
1-naphthol	0.433566	-0.47636	-0.4965	-0.62238	-0.66434
1-oleoyl-rac-glycerol	0.496503	-0.280211	-0.118881	-0.377622	-0.342657
1-stearoylglycerol	0.111888	0.276708	0.237762	0.0979021	0.20979
2,4-dinitrophenol	-0.594406	0.311734	-0.734266	-0.503497	-0.391608
2,5-dihydroxybenzaldehyde	0.27972	0.304729	0.552448	0.573427	0.51049
20-HETE	0.328671	0.262697	0.79021	0.678322	0.685315
2-acetylpyridine	-0.447552	0.774082	0.167832	0.440559	0.524476
2-amino-1,3,4-octadecanetriol	-0.153846	0.809108	0.146853	0.251748	0.34965
2-deoxyguanosine	-0.35664	0.535903	0.496503	0.678322	0.601399
2-furoylglycine	-0.12587	-0.23818	-0.73427	-0.81119	-0.72727
2-hydroxyhippuric-acid	0.286713	-0.63398	-0.44755	-0.6993	-0.68531
2-methoxyestrone	0.503497	0.25219	0.755245	0.755245	0.573427
2'-o-methylguanosine	0.265734	0.805605	0.0559441	0.237762	0.391608
2-oxindole	-0.11189	-0.17863	-0.7972	-0.86014	-0.79021
3,14-dihydro-15-keto-tetranor prostaglandin e2	0.342657	0.245184	0.832168	0.846154	0.832168
3-hydroxybutanoate	-0.377622	-0.837129	-0.0979021	-0.321678	-0.517483
4-hydroxybenzophenone	-0.20979	-0.19965	-0.867133	-0.874126	-0.664336
4-hydroxyindole	-0.020979	-0.18564	-0.797203	-0.874126	-0.769231
4-methoxycinnamic acid	0.342657	-0.46585	-0.587413	-0.769231	-0.685315
4-methyl-5-thiazoleethanol	-0.32168	0.45184	0.531469	0.685315	0.65035
5_6-dimethylbenzimidazole	-0.21678	0.837129	0.146853	0.328671	0.475524
5α-dihydrotestosterone	0.538462	-0.290718	0.664336	0.545455	0.342657
6-carboxyhexanoate	-0.104895	-0.430824	-0.0629371	-0.048951	-0.104895
7-hydroxycoumarine	-0.0839161	-0.220666	-0.804196	-0.79021	-0.65035
8-hydroxyquinoline	-0.153846	-0.570929	-0.300699	-0.377622	-0.503497
Acetoacetate	0.286713	0.528897	0.398601	0.426573	0.475524
Acetophenone	0.692308	-0.46585	0.223776	-0.027972	-0.0559441
Arachidic acid	-0.46154	-0.47986	-0.23077	-0.11888	-0.0979
Betulin	-0.34965	-0.35727	0.062937	0.097902	0.013986
Caffeic acid	-0.027972	-0.367776	-0.643357	-0.776224	-0.496503
Cholecalciferol	0.314685	0.31874	0.951049	0.93007	0.769231
Cinnamyl alcohol	0.328671	-0.700526	-0.468531	-0.538462	-0.412587
Citral	-0.51748	0.840632	0.181818	0.384615	0.447552
Citrinin	0.412587	-0.483363	-0.587413	-0.741259	-0.678322
Cortisol	0.405594	0.553416	0.461538	0.503497	0.475524
Coumarin	-0.153846	-0.238179	-0.867133	-0.874126	-0.692308
D-(+)-pipecolinic acid	0.587413	-0.504379	-0.405594	-0.601399	-0.685315
D_l-camphor	0.160839	0.241682	0.881119	0.846154	0.832168
Deoxyadenosine	-0.11189	-0.69002	-0.22378	-0.31469	-0.33566
Diacetyl	-0.41958	0.633976	-0.13986	0.0629371	0.0839161
Diazabicycloundecene	-0.300699	-0.805605	-0.13986	-0.293706	-0.41958
Dl-α-methoxyphenylacetic acid	0.328671	-0.51839	-0.601399	-0.741259	-0.636364
Docosahexaenoic acid	0.34965	0.227671	0.727273	0.713287	0.72028
D-sphingosine	0.475524	0.269703	0.79021	0.748252	0.706294
Ent-prostaglandin f2α	0.622378	-0.238179	0.454545	0.384615	0.391608
Ethyl oleate	-0.342657	-0.192645	-0.741259	-0.65035	-0.608392
Glycerophospho-n-palmitoyl ethanolamine	-0.762238	0.5324	-0.265734	0.013986	0.118881
Guanidinoacetate	0.174825	0.388792	0.811189	0.867133	0.811189
Guanine	-0.09091	-0.55692	-0.34266	-0.43357	-0.62937
Guanosine	-0.57343	0.753066	0.06993	0.307692	0.461538
Hippuric-acid	0.160839	-0.85814	-0.12587	-0.30769	-0.44056
Hypoxanthine	-0.4965	-0.36077	-0.70629	-0.73427	-0.67133
Indole-3-acetaldehyde	-0.06294	-0.25219	-0.8042	-0.88112	-0.7972
Indole-3-acetamide	0.342657	-0.45534	-0.34965	-0.6014	-0.62937
Indole-3-ethanol	0.398601	-0.5289	-0.58042	-0.72028	-0.65035
Isobutyl benzoate	-0.615385	0.325745	-0.643357	-0.454545	-0.286713
Isoferulic acid	0.412587	0.213661	0.79021	0.713287	0.72028
Isotretinoin	0.272727	-0.535903	-0.545455	-0.706294	-0.622378
Jasmonic acid	-0.12587	-0.36427	-0.14685	-0.05594	-0.22378
Jervine	-0.62238	0.567426	-0.20979	0.06993	0.090909
Kahweol	0.160839	-0.287216	-0.783217	-0.769231	-0.706294
Kavain	-0.328671	0.553416	0.601399	0.741259	0.664336
L-(+)-lactic acid	-0.433566	-0.476358	-0.125874	-0.0839161	-0.034965
L-dopa	0.377622	-0.43783	-0.4965	-0.68531	-0.65734
Leucine	-0.67832	-0.24518	-0.30769	-0.35664	-0.27273
L-pyroglutamic-acid	-0.29371	-0.31173	-0.5035	-0.5035	-0.62238
Methenolone	0.475524	0.294221	0.818182	0.804196	0.699301
Methionine	0.426573	0.437829	0.321678	0.314685	0.307692
Methyl cinnamate	0.72028	-0.539405	0.181818	-0.104895	-0.125874
Mono-2-ethylhexyl-phthalate-mehp	0.377622	-0.47286	-0.4965	-0.68531	-0.68531
Muscone	0.104895	0.346761	0.524476	0.440559	0.517483
N4-acetylcytidine	-0.27972	-0.8021	-0.05594	-0.21678	-0.44056
N-acetyl-dl-tryptophan	0.202797	0.602453	-0.356643	0.265734	0.00699301
N-acetyldopamine	0.20979	-0.69002	-0.3986	-0.53846	-0.60839
N-acetylneuraminate	-0.440559	0.816113	0.160839	0.41958	0.482517
Nonivamide	0.615385	-0.301226	-0.125874	-0.321678	-0.20979
Nootkatone	-0.27972	-0.283713	0.0699301	0.132867	0.048951
Norfenefrine	0.132867	0.577934	0.405594	0.412587	0.573427
O-desmethyltramadol	0.762238	-0.45184	0.223776	-0.04196	-0.05594
Oleate	-0.68531	0	-0.60839	-0.52448	-0.43357
Palmitoleic acid	-0.06294	-0.2662	-0.88112	-0.87413	-0.70629
Prolylleucine	0.293706	-0.504379	-0.594406	-0.727273	-0.643357
Propylparaben	0.447552	-0.837129	-0.237762	-0.51049	-0.468531
Prostaglandin e2-1-glyceryl ester	0.27972	-0.325745	-0.65035	-0.72028	-0.573427
Psychosine	0.475524	0.290718	0.797203	0.755245	0.678322
Pyridoxamine	-0.20979	-0.640982	-0.300699	-0.370629	-0.454545
Pyridoxine	-0.664336	0.262697	-0.685315	-0.524476	-0.342657
Pyroglutamate	-0.62937	-0.23117	-0.60839	-0.63636	-0.5035
Quinoline	0.293706	0.819616	0.0979021	0.195804	0.370629
Radicinin	0.321678	-0.795098	-0.20979	-0.468531	-0.552448
Retinoate	-0.601399	0.343258	-0.664336	-0.461538	-0.377622
Retrorsine	-0.37063	-0.21716	-0.74126	-0.63636	-0.57343
Stearoyl ethanolamide	-0.174825	0.511384	0.398601	0.286713	-0.0769231
Testosterone	-0.258741	-0.483363	-0.391608	-0.447552	-0.482517
Trans-cinnamaldehyde	-0.335664	0.795098	0.118881	0.251748	0.41958
Trolox	-0.335664	0.46585	0.496503	0.678322	0.678322
Tropine	0.335664	0.182137	0.706294	0.685315	0.72028
Urocanate	-0.27972	-0.55342	-0.48252	-0.46853	-0.46853
Urocanic-acid	-0.13986	-0.50438	-0.29371	-0.36364	-0.41958
Ursolic-acid	0.034965	0.227671	0.811189	0.888112	0.79021
Valerophenone	0.27972	0.525395	0.440559	0.41958	0.433566
Vanillic-acid	-0.06993	-0.34676	-0.23077	-0.20979	-0.41958
Veratramine	0.307692	0.570929	0.447552	0.398601	0.426573
Xanthurenic acid	0.342657	-0.770579	-0.153846	-0.293706	-0.447552
Zerumbone	-0.35664	-0.14011	-0.6993	-0.71329	-0.72028

## Sheet: Sheet2
CM/Def	Brevundimonas	Flexivirga	Bordetella	Dyella	Bacillus
(+/-)5(6)-dihete	-0.524476	0.647987	0.293706	0.51049	0.678322
(±)-abscisic acid	0.118881	0.609458	0.293706	0.34965	0.475524
4-Hydroxy Phencyclidine	0.818182	-0.346761	0.00699301	-0.13986	-0.160839
11-deoxy prostaglandin f2β	0.0559441	0.220666	0.804196	0.853147	0.818182
13,14-dihydro-15-keto-tetranor prostaglandin f1α	0.111888	0.276708	0.202797	0.237762	0.426573
16-hydroxyhexadecanoic acid	-0.2028	-0.46935	-0.35664	-0.38462	-0.46853
19(r)-HETE	0.454545	0.241682	0.818182	0.769231	0.664336
1-methyladenosine	-0.3986	0.868653	0.118881	0.293706	0.48951
1-naphthoic acid	0.412587	-0.700526	-0.412587	-0.517483	-0.454545
1-naphthol	0.433566	-0.47636	-0.4965	-0.62238	-0.66434
1-oleoyl-rac-glycerol	0.496503	-0.280211	-0.118881	-0.377622	-0.342657
1-stearoylglycerol	0.111888	0.276708	0.237762	0.0979021	0.20979
2,4-dinitrophenol	-0.594406	0.311734	-0.734266	-0.503497	-0.391608
2,5-dihydroxybenzaldehyde	0.27972	0.304729	0.552448	0.573427	0.51049
20-HETE	0.328671	0.262697	0.79021	0.678322	0.685315
2-acetylpyridine	-0.447552	0.774082	0.167832	0.440559	0.524476
2-amino-1,3,4-octadecanetriol	-0.153846	0.809108	0.146853	0.251748	0.34965
2-deoxyguanosine	-0.35664	0.535903	0.496503	0.678322	0.601399
2-furoylglycine	-0.12587	-0.23818	-0.73427	-0.81119	-0.72727
2-hydroxyhippuric-acid	0.286713	-0.63398	-0.44755	-0.6993	-0.68531
2-methoxyestrone	0.503497	0.25219	0.755245	0.755245	0.573427
2'-o-methylguanosine	0.265734	0.805605	0.0559441	0.237762	0.391608
2-oxindole	-0.11189	-0.17863	-0.7972	-0.86014	-0.79021
3,14-dihydro-15-keto-tetranor prostaglandin e2	0.342657	0.245184	0.832168	0.846154	0.832168
3-hydroxybutanoate	-0.377622	-0.837129	-0.0979021	-0.321678	-0.517483
4-hydroxybenzophenone	-0.20979	-0.19965	-0.867133	-0.874126	-0.664336
4-hydroxyindole	-0.020979	-0.18564	-0.797203	-0.874126	-0.769231
4-methoxycinnamic acid	0.342657	-0.46585	-0.587413	-0.769231	-0.685315
4-methyl-5-thiazoleethanol	-0.32168	0.45184	0.531469	0.685315	0.65035
5_6-dimethylbenzimidazole	-0.21678	0.837129	0.146853	0.328671	0.475524
5α-dihydrotestosterone	0.538462	-0.290718	0.664336	0.545455	0.342657
6-carboxyhexanoate	-0.104895	-0.430824	-0.0629371	-0.048951	-0.104895
7-hydroxycoumarine	-0.0839161	-0.220666	-0.804196	-0.79021	-0.65035
8-hydroxyquinoline	-0.153846	-0.570929	-0.300699	-0.377622	-0.503497
Acetoacetate	0.286713	0.528897	0.398601	0.426573	0.475524
Acetophenone	0.692308	-0.46585	0.223776	-0.027972	-0.0559441
Arachidic acid	-0.46154	-0.47986	-0.23077	-0.11888	-0.0979
Betulin	-0.34965	-0.35727	0.062937	0.097902	0.013986
Caffeic acid	-0.027972	-0.367776	-0.643357	-0.776224	-0.496503
Cholecalciferol	0.314685	0.31874	0.951049	0.93007	0.769231
Cinnamyl alcohol	0.328671	-0.700526	-0.468531	-0.538462	-0.412587
Citral	-0.51748	0.840632	0.181818	0.384615	0.447552
Citrinin	0.412587	-0.483363	-0.587413	-0.741259	-0.678322
Cortisol	0.405594	0.553416	0.461538	0.503497	0.475524
Coumarin	-0.153846	-0.238179	-0.867133	-0.874126	-0.692308
D-(+)-pipecolinic acid	0.587413	-0.504379	-0.405594	-0.601399	-0.685315
D_l-camphor	0.160839	0.241682	0.881119	0.846154	0.832168
Deoxyadenosine	-0.11189	-0.69002	-0.22378	-0.31469	-0.33566
Diacetyl	-0.41958	0.633976	-0.13986	0.0629371	0.0839161
Diazabicycloundecene	-0.300699	-0.805605	-0.13986	-0.293706	-0.41958
Dl-α-methoxyphenylacetic acid	0.328671	-0.51839	-0.601399	-0.741259	-0.636364
Docosahexaenoic acid	0.34965	0.227671	0.727273	0.713287	0.72028
D-sphingosine	0.475524	0.269703	0.79021	0.748252	0.706294
Ent-prostaglandin f2α	0.622378	-0.238179	0.454545	0.384615	0.391608
Ethyl oleate	-0.342657	-0.192645	-0.741259	-0.65035	-0.608392
Glycerophospho-n-palmitoyl ethanolamine	-0.762238	0.5324	-0.265734	0.013986	0.118881
Guanidinoacetate	0.174825	0.388792	0.811189	0.867133	0.811189
Guanine	-0.09091	-0.55692	-0.34266	-0.43357	-0.62937
Guanosine	-0.57343	0.753066	0.06993	0.307692	0.461538
Hippuric-acid	0.160839	-0.85814	-0.12587	-0.30769	-0.44056
Hypoxanthine	-0.4965	-0.36077	-0.70629	-0.73427	-0.67133
Indole-3-acetaldehyde	-0.06294	-0.25219	-0.8042	-0.88112	-0.7972
Indole-3-acetamide	0.342657	-0.45534	-0.34965	-0.6014	-0.62937
Indole-3-ethanol	0.398601	-0.5289	-0.58042	-0.72028	-0.65035
Isobutyl benzoate	-0.615385	0.325745	-0.643357	-0.454545	-0.286713
Isoferulic acid	0.412587	0.213661	0.79021	0.713287	0.72028
Isotretinoin	0.272727	-0.535903	-0.545455	-0.706294	-0.622378
Jasmonic acid	-0.12587	-0.36427	-0.14685	-0.05594	-0.22378
Jervine	-0.62238	0.567426	-0.20979	0.06993	0.090909
Kahweol	0.160839	-0.287216	-0.783217	-0.769231	-0.706294
Kavain	-0.328671	0.553416	0.601399	0.741259	0.664336
L-(+)-lactic acid	-0.433566	-0.476358	-0.125874	-0.0839161	-0.034965
L-dopa	0.377622	-0.43783	-0.4965	-0.68531	-0.65734
Leucine	-0.67832	-0.24518	-0.30769	-0.35664	-0.27273
L-pyroglutamic-acid	-0.29371	-0.31173	-0.5035	-0.5035	-0.62238
Methenolone	0.475524	0.294221	0.818182	0.804196	0.699301
Methionine	0.426573	0.437829	0.321678	0.314685	0.307692
Methyl cinnamate	0.72028	-0.539405	0.181818	-0.104895	-0.125874
Mono-2-ethylhexyl-phthalate-mehp	0.377622	-0.47286	-0.4965	-0.68531	-0.68531
Muscone	0.104895	0.346761	0.524476	0.440559	0.517483
N4-acetylcytidine	-0.27972	-0.8021	-0.05594	-0.21678	-0.44056
N-acetyl-dl-tryptophan	0.202797	0.602453	-0.356643	0.265734	0.00699301
N-acetyldopamine	0.20979	-0.69002	-0.3986	-0.53846	-0.60839
N-acetylneuraminate	-0.440559	0.816113	0.160839	0.41958	0.482517
Nonivamide	0.615385	-0.301226	-0.125874	-0.321678	-0.20979
Nootkatone	-0.27972	-0.283713	0.0699301	0.132867	0.048951
Norfenefrine	0.132867	0.577934	0.405594	0.412587	0.573427
O-desmethyltramadol	0.762238	-0.45184	0.223776	-0.04196	-0.05594
Oleate	-0.68531	0	-0.60839	-0.52448	-0.43357
Palmitoleic acid	-0.06294	-0.2662	-0.88112	-0.87413	-0.70629
Prolylleucine	0.293706	-0.504379	-0.594406	-0.727273	-0.643357
Propylparaben	0.447552	-0.837129	-0.237762	-0.51049	-0.468531
Prostaglandin e2-1-glyceryl ester	0.27972	-0.325745	-0.65035	-0.72028	-0.573427
Psychosine	0.475524	0.290718	0.797203	0.755245	0.678322
Pyridoxamine	-0.20979	-0.640982	-0.300699	-0.370629	-0.454545
Pyridoxine	-0.664336	0.262697	-0.685315	-0.524476	-0.342657
Pyroglutamate	-0.62937	-0.23117	-0.60839	-0.63636	-0.5035
Quinoline	0.293706	0.819616	0.0979021	0.195804	0.370629
Radicinin	0.321678	-0.795098	-0.20979	-0.468531	-0.552448
Retinoate	-0.601399	0.343258	-0.664336	-0.461538	-0.377622
Retrorsine	-0.37063	-0.21716	-0.74126	-0.63636	-0.57343
Stearoyl ethanolamide	-0.174825	0.511384	0.398601	0.286713	-0.0769231
Testosterone	-0.258741	-0.483363	-0.391608	-0.447552	-0.482517
Trans-cinnamaldehyde	-0.335664	0.795098	0.118881	0.251748	0.41958
Trolox	-0.335664	0.46585	0.496503	0.678322	0.678322
Tropine	0.335664	0.182137	0.706294	0.685315	0.72028
Urocanate	-0.27972	-0.55342	-0.48252	-0.46853	-0.46853
Urocanic-acid	-0.13986	-0.50438	-0.29371	-0.36364	-0.41958
Ursolic-acid	0.034965	0.227671	0.811189	0.888112	0.79021
Valerophenone	0.27972	0.525395	0.440559	0.41958	0.433566
Vanillic-acid	-0.06993	-0.34676	-0.23077	-0.20979	-0.41958
Veratramine	0.307692	0.570929	0.447552	0.398601	0.426573
Xanthurenic acid	0.342657	-0.770579	-0.153846	-0.293706	-0.447552
Zerumbone	-0.35664	-0.14011	-0.6993	-0.71329	-0.72028
