# Supplementary material for: Plant Disease Resistance-Related Pathways Recruit Beneficial Bacteria by Remodeling Root Exudates upon Bacillus cereus AR156 Treatment
Source: Microbiol Spectr. 2023 Feb 14;11(2):e03611-22. doi: 10.1128/spectrum.03611-22 (PMC10100852; doi:10.1128/spectrum.03611-22)
Supplement: Supplemental file 7 — Table S7. Download spectrum.03611-22-s0007.xlsx, XLSX file, 0.02 MB [file spectrum.03611-22-s0007.xlsx]

## Sheet: Sheet1
Table S7. p_value_matrix of differential exudates and key genera
Exudates name	Bacillus	Brevundimonas	Bordetella	Dyella	Flexivirga
(+/-)5(6)-dihete	0.0153173	0.0800194	0.354148	0.0899137	0.0226858
(±)-abscisic acid	0.118176	0.712884	0.354148	0.265239	0.0353946
4-Hydroxy Phencyclidine	0.617523	0.00114311	0.982792	0.664633	0.269479
11-deoxy prostaglandin f2β	0.00114311	0.862898	0.00161477	0.000418118	0.490702
13,14-dihydro-15-keto-tetranor prostaglandin f1α	0.1667	0.729195	0.527302	0.456801	0.38394
16-hydroxyhexadecanoic acid	0.124455	0.527302	0.255138	0.21702	0.123706
19(r)-HETE	0.0184527	0.137658	0.00114311	0.00344645	0.449189
1-methyladenosine	0.106252	0.199335	0.712884	0.354148	0.000245942
1-naphthoic acid	0.137658	0.182564	0.182564	0.0848688	0.0111699
1-naphthol	0.0184527	0.159106	0.100603	0.0306759	0.117442
1-oleoyl-rac-glycerol	0.275567	0.100603	0.712884	0.226206	0.377698
1-stearoylglycerol	0.512841	0.729195	0.456801	0.762122	0.38394
2,4-dinitrophenol	0.208063	0.0415215	0.00654349	0.0951574	0.323944
2,5-dihydroxybenzaldehyde	0.0899137	0.378569	0.0625115	0.0512656	0.335508
20-HETE	0.013906	0.296904	0.00222314	0.0153173	0.409428
2-acetylpyridine	0.0800194	0.144586	0.602099	0.151735	0.00312666
2-amino-1,3,4-octadecanetriol	0.265239	0.633091	0.648796	0.429919	0.00143474
2-deoxyguanosine	0.0385885	0.255138	0.100603	0.0153173	0.0725075
2-furoylglycine	0.00735503	0.696683	0.00654349	0.00136332	0.455989
2-hydroxyhippuric-acid	0.013906	0.366251	0.144586	0.0113742	0.0268409
2-methoxyestrone	0.0512656	0.0951574	0.00450844	0.00450844	0.429083
2'-o-methylguanosine	0.208063	0.403833	0.862898	0.456801	0.00156143
2-oxindole	0.00222314	0.729195	0.00190037	0.000331668	0.578567
3,14-dihydro-15-keto-tetranor prostaglandin e2	0.000785442	0.275567	0.000785442	0.000521134	0.442438
3-hydroxybutanoate	0.0848688	0.226206	0.762122	0.30791	0.000682001
4-hydroxybenzophenone	0.0184527	0.512841	0.000259812	0.000200713	0.533867
4-hydroxyindole	0.00344645	0.948402	0.00190037	0.000200713	0.563504
4-methoxycinnamic acid	0.013906	0.275567	0.0446093	0.00344645	0.126919
4-methyl-5-thiazoleethanol	0.0220342	0.30791	0.0753623	0.013906	0.140313
5_6-dimethylbenzimidazole	0.118176	0.498556	0.648796	0.296904	0.000682001
5α-dihydrotestosterone	0.275567	0.0708943	0.0184527	0.0666119	0.359293
6-carboxyhexanoate	0.745609	0.745609	0.845931	0.879919	0.162058
7-hydroxycoumarine	0.0220342	0.795415	0.00161477	0.00222314	0.490702
8-hydroxyquinoline	0.0951574	0.633091	0.34226	0.226206	0.0525236
Acetoacetate	0.118176	0.366251	0.199335	0.1667	0.0770524
Acetophenone	0.862898	0.012593	0.484452	0.931234	0.126919
Arachidic acid	0.762122	0.130948	0.470532	0.712884	0.114389
Betulin	0.96559	0.265239	0.845931	0.762122	0.254246
Caffeic acid	0.100603	0.931234	0.0240032	0.00299286	0.239528
Cholecalciferol	0.00344645	0.319139	2.03842e-06	1.17022e-05	0.312602
Cinnamyl alcohol	0.182564	0.296904	0.124455	0.0708943	0.0111699
Citral	0.144586	0.0848688	0.571701	0.21702	0.000615569
Citrinin	0.0153173	0.182564	0.0446093	0.00580115	0.11139
Cortisol	0.118176	0.190836	0.130948	0.0951574	0.0619578
Coumarin	0.012593	0.633091	0.000259812	0.000200713	0.455989
D-(+)-pipecolinic acid	0.013906	0.0446093	0.190836	0.0385885	0.0944845
D_l-camphor	0.000785442	0.617523	0.000152674	0.000521134	0.449189
Deoxyadenosine	0.286123	0.729195	0.484452	0.319139	0.0130122
Diacetyl	0.795415	0.174519	0.664633	0.845931	0.0268409
Diazabicycloundecene	0.174519	0.34226	0.664633	0.354148	0.00156143
Dl-α-methoxyphenylacetic acid	0.0260969	0.296904	0.0385885	0.00580115	0.0842288
Docosahexaenoic acid	0.00823977	0.265239	0.00735503	0.00920178	0.476676
D-sphingosine	0.0102452	0.118176	0.00222314	0.00512408	0.39658
Ent-prostaglandin f2α	0.208063	0.0306759	0.137658	0.21702	0.455989
Ethyl oleate	0.035806	0.275567	0.00580115	0.0220342	0.548603
Glycerophospho-n-palmitoyl ethanolamine	0.712884	0.00395045	0.403833	0.96559	0.0747563
Guanidinoacetate	0.00136332	0.586824	0.00136332	0.000259812	0.211643
Guanine	0.0283197	0.778725	0.275567	0.159106	0.0599836
Guanosine	0.130948	0.0512656	0.829024	0.330589	0.00469389
Hippuric-acid	0.151735	0.617523	0.696683	0.330589	0.000354759
Hypoxanthine	0.0168315	0.100603	0.0102452	0.00654349	0.249283
Indole-3-acetaldehyde	0.00190037	0.845931	0.00161477	0.000152674	0.429083
Indole-3-acetamide	0.0283197	0.275567	0.265239	0.0385885	0.136882
Indole-3-ethanol	0.0220342	0.199335	0.047856	0.00823977	0.0770524
Isobutyl benzoate	0.366251	0.0331699	0.0240032	0.137658	0.301483
Isoferulic acid	0.00823977	0.182564	0.00222314	0.00920178	0.504913
Isotretinoin	0.0306759	0.391097	0.0666119	0.0102452	0.0725075
Jasmonic acid	0.484452	0.696683	0.648796	0.862898	0.244376
Jervine	0.778725	0.0306759	0.512841	0.829024	0.054324
Kahweol	0.0102452	0.617523	0.00258621	0.00344645	0.365374
Kavain	0.0184527	0.296904	0.0385885	0.00580115	0.0619578
L-(+)-lactic acid	0.914093	0.159106	0.696683	0.795415	0.117442
L-dopa	0.0201855	0.226206	0.100603	0.013906	0.154586
Leucine	0.391097	0.0153173	0.330589	0.255138	0.442438
L-pyroglutamic-acid	0.0306759	0.354148	0.0951574	0.0951574	0.323944
Methenolone	0.0113742	0.118176	0.00114311	0.00161477	0.353265
Methionine	0.330589	0.1667	0.30791	0.319139	0.154586
Methyl cinnamate	0.696683	0.00823977	0.571701	0.745609	0.0703056
Mono-2-ethylhexyl-phthalate-mehp	0.013906	0.226206	0.100603	0.013906	0.120547
Muscone	0.0848688	0.745609	0.0800194	0.151735	0.269479
N4-acetylcytidine	0.151735	0.378569	0.862898	0.498556	0.00169653
N-acetyl-dl-tryptophan	0.982792	0.527302	0.255138	0.403833	0.0381595
N-acetyldopamine	0.035806	0.512841	0.199335	0.0708943	0.0130122
N-acetylneuraminate	0.112109	0.151735	0.617523	0.174519	0.00120515
Nonivamide	0.512841	0.0331699	0.696683	0.30791	0.341372
Nootkatone	0.879919	0.378569	0.829024	0.680598	0.37151
Norfenefrine	0.0512656	0.680598	0.190836	0.182564	0.0490488
O-desmethyltramadol	0.862898	0.00395045	0.484452	0.896986	0.140313
Oleate	0.159106	0.013906	0.035806	0.0800194	1
Palmitoleic acid	0.0102452	0.845931	0.000152674	0.000200713	0.402978
Prolylleucine	0.0240032	0.354148	0.0415215	0.00735503	0.0944845
Propylparaben	0.124455	0.144586	0.456801	0.0899137	0.000682001
Prostaglandin e2-1-glyceryl ester	0.0512656	0.378569	0.0220342	0.00823977	0.301483
Psychosine	0.0153173	0.118176	0.00190037	0.00450844	0.359293
Pyridoxamine	0.137658	0.512841	0.34226	0.235621	0.0247
Pyridoxine	0.275567	0.0184527	0.013906	0.0800194	0.409428
Pyroglutamate	0.0951574	0.0283197	0.035806	0.0260969	0.469733
Quinoline	0.235621	0.354148	0.762122	0.541936	0.00110155
Radicinin	0.0625115	0.30791	0.512841	0.124455	0.00199349
Retinoate	0.226206	0.0385885	0.0184527	0.130948	0.274671
Retrorsine	0.0512656	0.235621	0.00580115	0.0260969	0.497785
Stearoyl ethanolamide	0.812183	0.586824	0.199335	0.366251	0.0892572
Testosterone	0.112109	0.416775	0.208063	0.144586	0.11139
Trans-cinnamaldehyde	0.174519	0.286123	0.712884	0.429919	0.00199349
Trolox	0.0153173	0.286123	0.100603	0.0153173	0.126919
Tropine	0.00823977	0.286123	0.0102452	0.013906	0.571016
Urocanate	0.124455	0.378569	0.112109	0.124455	0.0619578
Urocanic-acid	0.174519	0.664633	0.354148	0.245265	0.0944845
Ursolic-acid	0.00222314	0.914093	0.00136332	0.000114134	0.476676
Valerophenone	0.159106	0.378569	0.151735	0.174519	0.0793962
Vanillic-acid	0.174519	0.829024	0.470532	0.512841	0.269479
Veratramine	0.1667	0.330589	0.144586	0.199335	0.0525236
Xanthurenic acid	0.144586	0.275567	0.633091	0.354148	0.00335518
Zerumbone	0.00823977	0.255138	0.0113742	0.00920178	0.664076
